# Supplementary material for: Processing of Airborne Green Leaf Volatiles for Their Glycosylation in the Exposed Plants
Source: Front Plant Sci. 2021 Nov 16;12:721572. doi: 10.3389/fpls.2021.721572 (PMC8636985; doi:10.3389/fpls.2021.721572)
Supplement: Supplementary file 1 [file Data_Sheet_1.zip]

Archive with 3 entries (3 files):
- SupplementaryMaterials/SupplementaryData.xlsx
- SupplementaryMaterials/SupplementaryFigure1.pdf
- SupplementaryMaterials/SupplementaryFigure2.pdf
