# Supplementary material for: Processing of Airborne Green Leaf Volatiles for Their Glycosylation in the Exposed Plants
Source: Front Plant Sci. 2021 Nov 16;12:721572. doi: 10.3389/fpls.2021.721572 (PMC8636985; doi:10.3389/fpls.2021.721572)
Supplement: Supplementary file 1 [file Data_Sheet_1.zip › SupplementaryMaterials/SupplementaryData.xlsx]

## Sheet: Legend
Supplementary Data | Metabolomic data were obtained using LC-MS and LC-HRMS analyses. A summary of the data processing is depicted in Supplementary Figure 1A. (Data 1); The whole data of detected ionsobtained using LC-MS analysis are listed in Data 1. Columns indicate each sample derived from the control-, Z3HOL-, E2HOL-, and nHOL-exposed plants and rows indicate ions with m/z and retention times…

## Sheet: Data 1
Row	Peak Name	m/z	Retention time	Cont_1	Z3HOL_1	E2HOL_1	nHOL_1	Cont_2	Z3HOL_2	E2HOL_2	nHOL_2	Cont_3	Z3HOL_3	E2HOL_3	nHOL_3	Cont_4	Z3HOL_4	E2HOL_4	nHOL_4	Adjusted p-value Z3HOL/Cont	Adjusted p-value E2HOL/Cont	Adjusted p-value nHOL/Cont
1	201.5/1.6 (1)	201.48	1.62	5.77187e+06	5.62468e+06	3.72792e+06	4.80633e+06	3.97142e+06	3.07939e+06	3.28901e+06	2.72838e+06	5.54474e+06	3.24618e+06	5.48206e+06	2.98849e+06	3.04862e+06	3.8846e+06	3.68978e+06	1.97142e+06	p=0.792	p=0.853	p=0.232
2	201.8/17.6 (2)	201.84	17.56	256783	400284	392385	686806	404865	539486	442433	396499	376715	316843	264049	430171	289530	613804	597241	313866	p=0.358	p=0.637	p=0.419
3	202.0/17.6 (3)	201.96	17.64	2.25501e+06	2.01947e+06	2.2962e+06	3.45535e+06	2.47544e+06	2.34453e+06	2.15343e+06	1.83504e+06	2.44475e+06	1.93611e+06	1.65698e+06	2.66909e+06	2.10681e+06	3.34966e+06	3.90869e+06	2.33503e+06	p=0.995	p=0.963	p=0.914
4	202.4/17.6 (4)	202.44	17.6	359764	252026	213628	248931	332640	238935	252709	211914	233968	139961	186208	230606	217307	361478	655765	234805	p=0.949	p=0.936	p=0.871
5	202.6/1.7 (5)	202.56	1.66	4.9341e+06	4.76077e+06	3.24932e+06	2.94745e+06	3.46793e+06	3.16328e+06	2.65273e+06	2.5705e+06	4.74564e+06	2.69028e+06	3.16329e+06	2.6526e+06	2.66617e+06	3.75059e+06	3.60273e+06	2.1107e+06	p=0.834	p=0.350	p=0.056
6	203.0/1.7 (6)	203.04	1.7	2.30538e+08	1.92482e+08	1.18039e+08	1.23278e+08	1.55001e+08	1.09627e+08	1.19192e+08	9.79036e+07	1.91512e+08	1.21018e+08	1.28441e+08	7.69633e+07	1.32855e+08	1.51726e+08	1.14901e+08	6.84857e+07	p=0.326	p=0.056	p=0.005
7	203.0/17.6 (7)	203.04	17.56	2.78435e+06	2.46312e+06	2.37699e+06	3.29348e+06	2.17786e+06	2.42615e+06	2.51478e+06	2.1884e+06	2.43204e+06	1.76799e+06	2.06825e+06	1.99446e+06	2.24586e+06	4.62582e+06	4.91309e+06	2.04396e+06	p=0.878	p=0.754	p=1.000
8	203.2/17.6 (8)	203.16	17.6	2.44899e+06	1.74234e+06	2.09209e+06	2.80108e+06	1.84727e+06	1.98848e+06	2.14494e+06	1.871e+06	1.8169e+06	1.55799e+06	1.80353e+06	1.81745e+06	2.03262e+06	4.54416e+06	4.4154e+06	1.74978e+06	p=0.871	p=0.740	p=1.000
9	203.5/1.7 (9)	203.52	1.66	9.70632e+06	7.69264e+06	4.82792e+06	5.35716e+06	5.717e+06	4.35016e+06	4.80435e+06	3.79971e+06	7.85416e+06	4.64972e+06	4.31703e+06	3.06209e+06	4.30382e+06	5.48286e+06	3.89871e+06	2.42511e+06	p=0.495	p=0.114	p=0.032
10	204.0/10.4 (10)	204	10.39	8.93615e+06	6.81664e+06	4.34504e+06	5.35095e+06	1.35802e+07	8.45708e+06	5.3365e+06	5.90222e+06	4.34194e+06	4.99008e+06	4.64346e+06	4.90271e+06	4.91051e+06	6.13137e+06	7.32686e+06	4.66806e+06	p=0.766	p=0.342	p=0.286
11	204.1/1.7 (11)	204.12	1.69	2.66737e+07	2.12954e+07	1.24561e+07	1.41687e+07	1.81078e+07	1.18958e+07	1.19482e+07	1.16849e+07	1.94457e+07	1.32158e+07	1.41134e+07	8.69877e+06	1.46418e+07	1.5979e+07	1.08437e+07	7.79105e+06	p=0.301	p=0.037	p=0.011
12	204.1/17.6 (12)	204.12	17.6	1.19901e+06	899781	1.00744e+06	1.74565e+06	1.12887e+06	1.34315e+06	1.0696e+06	980814	1.05325e+06	850140	983041	945812	1.21607e+06	3.01505e+06	2.82979e+06	848225	p=0.797	p=0.858	p=1.000
13	204.6/10.4 (13)	204.6	10.43	2.28978e+06	1.58714e+06	1.13391e+06	1.66406e+06	2.62942e+06	1.78245e+06	1.75115e+06	1.46956e+06	1.40516e+06	1.47078e+06	1.35511e+06	1.48044e+06	1.2658e+06	1.6113e+06	1.78182e+06	1.25561e+06	p=0.605	p=0.372	p=0.305
14	205.0/1.6 (14)	204.96	1.64	7.83764e+06	6.07127e+06	5.18322e+06	5.10364e+06	5.57847e+06	4.54316e+06	4.65653e+06	3.39707e+06	5.90777e+06	3.77733e+06	5.11516e+06	3.33175e+06	4.14407e+06	4.16094e+06	4.29369e+06	2.44423e+06	p=0.300	p=0.411	p=0.029
15	205.0/10.4 (15)	204.96	10.45	4.20681e+06	3.6696e+06	2.83716e+06	3.2651e+06	4.60177e+06	3.98378e+06	3.41646e+06	3.53732e+06	3.13754e+06	3.03608e+06	3.24139e+06	3.0422e+06	3.41528e+06	3.5086e+06	3.71309e+06	3.25791e+06	p=0.688	p=0.255	p=0.224
16	205.0/17.6 (16)	204.96	17.57	2.74349e+06	2.46642e+06	2.2838e+06	3.64009e+06	2.46008e+06	2.51652e+06	2.85721e+06	2.08819e+06	1.9848e+06	2.05343e+06	2.15625e+06	2.40409e+06	2.20128e+06	5.08147e+06	6.1412e+06	1.92434e+06	p=0.780	p=0.539	p=0.995
17	205.0/33.3 (17)	204.96	33.31	1.07968e+07	9.72168e+06	1.15256e+07	1.07189e+07	1.23233e+07	1.46203e+07	1.06765e+07	1.0388e+07	1.10633e+07	1.05995e+07	1.08799e+07	1.29122e+07	9.08125e+06	9.59111e+06	1.17836e+07	9.08481e+06	p=0.984	p=0.970	p=1.000
18	206.0/1.6 (18)	206.04	1.62	3.45503e+06	4.75782e+06	3.42863e+06	4.88568e+06	2.17177e+06	2.81518e+06	2.9293e+06	2.87748e+06	3.46734e+06	1.24349e+06	3.16488e+06	3.88706e+06	2.04345e+06	2.45138e+06	1.98933e+06	2.34171e+06	p=1.000	p=0.998	p=0.662
19	206.0/17.6 (19)	206.04	17.57	2.0164e+06	2.20516e+06	1.93788e+06	2.98871e+06	1.64087e+06	1.97645e+06	2.16603e+06	1.78472e+06	1.24328e+06	1.83334e+06	2.16619e+06	2.01229e+06	1.72342e+06	4.24718e+06	4.10319e+06	1.67009e+06	p=0.323	p=0.302	p=0.779
20	206.9/1.5 (20)	206.88	1.54	2.48889e+07	2.27268e+07	2.44272e+07	2.44164e+07	2.32108e+07	2.37176e+07	2.15831e+07	2.31147e+07	2.36421e+07	2.57378e+07	2.13808e+07	2.3935e+07	2.71819e+07	2.3576e+07	2.32489e+07	2.18148e+07	p=0.777	p=0.149	p=0.399
21	207.1/11.7 (21)	207.12	11.7	1.12526e+07	1.09565e+07	1.02497e+07	1.19329e+07	1.0159e+07	9.86433e+06	9.00645e+06	9.44856e+06	1.23961e+07	1.19246e+07	1.05261e+07	1.16368e+07	1.01921e+07	1.15435e+07	1.07154e+07	1.11161e+07	p=0.999	p=0.464	p=1.000
22	207.1/17.6 (22)	207.12	17.56	5.06324e+06	4.93744e+06	5.0924e+06	6.59514e+06	5.02091e+06	6.03127e+06	4.85977e+06	4.40843e+06	4.98921e+06	3.96813e+06	4.41512e+06	5.66524e+06	4.69868e+06	7.35698e+06	8.09869e+06	4.65668e+06	p=0.809	p=0.779	p=0.942
23	207.6/17.6 (23)	207.6	17.59	421638	297783	386730	594967	337779	517295	415476	309794	298253	191499	323268	320841	393209	634705	447621	382116	p=0.911	p=0.973	p=0.946
24	208.0/1.5 (24)	207.96	1.53	1.47759e+06	1.29736e+06	1.54277e+06	1.43629e+06	1.36579e+06	1.19173e+06	1.18062e+06	1.08086e+06	1.38988e+06	1.38069e+06	1.19883e+06	1.13448e+06	1.37302e+06	1.31698e+06	1.23131e+06	1.19754e+06	p=0.520	p=0.463	p=0.128
25	208.0/11.7 (25)	207.96	11.68	2.22904e+06	2.39904e+06	2.37941e+06	2.25545e+06	1.94104e+06	2.33315e+06	2.00792e+06	2.36684e+06	2.76359e+06	2.54207e+06	2.23377e+06	2.17608e+06	2.19313e+06	2.07877e+06	2.06667e+06	2.24857e+06	p=0.967	p=0.821	p=0.998
26	208.1/1.6 (26)	208.08	1.58	1.89884e+06	1.46903e+06	1.71869e+06	1.85139e+06	1.5505e+06	1.36104e+06	1.5552e+06	1.49238e+06	1.6299e+06	1.85084e+06	1.59395e+06	1.395e+06	1.49242e+06	1.51589e+06	1.35412e+06	1.78064e+06	p=0.832	p=0.858	p=0.999
27	208.1/21.9 (27)	208.08	21.85	1.0361e+07	9.56065e+06	8.48267e+06	7.24054e+06	9.39744e+06	8.88724e+06	9.52295e+06	8.9559e+06	9.44626e+06	8.80894e+06	8.67579e+06	8.184e+06	1.07624e+07	9.04751e+06	9.40331e+06	9.72614e+06	p=0.207	p=0.174	p=0.031
28	208.2/17.6 (28)	208.2	17.57	2.11961e+06	1.9732e+06	2.4133e+06	2.87035e+06	2.19578e+06	2.8042e+06	1.83689e+06	2.00156e+06	1.84918e+06	1.97191e+06	1.8702e+06	2.31183e+06	1.96003e+06	4.06848e+06	4.41517e+06	2.17919e+06	p=0.526	p=0.604	p=0.907
29	208.2/20.6 (29)	208.2	20.62	4.17824e+06	4.31305e+06	3.59551e+06	4.07533e+06	4.16238e+06	3.83977e+06	4.50311e+06	3.95434e+06	4.25452e+06	3.59525e+06	3.98879e+06	4.07309e+06	4.40559e+06	3.78743e+06	3.71294e+06	4.21028e+06	p=0.172	p=0.297	p=0.690
30	208.4/1.5 (30)	208.44	1.53	210413	111297	193152	180607	131820	50793.9	177932	198607	132006	110063	183137	137086	192666	185220	198665	113290	p=0.200	p=0.788	p=0.975
31	208.6/20.6 (31)	208.56	20.6	944385	911180	765787	847304	758852	815301	716623	682866	1.05519e+06	969855	910553	812877	965406	797758	705085	834386	p=0.736	p=0.096	p=0.157
32	208.6/21.8 (32)	208.56	21.82	7.03403e+06	6.40301e+06	6.04056e+06	6.44388e+06	6.54719e+06	6.22559e+06	6.40533e+06	6.21955e+06	6.50819e+06	5.77473e+06	6.48927e+06	6.03758e+06	6.2868e+06	5.59348e+06	6.62222e+06	6.68229e+06	p=0.047	p=0.679	p=0.551
33	208.9/1.6 (33)	208.92	1.56	6.18909e+06	5.44443e+06	6.24216e+06	6.81198e+06	6.13621e+06	6.14449e+06	5.94839e+06	6.19344e+06	6.26863e+06	5.8664e+06	5.5732e+06	6.4601e+06	6.55027e+06	5.87136e+06	6.12134e+06	5.89206e+06	p=0.125	p=0.349	p=0.988
34	209.0/20.6 (34)	209.04	20.62	2.58367e+07	2.51641e+07	2.09961e+07	2.03424e+07	2.2711e+07	2.52722e+07	2.25942e+07	2.22395e+07	2.46792e+07	2.09501e+07	2.04624e+07	2.27937e+07	2.44539e+07	2.1697e+07	1.94924e+07	2.15246e+07	p=0.607	p=0.019	p=0.074
35	209.2/17.6 (35)	209.16	17.6	2.944e+06	2.58255e+06	2.89681e+06	3.5499e+06	2.59367e+06	3.14394e+06	2.70305e+06	2.76448e+06	2.39507e+06	2.30836e+06	2.34048e+06	2.56655e+06	2.55502e+06	3.73645e+06	4.1376e+06	2.64768e+06	p=0.763	p=0.639	p=0.851
36	209.6/20.6 (36)	209.64	20.62	7.04279e+06	6.61191e+06	5.39207e+06	4.66784e+06	4.97328e+06	6.46045e+06	5.8308e+06	5.5689e+06	6.85805e+06	4.93944e+06	5.45844e+06	5.62543e+06	5.76823e+06	5.52667e+06	5.18384e+06	5.10801e+06	p=0.891	p=0.372	p=0.186
37	210.1/20.6 (37)	210.12	20.6	2.11945e+06	2.35016e+06	1.85841e+06	1.49722e+06	1.74443e+06	2.28297e+06	1.99697e+06	2.05708e+06	2.18798e+06	1.81485e+06	2.15394e+06	2.40907e+06	1.98325e+06	2.17172e+06	2.01408e+06	1.8431e+06	p=0.756	p=1.000	p=0.977
38	210.2/17.6 (38)	210.24	17.56	1.62206e+06	1.28497e+06	1.6079e+06	2.58978e+06	1.45799e+06	1.7362e+06	1.23474e+06	1.31572e+06	1.12233e+06	1.43211e+06	1.22017e+06	1.35046e+06	1.19934e+06	2.25445e+06	3.10703e+06	1.29011e+06	p=0.785	p=0.611	p=0.840
39	211.0/17.6 (39)	210.96	17.59	2.49982e+06	2.39212e+06	2.3481e+06	2.69387e+06	2.13829e+06	2.65705e+06	1.89555e+06	1.66348e+06	2.14555e+06	1.93523e+06	1.70349e+06	2.06881e+06	1.82792e+06	3.34145e+06	4.11192e+06	1.79165e+06	p=0.707	p=0.794	p=0.994
40	211.1/12.4 (40)	211.08	12.38	2.81465e+06	2.90901e+06	2.13296e+06	2.62551e+06	2.35217e+06	2.32341e+06	1.92523e+06	2.47189e+06	2.72393e+06	2.50945e+06	2.09649e+06	2.104e+06	1.75785e+06	1.97228e+06	1.88637e+06	2.39489e+06	p=1.000	p=0.257	p=1.000
41	211.1/20.6 (41)	211.08	20.62	3.34499e+06	2.84884e+06	2.74604e+06	2.3394e+06	2.99644e+06	2.89261e+06	3.11056e+06	2.48694e+06	2.79629e+06	2.73333e+06	2.76307e+06	2.62195e+06	2.81931e+06	2.53238e+06	2.54299e+06	2.49976e+06	p=0.264	p=0.391	p=0.010
42	211.6/12.4 (42)	211.56	12.42	443498	492107	463820	481565	593477	530908	423644	513184	695047	412158	496967	331742	207496	350940	437249	375906	p=0.944	p=0.973	p=0.834
43	212.2/17.6 (43)	212.16	17.56	1.40575e+06	1.45594e+06	1.25241e+06	1.73504e+06	1.32422e+06	1.25787e+06	1.08247e+06	910208	1.11486e+06	1.21745e+06	957516	1.13209e+06	1.24318e+06	1.52178e+06	2.31264e+06	1.15707e+06	p=0.971	p=0.925	p=0.998
44	212.3/17.6 (44)	212.28	17.57	311840	399171	345465	522897	360956	406510	327875	308262	294764	284301	278648	388626	337310	375559	484904	277942	p=0.805	p=0.876	p=0.713
45	212.5/10.5 (45)	212.52	10.54	499262	542656	845424	646038	511837	463680	510630	699210	798816	464968	726244	815079	528594	587656	568751	698900	p=0.727	p=0.661	p=0.296
46	213.0/10.5 (46)	213	10.55	2.90581e+07	2.71714e+07	3.39011e+07	3.11622e+07	2.75297e+07	2.33391e+07	3.15247e+07	2.50208e+07	3.18816e+07	2.64541e+07	2.93006e+07	3.16232e+07	2.37597e+07	2.98245e+07	2.52892e+07	2.54862e+07	p=0.891	p=0.751	p=0.999
47	213.0/11.9 (47)	213	11.86	6.55846e+06	7.47911e+06	7.68855e+06	7.34828e+06	5.72226e+06	5.63311e+06	6.33325e+06	5.74444e+06	6.36876e+06	5.52229e+06	6.23212e+06	6.43462e+06	4.32633e+06	5.65898e+06	4.48009e+06	6.33033e+06	p=0.938	p=0.871	p=0.632
48	213.0/17.6 (48)	213	17.56	3.1214e+06	2.80295e+06	2.99763e+06	3.87028e+06	3.01069e+06	3.0603e+06	2.6755e+06	2.63175e+06	2.42202e+06	2.27208e+06	2.40725e+06	2.78553e+06	2.03335e+06	3.37888e+06	3.37033e+06	2.19908e+06	p=0.875	p=0.895	p=0.883
49	213.4/17.6 (49)	213.36	17.6	332500	460382	358925	449130	327784	266566	292813	294412	209035	170021	200237	341090	245713	315868	459234	384131	p=0.966	p=0.799	p=0.427
50	214.0/17.6 (50)	213.96	17.56	1.75319e+06	1.8867e+06	1.83125e+06	2.17673e+06	1.97813e+06	2.02453e+06	1.75334e+06	1.87111e+06	1.30835e+06	1.51429e+06	1.67217e+06	2.07256e+06	1.25563e+06	2.71911e+06	3.24153e+06	2.01495e+06	p=0.428	p=0.301	p=0.432
51	214.0/48.5 (51)	213.96	48.47	2.38994e+06	2.2401e+06	1.7696e+06	2.0527e+06	2.03442e+06	1.48197e+06	2.18077e+06	1.96562e+06	1.36129e+06	1.67015e+06	1.48381e+06	2.09538e+06	1.80837e+06	1.54348e+06	1.76821e+06	2.37319e+06	p=0.815	p=0.949	p=0.654
52	214.1/11.9 (52)	214.08	11.86	1.34469e+06	1.62711e+06	1.6323e+06	1.37439e+06	1.11931e+06	1.11804e+06	1.24126e+06	1.49683e+06	1.09171e+06	1.0429e+06	1.68598e+06	1.43958e+06	1.21635e+06	1.40441e+06	1.20396e+06	1.55462e+06	p=0.795	p=0.230	p=0.172
53	214.2/10.5 (53)	214.2	10.52	5.24891e+06	4.03279e+06	5.05518e+06	4.55493e+06	4.42514e+06	3.27779e+06	4.19384e+06	4.09503e+06	4.58043e+06	4.16903e+06	4.27465e+06	4.42129e+06	3.51836e+06	4.73314e+06	4.32086e+06	4.75642e+06	p=0.605	p=1.000	p=1.000
54	214.9/17.6 (54)	214.92	17.65	1.86084e+07	1.81597e+07	1.72113e+07	1.75042e+07	1.76211e+07	2.2667e+07	1.76253e+07	1.75723e+07	1.90851e+07	1.46631e+07	1.57325e+07	1.80373e+07	1.30158e+07	1.33682e+07	1.79469e+07	1.95054e+07	p=1.000	p=1.000	p=0.886
55	214.9/20.7 (55)	214.92	20.73	1.16759e+07	1.01654e+07	1.21972e+07	1.19673e+07	1.06591e+07	1.26064e+07	1.27791e+07	1.18753e+07	1.16451e+07	1.10582e+07	1.20823e+07	1.18747e+07	1.13158e+07	1.2619e+07	1.16596e+07	1.09406e+07	p=0.899	p=0.276	p=0.849
56	214.9/36.2 (56)	214.92	36.2	6.58552e+06	6.7537e+06	6.25718e+06	7.37086e+06	7.59809e+06	7.54321e+06	7.02117e+06	7.14575e+06	6.65119e+06	6.99255e+06	6.62557e+06	6.56723e+06	7.64296e+06	6.98857e+06	7.96028e+06	7.49907e+06	p=0.998	p=0.957	p=1.000
57	214.9/48.5 (57)	214.92	48.48	1.03162e+08	1.01419e+08	1.01093e+08	1.04566e+08	9.57522e+07	1.03463e+08	9.59031e+07	9.30275e+07	9.88678e+07	9.32899e+07	8.76535e+07	9.65534e+07	9.45725e+07	9.44e+07	9.55261e+07	9.35855e+07	p=1.000	p=0.726	p=0.976
58	215.0/1.8 (58)	215.04	1.8	2.71388e+07	4.34233e+07	5.4459e+07	3.89789e+07	1.81858e+07	2.55613e+07	4.06609e+07	2.03122e+07	2.81732e+07	1.5552e+07	3.73629e+07	2.39508e+07	1.82098e+07	1.87179e+07	1.77058e+07	1.71051e+07	p=0.968	p=0.210	p=0.986
59	215.2/36.3 (59)	215.16	36.28	4.76438e+07	4.39379e+07	5.23955e+07	5.92478e+07	4.31448e+07	4.4079e+07	4.73169e+07	4.12268e+07	4.04029e+07	3.63062e+07	4.0575e+07	4.87889e+07	3.14351e+07	3.29767e+07	3.89516e+07	3.57313e+07	p=0.988	p=0.772	p=0.595
60	215.4/36.3 (60)	215.4	36.29	1.36822e+07	1.09655e+07	1.47315e+07	1.68263e+07	1.15472e+07	1.22934e+07	1.17302e+07	1.13464e+07	1.00874e+07	9.09815e+06	1.10618e+07	1.30154e+07	6.5875e+06	7.48349e+06	1.00511e+07	7.81879e+06	p=0.987	p=0.817	p=0.705
61	215.5/48.5 (61)	215.52	48.47	3.06384e+06	3.74007e+06	3.54469e+06	3.22186e+06	2.54302e+06	3.01847e+06	3.21413e+06	2.8787e+06	3.32545e+06	3.39139e+06	2.32881e+06	3.41531e+06	3.11831e+06	3.22508e+06	3.66384e+06	3.36611e+06	p=0.521	p=0.866	p=0.801
62	215.9/48.5 (62)	215.88	48.48	1.01738e+07	1.03591e+07	9.34095e+06	9.3364e+06	9.53673e+06	9.23603e+06	7.67047e+06	9.00184e+06	1.00784e+07	8.08319e+06	7.84811e+06	9.00095e+06	7.93689e+06	8.9889e+06	9.45936e+06	9.02968e+06	p=0.945	p=0.386	p=0.895
63	216.0/1.8 (63)	216	1.82	3.62109e+06	6.04365e+06	7.44514e+06	4.9901e+06	2.10333e+06	3.27638e+06	4.50666e+06	3.26808e+06	4.19059e+06	2.71228e+06	4.98164e+06	3.32687e+06	2.30255e+06	3.11913e+06	2.77685e+06	1.7096e+06	p=0.827	p=0.228	p=0.988
64	216.0/10.5 (64)	216	10.54	5.08515e+06	5.12429e+06	5.78618e+06	5.43058e+06	5.40817e+06	4.90002e+06	5.22941e+06	4.98467e+06	4.84805e+06	5.40099e+06	5.29003e+06	5.26871e+06	4.81201e+06	6.11519e+06	5.8964e+06	4.73013e+06	p=0.449	p=0.182	p=0.989
65	216.0/17.6 (65)	216	17.59	4.04142e+06	3.70333e+06	4.28754e+06	5.19248e+06	4.02824e+06	4.89017e+06	4.08377e+06	3.95232e+06	3.88349e+06	3.19981e+06	3.60069e+06	3.44974e+06	2.9802e+06	5.43686e+06	6.0739e+06	3.69874e+06	p=0.688	p=0.480	p=0.904
66	216.1/36.3 (66)	216.12	36.34	5.31396e+06	4.62093e+06	5.24755e+06	5.51482e+06	4.63841e+06	4.5419e+06	5.0841e+06	4.22514e+06	4.62727e+06	3.98085e+06	4.48927e+06	4.90221e+06	3.65071e+06	3.70928e+06	4.30696e+06	4.36839e+06	p=0.713	p=0.890	p=0.923
67	216.4/48.5 (67)	216.36	48.46	1.03857e+06	651933	652370	538458	329531	641898	702349	969705	419898	426922	461436	1.1156e+06	487217	836326	643943	616327	p=0.950	p=0.984	p=0.365
68	217.0/48.5 (68)	216.96	48.46	1.24754e+07	1.07239e+07	1.14224e+07	1.27598e+07	1.1102e+07	1.11255e+07	8.80576e+06	1.02064e+07	1.00763e+07	9.6416e+06	9.22108e+06	1.26999e+07	9.52659e+06	9.11613e+06	1.15292e+07	1.00365e+07	p=0.829	p=0.882	p=0.837
69	217.1/1.8 (69)	217.08	1.81	1.24973e+07	1.20539e+07	1.16102e+07	1.2114e+07	9.32563e+06	9.34335e+06	9.32263e+06	1.06899e+07	1.11115e+07	7.38205e+06	1.17238e+07	1.06191e+07	1.00063e+07	7.09954e+06	1.11523e+07	9.44265e+06	p=0.294	p=0.994	p=1.000
70	217.1/10.6 (70)	217.08	10.57	7.78283e+06	7.89048e+06	7.53796e+06	8.03407e+06	8.2019e+06	7.18131e+06	8.10995e+06	7.79159e+06	7.47049e+06	7.88742e+06	7.6158e+06	7.82363e+06	7.54918e+06	7.76386e+06	7.77753e+06	7.42918e+06	p=0.974	p=1.000	p=0.999
71	217.1/17.6 (71)	217.08	17.56	8.34517e+06	8.30813e+06	8.06896e+06	9.64909e+06	7.9997e+06	8.2765e+06	7.88423e+06	6.68362e+06	7.2271e+06	6.4905e+06	7.08805e+06	7.48947e+06	6.95943e+06	8.51074e+06	1.03043e+07	7.17287e+06	p=0.974	p=0.705	p=0.998
72	217.1/33.3 (72)	217.08	33.35	5.41588e+06	5.36462e+06	5.81829e+06	6.26748e+06	6.88183e+06	7.6972e+06	6.64289e+06	6.82829e+06	7.60229e+06	6.33838e+06	5.72062e+06	7.06205e+06	5.86236e+06	6.04506e+06	7.09088e+06	5.76715e+06	p=0.998	p=0.993	p=1.000
73	217.4/17.6 (73)	217.44	17.59	684389	634924	732823	861357	724563	681914	908896	788465	824278	761761	665473	723653	875415	929433	820269	630727	p=0.974	p=1.000	p=0.971
74	217.6/10.6 (74)	217.56	10.56	3.11501e+07	2.69527e+07	3.05614e+07	3.03224e+07	2.72066e+07	2.18963e+07	2.72113e+07	2.34548e+07	2.69566e+07	2.56187e+07	2.64016e+07	3.1108e+07	2.36232e+07	2.90587e+07	2.52772e+07	2.18493e+07	p=0.896	p=1.000	p=0.991
75	217.7/48.5 (75)	217.68	48.48	753290	1.01471e+06	670321	609163	559921	587894	342562	708536	487043	695597	511693	621398	584876	405217	423571	822760	p=0.833	p=0.675	p=0.759
76	218.0/48.5 (76)	218.04	48.49	6.98208e+06	6.01087e+06	5.28068e+06	5.52607e+06	5.75852e+06	6.15175e+06	4.22243e+06	5.36795e+06	4.23932e+06	4.57781e+06	4.32529e+06	5.29159e+06	5.03314e+06	5.17103e+06	4.84185e+06	5.63926e+06	p=1.000	p=0.297	p=0.999
77	218.2/1.6 (77)	218.16	1.63	5.21808e+06	4.44426e+06	4.64061e+06	5.2103e+06	4.11434e+06	4.38237e+06	3.52191e+06	2.57341e+06	3.64226e+06	1.74177e+06	3.49793e+06	4.26309e+06	3.13207e+06	3.17492e+06	3.97984e+06	3.12262e+06	p=0.749	p=0.997	p=0.976
78	218.2/15.1 (78)	218.16	15.07	1.02707e+07	9.30972e+06	8.05988e+06	2.28083e+07	1.14932e+07	1.10769e+07	7.88176e+06	2.02471e+07	8.18767e+06	7.75903e+06	8.05975e+06	2.0207e+07	7.74615e+06	8.25532e+06	1.0159e+07	1.80522e+07	p=0.983	p=0.777	p=0.000
79	218.3/10.5 (79)	218.28	10.54	7.79625e+06	6.80014e+06	7.27503e+06	6.99075e+06	6.35116e+06	5.26838e+06	6.59895e+06	5.88266e+06	6.38204e+06	6.18711e+06	6.72095e+06	6.91392e+06	5.52758e+06	6.33927e+06	6.20582e+06	5.82244e+06	p=0.797	p=0.963	p=0.991
80	218.3/17.6 (80)	218.28	17.56	9.13672e+06	9.40402e+06	9.2082e+06	8.79389e+06	7.82823e+06	8.94436e+06	8.31366e+06	6.70868e+06	6.74394e+06	6.32403e+06	7.29366e+06	8.80413e+06	6.84532e+06	9.83602e+06	1.0227e+07	8.32615e+06	p=0.563	p=0.471	p=0.885
81	218.6/15.1 (81)	218.64	15.1	4.52423e+06	5.03921e+06	4.10796e+06	7.75485e+06	4.91422e+06	5.03482e+06	4.54052e+06	7.76181e+06	4.36147e+06	4.2582e+06	4.48382e+06	6.92063e+06	4.17838e+06	4.57464e+06	4.90247e+06	6.43738e+06	p=0.799	p=1.000	p=0.000
82	218.9/48.5 (82)	218.88	48.48	1.20102e+07	1.14319e+07	8.56221e+06	1.07539e+07	9.94508e+06	1.05338e+07	9.57582e+06	8.97448e+06	9.28766e+06	8.24662e+06	8.15773e+06	1.0502e+07	7.88315e+06	8.4496e+06	9.12566e+06	9.96851e+06	p=0.998	p=0.615	p=0.981
83	219.0/1.6 (83)	219	1.6	3.03786e+07	2.55077e+07	2.2852e+07	2.12773e+07	2.38297e+07	1.89502e+07	1.93123e+07	1.76612e+07	2.25627e+07	1.69261e+07	2.03775e+07	1.62671e+07	1.95623e+07	2.18523e+07	2.08565e+07	1.43863e+07	p=0.410	p=0.419	p=0.040
84	219.0/10.5 (84)	219	10.49	5.60094e+06	5.57523e+06	5.32575e+06	4.8468e+06	4.2073e+06	4.62622e+06	4.35586e+06	5.01963e+06	4.41002e+06	4.5362e+06	5.1878e+06	4.84915e+06	4.40935e+06	5.17168e+06	5.10709e+06	4.87846e+06	p=0.645	p=0.611	p=0.799
85	219.0/15.1 (85)	219	15.07	2.81094e+06	3.00839e+06	2.45585e+06	3.46637e+06	2.62191e+06	3.04969e+06	2.51526e+06	3.40114e+06	2.67074e+06	2.12686e+06	2.71091e+06	3.06761e+06	2.66375e+06	2.43419e+06	2.49091e+06	2.95437e+06	p=0.994	p=0.774	p=0.040
86	219.0/17.6 (86)	219	17.56	5.92463e+06	5.35018e+06	5.69867e+06	6.37061e+06	5.47378e+06	5.91915e+06	4.91309e+06	5.01332e+06	5.27159e+06	4.35634e+06	4.3582e+06	5.36298e+06	4.26096e+06	7.24585e+06	8.50261e+06	5.2191e+06	p=0.891	p=0.795	p=0.980
87	219.5/10.5 (87)	219.48	10.51	1.46855e+06	1.69902e+06	1.48764e+06	1.26241e+06	926363	948114	1.06281e+06	1.1693e+06	1.51906e+06	1.0043e+06	1.42424e+06	999845	852842	1.19532e+06	956752	1.13994e+06	p=0.999	p=0.994	p=0.990
88	219.5/48.5 (88)	219.48	48.46	1.93701e+06	2.17945e+06	1.81951e+06	1.9201e+06	1.73883e+06	1.60637e+06	1.62044e+06	1.86278e+06	1.58443e+06	1.87787e+06	1.11253e+06	1.99457e+06	1.40099e+06	1.71963e+06	1.63292e+06	2.12778e+06	p=0.579	p=0.815	p=0.195
89	220.0/1.6 (89)	219.96	1.64	2.14841e+06	1.58909e+06	1.55122e+06	1.4455e+06	1.46306e+06	1.11727e+06	1.05784e+06	1.4912e+06	1.66592e+06	1.2198e+06	1.75843e+06	1.33484e+06	1.19207e+06	1.51282e+06	1.40129e+06	1.05763e+06	p=0.480	p=0.735	p=0.405
90	220.1/17.6 (90)	220.08	17.6	1.81775e+06	1.80891e+06	2.04792e+06	2.95492e+06	2.23764e+06	2.17333e+06	1.72274e+06	1.90233e+06	1.58313e+06	1.90527e+06	1.70989e+06	1.70217e+06	1.5879e+06	4.47209e+06	4.3025e+06	1.66596e+06	p=0.533	p=0.670	p=0.966
91	220.8/48.5 (91)	220.8	48.46	2.44369e+06	2.17032e+06	1.87199e+06	2.53254e+06	1.91336e+06	2.0105e+06	1.83959e+06	1.56865e+06	1.78243e+06	1.54489e+06	1.65482e+06	2.49274e+06	1.67441e+06	1.58992e+06	1.93837e+06	1.49018e+06	p=0.933	p=0.929	p=0.988
92	221.0/1.6 (92)	221.04	1.61	2.3459e+07	2.51912e+07	2.00628e+07	2.19211e+07	1.20267e+07	8.60067e+06	1.41128e+07	1.07611e+07	1.86708e+07	1.09469e+07	1.99132e+07	9.95272e+06	9.84592e+06	1.17866e+07	1.30729e+07	6.55562e+06	p=0.950	p=0.996	p=0.737
93	221.2/17.6 (93)	221.16	17.59	3.12155e+06	3.2374e+06	3.0147e+06	4.83043e+06	3.15011e+06	3.40408e+06	2.81212e+06	2.81245e+06	2.98675e+06	2.63862e+06	2.52347e+06	3.00946e+06	2.71657e+06	5.02221e+06	5.56848e+06	2.9873e+06	p=0.750	p=0.831	p=0.883
94	222.0/1.6 (94)	222	1.61	2.03752e+06	1.90761e+06	1.76056e+06	2.53414e+06	1.93642e+06	1.13875e+06	1.8585e+06	1.10249e+06	1.75049e+06	923693	1.898e+06	1.92187e+06	1.08831e+06	1.08124e+06	1.21184e+06	1.09211e+06	p=0.470	p=1.000	p=0.999
95	222.1/8.4 (95)	222.12	8.38	7.97912e+06	1.34586e+07	1.16649e+07	1.22238e+07	6.10304e+06	1.42326e+07	8.21678e+06	1.12243e+07	8.10386e+06	3.97513e+06	8.00224e+06	1.32251e+07	4.38841e+06	8.67093e+06	1.10541e+07	6.84935e+06	p=0.301	p=0.379	p=0.171
96	222.1/17.6 (96)	222.12	17.6	1.65378e+06	1.28646e+06	1.60994e+06	2.25836e+06	1.56952e+06	1.85335e+06	1.4316e+06	1.45367e+06	1.15215e+06	1.31524e+06	1.03472e+06	1.38887e+06	1.04143e+06	3.41413e+06	4.24219e+06	1.47842e+06	p=0.676	p=0.565	p=0.943
97	223.0/48.5 (97)	222.96	48.54	5.2185e+06	6.14544e+06	5.22173e+06	6.79016e+06	6.06666e+06	6.44696e+06	5.33254e+06	6.20131e+06	6.52422e+06	5.8635e+06	6.22661e+06	6.49136e+06	5.49885e+06	5.64793e+06	6.84724e+06	6.83914e+06	p=0.913	p=0.993	p=0.163
98	223.1/8.5 (98)	223.08	8.45	6.8542e+06	7.78199e+06	6.13322e+06	7.10449e+06	6.29644e+06	7.19331e+06	6.17079e+06	6.90692e+06	6.3296e+06	5.87385e+06	6.55609e+06	7.32369e+06	5.31648e+06	6.46245e+06	6.9583e+06	6.10262e+06	p=0.379	p=0.888	p=0.343
99	223.1/17.6 (99)	223.08	17.57	5.46179e+06	5.03053e+06	5.42815e+06	5.61226e+06	4.92121e+06	5.13471e+06	5.34059e+06	4.55625e+06	4.87671e+06	3.95189e+06	4.3621e+06	5.1301e+06	4.22588e+06	6.07202e+06	7.42292e+06	5.65375e+06	p=0.983	p=0.469	p=0.876
100	224.2/17.6 (100)	224.16	17.59	2.89437e+06	2.88915e+06	3.36224e+06	3.67065e+06	3.41391e+06	3.49216e+06	2.99451e+06	2.69759e+06	2.77479e+06	2.45362e+06	3.21295e+06	2.9733e+06	2.51879e+06	3.71058e+06	4.23026e+06	3.06966e+06	p=0.831	p=0.295	p=0.882
101	225.1/17.6 (101)	225.12	17.59	3.14951e+06	3.43573e+06	3.53501e+06	3.06938e+06	3.00905e+06	3.15953e+06	3.12056e+06	2.47336e+06	2.64546e+06	2.29421e+06	2.73809e+06	3.38509e+06	2.37176e+06	3.78894e+06	4.56582e+06	2.49335e+06	p=0.694	p=0.261	p=0.998
102	226.1/12.3 (102)	226.08	12.32	3.79326e+06	2.95213e+06	2.16635e+06	2.33284e+06	1.00731e+07	4.88355e+06	2.23136e+06	2.66036e+06	2.67927e+06	3.06554e+06	2.52189e+06	2.38131e+06	3.59308e+06	4.64964e+06	3.68495e+06	2.19021e+06	p=0.705	p=0.201	p=0.145
103	226.1/17.6 (103)	226.08	17.57	926091	826576	840277	937024	624202	863917	791480	725381	533039	729329	878631	734192	560109	1.21275e+06	2.04898e+06	628547	p=0.619	p=0.163	p=0.959
104	226.2/20.5 (104)	226.2	20.53	3.13059e+06	3.09974e+06	2.9514e+06	3.23711e+06	3.46439e+06	2.89322e+06	3.17438e+06	3.64912e+06	3.21426e+06	3.22639e+06	2.95463e+06	3.5089e+06	2.84616e+06	3.11068e+06	3.26796e+06	3.34567e+06	p=0.874	p=0.891	p=0.152
105	226.7/12.3 (105)	226.68	12.32	2.46891e+06	2.21166e+06	1.7651e+06	1.98408e+06	3.30755e+06	1.68208e+06	2.03863e+06	1.90835e+06	1.89798e+06	2.19818e+06	1.85075e+06	1.89029e+06	2.07841e+06	2.26385e+06	2.0621e+06	1.83587e+06	p=0.391	p=0.148	p=0.125
106	226.9/17.7 (106)	226.92	17.71	3.44126e+06	3.45892e+06	3.09535e+06	5.7775e+06	3.46643e+06	3.6069e+06	3.17187e+06	4.85254e+06	3.03553e+06	2.93724e+06	2.66148e+06	6.00044e+06	2.77187e+06	3.97873e+06	4.52426e+06	4.10071e+06	p=0.835	p=0.958	p=0.003
107	227.0/20.6 (107)	227.04	20.59	1.08278e+07	9.79211e+06	9.80729e+06	8.7963e+06	1.24977e+07	1.14386e+07	1.14615e+07	1.08901e+07	1.20333e+07	1.02109e+07	1.00385e+07	1.01926e+07	1.23103e+07	1.01539e+07	9.96953e+06	1.00463e+07	p=0.044	p=0.034	p=0.011
108	227.2/21.6 (108)	227.16	21.65	1.71658e+07	1.33654e+07	1.55173e+07	1.35201e+07	1.28701e+07	1.64472e+07	1.41241e+07	1.3793e+07	1.64882e+07	1.39622e+07	1.4285e+07	1.42257e+07	1.3299e+07	1.34737e+07	1.32262e+07	1.44349e+07	p=0.855	p=0.842	p=0.660
109	227.2/46.3 (109)	227.16	46.26	3.63405e+06	3.21206e+06	3.6302e+06	3.60261e+06	4.2833e+06	3.93253e+06	3.50726e+06	3.14451e+06	4.37746e+06	2.9919e+06	3.24674e+06	3.76888e+06	2.07115e+06	2.00546e+06	3.3146e+06	2.52317e+06	p=0.585	p=0.976	p=0.856
110	228.1/17.6 (110)	228.12	17.59	1.16137e+06	1.48703e+06	1.56601e+06	2.2557e+06	1.32671e+06	1.53708e+06	1.1928e+06	1.45194e+06	1.14469e+06	932847	1.16782e+06	1.26156e+06	1.18272e+06	2.46874e+06	2.99395e+06	1.34079e+06	p=0.655	p=0.467	p=0.700
111	228.2/20.6 (111)	228.24	20.6	1.95993e+06	1.87965e+06	1.89663e+06	1.79954e+06	1.69559e+06	2.12413e+06	2.59227e+06	2.25789e+06	2.16821e+06	1.86435e+06	1.78513e+06	2.38063e+06	2.00431e+06	2.11167e+06	1.92064e+06	2.08405e+06	p=0.993	p=0.919	p=0.658
112	228.2/21.9 (112)	228.24	21.85	4.29204e+07	4.38843e+07	4.01476e+07	3.9723e+07	4.03044e+07	4.53774e+07	3.98509e+07	4.08138e+07	4.07541e+07	3.92378e+07	3.72587e+07	4.03139e+07	3.57913e+07	3.68005e+07	4.7512e+07	3.80842e+07	p=0.889	p=0.914	p=0.999
113	229.1/17.6 (113)	229.08	17.57	8.8106e+06	8.23372e+06	8.24839e+06	9.75619e+06	8.22718e+06	8.63878e+06	8.98328e+06	8.64022e+06	7.91056e+06	6.76173e+06	7.22862e+06	8.85106e+06	6.36116e+06	8.93898e+06	9.39825e+06	7.822e+06	p=0.934	p=0.667	p=0.392
114	229.1/46.3 (114)	229.08	46.26	6.07937e+06	5.69145e+06	5.85997e+06	6.13828e+06	6.59657e+06	6.2708e+06	6.02091e+06	5.04635e+06	6.49384e+06	4.92082e+06	5.00869e+06	6.15211e+06	4.21369e+06	4.51141e+06	5.79013e+06	4.7479e+06	p=0.719	p=0.979	p=0.893
115	229.2/1.8 (115)	229.2	1.82	4.85641e+06	4.17273e+06	6.74169e+06	6.5288e+06	6.96488e+06	5.67118e+06	8.77408e+06	5.89192e+06	9.82857e+06	3.82617e+06	7.47965e+06	1.02396e+07	6.61504e+06	5.25557e+06	8.5743e+06	7.56126e+06	p=0.130	p=0.794	p=0.943
116	229.9/17.6 (116)	229.92	17.56	620502	626813	614180	895065	797176	715535	704248	596355	478696	296066	682194	725493	445923	798630	808766	530054	p=0.994	p=0.630	p=0.718
117	229.9/48.5 (117)	229.92	48.47	6.43242e+06	6.39359e+06	6.80925e+06	5.10364e+06	5.39765e+06	5.12089e+06	4.7526e+06	5.83875e+06	5.09689e+06	4.67113e+06	5.30124e+06	5.19432e+06	4.69092e+06	4.16166e+06	5.35615e+06	5.70647e+06	p=0.887	p=0.985	p=0.999
118	230.0/17.6 (118)	230.04	17.56	2.36592e+06	2.39053e+06	2.47418e+06	3.78353e+06	2.74777e+06	2.91117e+06	2.64128e+06	2.29276e+06	2.50506e+06	2.0953e+06	1.98518e+06	2.40687e+06	2.08681e+06	4.39565e+06	5.4156e+06	2.30802e+06	p=0.806	p=0.646	p=0.963
119	230.2/17.6 (119)	230.16	17.56	1.08304e+06	1.21487e+06	1.15174e+06	1.56039e+06	942035	1.28598e+06	1.01979e+06	939652	1.13721e+06	1.0358e+06	633013	1.03027e+06	933869	2.6761e+06	2.75933e+06	1.00326e+06	p=0.508	p=0.744	p=0.989
120	230.2/21.9 (120)	230.16	21.94	3.55688e+07	3.71393e+07	3.69429e+07	3.54262e+07	2.75501e+07	3.20863e+07	2.93811e+07	2.94277e+07	2.94374e+07	2.87731e+07	2.89546e+07	3.0548e+07	2.75206e+07	2.86118e+07	3.18478e+07	2.8934e+07	p=0.861	p=0.833	p=0.953
121	230.3/22.1 (121)	230.28	22.06	3.71723e+07	4.268e+07	4.36294e+07	3.80611e+07	3.30905e+07	3.97516e+07	3.66417e+07	3.89605e+07	3.85486e+07	3.38582e+07	3.76024e+07	3.68049e+07	3.14315e+07	3.23523e+07	3.68896e+07	3.38815e+07	p=0.746	p=0.375	p=0.802
122	230.5/21.9 (122)	230.52	21.9	1.1492e+07	1.25474e+07	1.28268e+07	1.09816e+07	9.8353e+06	1.07998e+07	1.10836e+07	1.08778e+07	1.10816e+07	9.78365e+06	1.05018e+07	1.08976e+07	1.0223e+07	9.1318e+06	1.00295e+07	9.52426e+06	p=0.999	p=0.886	p=0.999
123	231.0/9.0 (123)	231	9.04	2.948e+06	3.59479e+06	3.14367e+06	3.17798e+06	2.32575e+06	2.75105e+06	2.63423e+06	2.82661e+06	2.8121e+06	1.92006e+06	3.3146e+06	4.08915e+06	2.47393e+06	1.85849e+06	2.74225e+06	2.9839e+06	p=0.984	p=0.747	p=0.282
124	231.0/11.6 (124)	231	11.55	9.8876e+06	6.73234e+06	6.14033e+06	6.58441e+06	1.29947e+07	8.73903e+06	5.10267e+06	6.36811e+06	7.99409e+06	7.09891e+06	6.12081e+06	6.12454e+06	7.16588e+06	8.9997e+06	7.55656e+06	5.60074e+06	p=0.341	p=0.025	p=0.023
125	231.0/13.5 (125)	231	13.47	1.68464e+06	7.92444e+06	1.62006e+06	1.96746e+06	1.80361e+06	6.90078e+06	1.72125e+06	1.87966e+06	1.75787e+06	6.95487e+06	1.7756e+06	1.61929e+06	1.9594e+06	7.85194e+06	1.90421e+06	2.26845e+06	p=0.000	p=0.994	p=0.886
126	231.0/14.0 (126)	231	13.99	1.89855e+06	1.51564e+06	8.12927e+06	918129	1.66939e+06	2.08213e+06	7.96909e+06	1.43125e+06	1.19523e+06	1.4956e+06	8.7739e+06	1.1252e+06	1.35158e+06	1.69425e+06	7.89297e+06	1.38053e+06	p=0.790	p=0.000	p=0.383
127	231.0/18.0 (127)	231	17.96	4.08371e+07	4.04525e+07	2.85534e+07	3.28785e+07	5.4334e+07	4.71836e+07	3.08523e+07	3.70275e+07	3.60047e+07	3.61542e+07	3.12933e+07	2.98519e+07	3.94499e+07	3.99637e+07	3.93167e+07	3.59796e+07	p=0.943	p=0.054	p=0.103
128	231.0/18.3 (128)	231	18.29	5.88269e+06	5.06519e+06	2.99742e+06	3.61614e+06	7.91672e+06	6.9046e+06	4.46534e+06	6.04834e+06	4.65293e+06	5.41862e+06	4.47638e+06	3.56412e+06	5.90097e+06	6.1448e+06	6.41861e+06	4.62532e+06	p=0.990	p=0.236	p=0.188
129	231.0/48.5 (129)	231	48.47	7.67671e+06	8.28998e+06	8.04304e+06	7.33246e+06	6.46811e+06	7.084e+06	5.51029e+06	6.46051e+06	6.70484e+06	5.20191e+06	5.63736e+06	7.36304e+06	4.71447e+06	5.08068e+06	6.29239e+06	5.9314e+06	p=1.000	p=1.000	p=0.943
130	231.1/8.5 (130)	231.12	8.48	2.80331e+06	3.35235e+06	4.9493e+06	3.378e+06	3.74919e+06	1.47245e+06	3.96289e+06	3.66234e+06	4.16878e+06	3.94512e+06	3.73471e+06	5.66304e+06	3.37037e+06	4.73408e+06	4.55595e+06	3.68105e+06	p=0.993	p=0.544	p=0.738
131	231.1/17.6 (131)	231.12	17.6	4.3557e+06	3.32805e+06	2.70533e+06	3.58228e+06	3.17552e+06	3.36893e+06	2.92369e+06	2.84091e+06	2.47707e+06	2.22409e+06	2.50159e+06	2.19399e+06	2.49408e+06	4.69304e+06	4.48888e+06	2.7773e+06	p=0.939	p=1.000	p=0.940
132	231.1/22.1 (132)	231.12	22.07	1.1096e+07	1.27653e+07	1.26573e+07	1.11789e+07	1.0632e+07	1.18684e+07	1.14614e+07	1.16029e+07	1.18006e+07	1.0961e+07	1.17172e+07	1.23501e+07	1.10424e+07	1.04133e+07	1.11534e+07	1.13226e+07	p=0.815	p=0.505	p=0.675
133	232.1/18.0 (133)	232.08	17.96	8.6319e+07	7.50551e+07	4.52279e+07	5.32677e+07	1.15052e+08	9.64475e+07	5.77134e+07	7.40016e+07	6.07193e+07	6.60443e+07	5.5151e+07	4.92778e+07	7.41692e+07	8.27875e+07	7.84526e+07	6.29342e+07	p=0.970	p=0.114	p=0.127
134	232.1/18.6 (134)	232.08	18.61	4.48478e+06	4.11633e+06	2.4847e+06	3.37897e+06	7.45148e+06	5.81397e+06	3.36505e+06	4.28316e+06	3.18791e+06	2.73696e+06	3.1111e+06	2.72446e+06	3.74483e+06	4.0842e+06	4.3584e+06	3.40225e+06	p=0.878	p=0.311	p=0.374
135	232.2/17.6 (135)	232.2	17.59	2.45047e+06	2.15351e+06	2.58868e+06	3.29875e+06	2.39476e+06	3.13101e+06	2.49242e+06	2.58865e+06	2.5287e+06	1.90882e+06	1.99186e+06	2.08227e+06	2.48798e+06	5.2006e+06	5.1495e+06	2.31479e+06	p=0.741	p=0.776	p=0.998
136	232.3/17.6 (136)	232.32	17.6	453351	348811	585134	708313	566849	583934	578877	498895	330430	342950	467168	383176	558443	1.36955e+06	1.31805e+06	493788	p=0.764	p=0.550	p=0.995
137	232.6/18.0 (137)	232.56	17.96	3.2663e+07	2.89612e+07	2.07975e+07	2.13743e+07	3.90255e+07	3.17495e+07	2.20924e+07	2.93145e+07	2.38806e+07	2.62833e+07	2.36499e+07	2.09556e+07	2.73423e+07	3.05384e+07	2.83387e+07	2.54681e+07	p=0.946	p=0.101	p=0.137
138	232.6/18.6 (138)	232.56	18.63	1.26746e+06	1.18997e+06	1.20581e+06	1.20451e+06	1.68384e+06	1.79961e+06	1.12835e+06	1.36929e+06	1.31267e+06	1.12843e+06	966225	1.3283e+06	1.20494e+06	1.14613e+06	1.18534e+06	991605	p=0.975	p=0.305	p=0.684
139	232.7/18.3 (139)	232.68	18.27	9.52306e+06	8.90663e+06	4.87486e+06	5.78247e+06	1.31592e+07	1.13615e+07	6.58722e+06	9.03368e+06	6.89557e+06	7.73703e+06	6.97135e+06	5.59092e+06	8.29641e+06	1.01367e+07	1.02619e+07	7.60559e+06	p=1.000	p=0.319	p=0.269
140	232.9/1.3 (140)	232.92	1.32	4.40715e+06	4.32746e+06	4.57354e+06	3.7594e+06	3.35281e+06	4.67774e+06	3.76243e+06	4.10388e+06	4.3261e+06	2.56182e+06	3.61567e+06	4.22457e+06	3.00548e+06	2.27277e+06	3.28e+06	4.51745e+06	p=0.891	p=1.000	p=0.829
141	232.9/17.9 (141)	232.92	17.93	1.46905e+07	1.32313e+07	1.06111e+07	9.29752e+06	1.64032e+07	1.38049e+07	1.15583e+07	1.37194e+07	1.13733e+07	1.19673e+07	1.15082e+07	1.02256e+07	1.2465e+07	1.32894e+07	1.26198e+07	1.2859e+07	p=0.894	p=0.202	p=0.189
142	232.9/18.6 (142)	232.92	18.64	1.39738e+06	1.12091e+06	1.44623e+06	1.27582e+06	1.25978e+06	1.11907e+06	1.17756e+06	1.16085e+06	1.24413e+06	1.04246e+06	1.06414e+06	1.29387e+06	988649	882441	758979	1.19447e+06	p=0.375	p=0.715	p=1.000
143	233.0/1.6 (143)	233.04	1.63	4.49643e+07	4.11982e+07	3.20361e+07	2.96576e+07	4.48942e+07	2.78609e+07	2.86973e+07	2.80513e+07	3.29348e+07	2.25556e+07	2.77021e+07	2.12186e+07	3.08223e+07	3.31781e+07	2.81638e+07	2.25587e+07	p=0.253	p=0.116	p=0.024
144	233.2/2.7 (144)	233.16	2.66	4.02235e+06	3.17424e+06	4.87424e+06	4.66363e+06	1.94687e+06	2.05484e+06	6.14896e+06	4.81574e+06	5.84334e+06	2.56638e+06	5.84558e+06	2.33255e+06	4.66971e+06	1.87069e+06	1.76539e+06	4.92797e+06	p=0.279	p=0.915	p=1.000
145	233.2/17.6 (145)	233.16	17.59	3.36745e+06	2.89017e+06	3.162e+06	3.78279e+06	3.34143e+06	3.82812e+06	3.08438e+06	2.89245e+06	2.77738e+06	2.45813e+06	2.50846e+06	2.97983e+06	2.92384e+06	5.79994e+06	6.0631e+06	3.2079e+06	p=0.760	p=0.790	p=0.998
146	234.1/7.7 (146)	234.12	7.69	3.64315e+07	1.52457e+07	2.48849e+07	1.0791e+07	9.93474e+06	1.66971e+07	1.2045e+07	2.03047e+07	3.19913e+07	5.35189e+06	1.05399e+07	3.42945e+07	4.74547e+06	3.64275e+07	3.47331e+07	7.37088e+06	p=0.989	p=1.000	p=0.985
147	234.1/18.0 (147)	234.12	17.96	7.19963e+06	6.7308e+06	5.15887e+06	4.8906e+06	7.47119e+06	5.55816e+06	4.68968e+06	5.84821e+06	5.62548e+06	5.44465e+06	4.76329e+06	4.5561e+06	5.67231e+06	6.63441e+06	5.66562e+06	5.7289e+06	p=0.770	p=0.039	p=0.075
148	234.2/17.6 (148)	234.24	17.56	1.80334e+06	1.43012e+06	2.11498e+06	2.49885e+06	1.92319e+06	2.13281e+06	1.81826e+06	1.46232e+06	1.38719e+06	1.48277e+06	1.46443e+06	1.3078e+06	1.45956e+06	4.95981e+06	4.46305e+06	1.36718e+06	p=0.584	p=0.613	p=1.000
149	234.8/33.3 (149)	234.84	33.29	1.02893e+06	881987	1.28747e+06	1.23258e+06	1.43408e+06	1.70333e+06	1.24661e+06	1.18459e+06	1.46602e+06	1.48293e+06	1.42399e+06	1.33289e+06	1.14801e+06	903134	1.1785e+06	1.10447e+06	p=0.997	p=1.000	p=0.977
150	235.0/1.7 (150)	234.96	1.69	3.65725e+06	2.96469e+06	3.81216e+06	4.23456e+06	3.14481e+06	5.04067e+06	2.77666e+06	3.68588e+06	2.36018e+06	3.23498e+06	3.12387e+06	2.99546e+06	4.53144e+06	2.67307e+06	5.07133e+06	3.90393e+06	p=1.000	p=0.950	p=0.945
151	235.1/7.8 (151)	235.08	7.8	1.57612e+07	1.20257e+07	1.43738e+07	1.16481e+07	1.00741e+07	1.28242e+07	1.19338e+07	1.2701e+07	1.49758e+07	1.02596e+07	1.0905e+07	1.43265e+07	9.78899e+06	1.51985e+07	1.46355e+07	1.0589e+07	p=1.000	p=0.994	p=0.993
152	235.1/17.6 (152)	235.08	17.59	4.83123e+06	5.4225e+06	5.75826e+06	7.12751e+06	5.05818e+06	5.3699e+06	5.12718e+06	3.89636e+06	4.75032e+06	4.29798e+06	4.99438e+06	5.46343e+06	4.44114e+06	6.91508e+06	7.40081e+06	4.52587e+06	p=0.648	p=0.389	p=0.853
153	235.1/33.3 (153)	235.08	33.33	1.17334e+07	1.16268e+07	1.26624e+07	1.28723e+07	1.28916e+07	1.34035e+07	1.18777e+07	1.17816e+07	1.21473e+07	1.27956e+07	1.06492e+07	1.23119e+07	1.03661e+07	1.01129e+07	1.16181e+07	1.08419e+07	p=0.987	p=0.999	p=0.992
154	235.4/17.6 (154)	235.44	17.56	512824	474653	514033	956383	631079	814991	542749	448303	526471	445779	425999	393716	521555	652277	786825	315628	p=0.966	p=0.998	p=0.998
155	236.0/17.6 (155)	236.04	17.56	1.63315e+06	1.59884e+06	1.71649e+06	2.40889e+06	1.77492e+06	1.97923e+06	1.598e+06	1.48651e+06	1.40055e+06	1.37308e+06	970469	1.49585e+06	1.5146e+06	3.06903e+06	4.23837e+06	1.42495e+06	p=0.823	p=0.693	p=0.994
156	236.2/17.6 (156)	236.16	17.56	647943	885715	922128	942390	807860	940872	875221	764930	631084	529538	493072	527661	548324	1.67634e+06	2.66664e+06	751284	p=0.705	p=0.350	p=0.992
157	236.2/33.3 (157)	236.16	33.29	1.03684e+06	706213	1.44848e+06	1.15947e+06	1.0114e+06	1.15798e+06	1.29619e+06	783950	915580	795708	1.03187e+06	1.21576e+06	892066	930759	853312	907909	p=0.933	p=0.405	p=0.964
158	237.0/1.5 (158)	237	1.47	2.93674e+06	2.36693e+06	2.88632e+06	2.6147e+06	2.77531e+06	3.0276e+06	2.80241e+06	2.96307e+06	2.61477e+06	2.30336e+06	2.13646e+06	2.72619e+06	2.37258e+06	2.26713e+06	2.08507e+06	3.61466e+06	p=0.832	p=0.803	p=0.546
159	237.0/21.7 (159)	237	21.7	2.79629e+06	2.69572e+06	2.70129e+06	2.56381e+06	2.36033e+06	2.58181e+06	2.18062e+06	2.40183e+06	2.26512e+06	2.33182e+06	2.80196e+06	2.63437e+06	2.2881e+06	2.73432e+06	1.93506e+06	2.35426e+06	p=0.741	p=0.999	p=0.976
160	237.1/17.6 (160)	237.12	17.57	5.96236e+06	5.32964e+06	5.48531e+06	8.1992e+06	5.79254e+06	5.70008e+06	5.21436e+06	7.81479e+06	5.10313e+06	4.44035e+06	4.96565e+06	6.9263e+06	4.76041e+06	8.16861e+06	8.39642e+06	6.6089e+06	p=0.887	p=0.822	p=0.099
161	237.4/39.4 (161)	237.36	39.41	5.61878e+06	7.66341e+06	8.943e+06	7.61464e+06	5.90472e+06	7.06451e+06	6.54515e+06	7.3923e+06	7.06819e+06	5.60911e+06	6.70033e+06	7.61844e+06	4.80429e+06	6.29467e+06	7.04416e+06	6.2283e+06	p=0.481	p=0.106	p=0.135
162	237.7/17.6 (162)	237.72	17.56	1.19478e+06	1.03055e+06	1.10002e+06	1.62955e+06	1.23023e+06	1.3014e+06	1.03495e+06	1.63079e+06	834930	1.00169e+06	648942	1.31787e+06	922500	1.39609e+06	1.30096e+06	1.51036e+06	p=0.684	p=0.997	p=0.018
163	238.2/17.6 (163)	238.2	17.57	1.80663e+06	1.44271e+06	1.78885e+06	2.23202e+06	2.00312e+06	2.06383e+06	1.62968e+06	1.56755e+06	1.18992e+06	1.2508e+06	1.12159e+06	1.36389e+06	1.81105e+06	3.18323e+06	3.4492e+06	1.56651e+06	p=0.898	p=0.887	p=1.000
164	238.2/19.3 (164)	238.2	19.34	1.89294e+06	2.12613e+06	2.14256e+06	2.08088e+06	1.98478e+06	1.8843e+06	2.10215e+06	1.81483e+06	2.03541e+06	2.10894e+06	2.3333e+06	2.12876e+06	1.96443e+06	1.83913e+06	1.76524e+06	2.3534e+06	p=0.997	p=0.695	p=0.651
165	239.0/14.9 (165)	239.04	14.86	2.90972e+07	2.87568e+07	2.58355e+07	2.78825e+07	3.19417e+07	3.03688e+07	2.35159e+07	2.59279e+07	2.56034e+07	2.72226e+07	2.63719e+07	2.65554e+07	2.5269e+07	2.99149e+07	3.21876e+07	2.61258e+07	p=0.879	p=0.902	p=0.798
166	239.0/26.5 (166)	239.04	26.47	1.26087e+07	1.06323e+07	1.0415e+07	1.04717e+07	1.20261e+07	8.80201e+06	1.21382e+07	1.30278e+07	1.32143e+07	1.0373e+07	1.28237e+07	1.24277e+07	1.11018e+07	1.24817e+07	1.22108e+07	1.36491e+07	p=0.185	p=0.960	p=0.996
167	239.0/39.4 (167)	239.04	39.41	1.68242e+06	2.58419e+06	2.60831e+06	2.36347e+06	2.44609e+06	1.85392e+06	2.05085e+06	2.63642e+06	2.08104e+06	2.02708e+06	2.20518e+06	2.06661e+06	1.61809e+06	2.58322e+06	2.56191e+06	2.28209e+06	p=0.434	p=0.242	p=0.275
168	239.2/17.6 (168)	239.16	17.6	9.80418e+06	8.97963e+06	8.94512e+06	9.2556e+06	8.7702e+06	1.10896e+07	8.46072e+06	8.33294e+06	8.82345e+06	7.7712e+06	8.16565e+06	9.30093e+06	7.83687e+06	7.93802e+06	8.85737e+06	8.3908e+06	p=0.993	p=0.979	p=1.000
169	239.2/19.2 (169)	239.16	19.17	9.25883e+06	8.14823e+06	6.51104e+06	5.70672e+06	1.20794e+07	8.32545e+06	6.31718e+06	7.4942e+06	7.61714e+06	7.24033e+06	6.09557e+06	6.84068e+06	9.54058e+06	8.8156e+06	8.41682e+06	6.47959e+06	p=0.224	p=0.015	p=0.010
170	239.2/19.7 (170)	239.16	19.69	1.78271e+07	1.5561e+07	1.22669e+07	1.23025e+07	2.26257e+07	1.8126e+07	1.41636e+07	1.58299e+07	1.52576e+07	1.39167e+07	1.39434e+07	1.24889e+07	1.72597e+07	1.59859e+07	1.82281e+07	1.50731e+07	p=0.395	p=0.126	p=0.060
171	239.2/46.2 (171)	239.16	46.23	4.63544e+06	5.01433e+06	5.04872e+06	5.30082e+06	4.93023e+06	5.14596e+06	4.87318e+06	4.22032e+06	4.96592e+06	4.51832e+06	4.90662e+06	5.11433e+06	4.3883e+06	4.14588e+06	4.92753e+06	4.60508e+06	p=0.999	p=0.760	p=0.979
172	239.6/19.7 (172)	239.64	19.7	3.47841e+06	3.21627e+06	2.53242e+06	2.43545e+06	4.69538e+06	3.66419e+06	2.83566e+06	3.08602e+06	3.19298e+06	2.37655e+06	2.37488e+06	2.37998e+06	3.47522e+06	3.17543e+06	3.3117e+06	2.98317e+06	p=0.269	p=0.055	p=0.045
173	240.0/19.2 (173)	240	19.21	2.29971e+06	2.04249e+06	1.58866e+06	1.32655e+06	2.98405e+06	2.26543e+06	1.89911e+06	2.03826e+06	1.87328e+06	2.14302e+06	1.79536e+06	1.61536e+06	2.83037e+06	2.11293e+06	2.26538e+06	1.77275e+06	p=0.334	p=0.057	p=0.012
174	240.1/14.8 (174)	240.12	14.82	5.63848e+06	5.52995e+06	4.49942e+06	4.84396e+06	5.37244e+06	4.57649e+06	4.66505e+06	4.98901e+06	4.69188e+06	5.19037e+06	4.81839e+06	4.30929e+06	4.40163e+06	4.98578e+06	5.67829e+06	4.82228e+06	p=0.998	p=0.973	p=0.721
175	240.1/17.6 (175)	240.12	17.59	3.05437e+06	2.86267e+06	2.87088e+06	2.99119e+06	3.12573e+06	3.0341e+06	2.84702e+06	2.77426e+06	2.65763e+06	2.55777e+06	2.3961e+06	2.80477e+06	2.65264e+06	3.34822e+06	3.99885e+06	2.97217e+06	p=0.985	p=0.905	p=1.000
176	240.5/14.8 (176)	240.48	14.79	428418	536359	466888	569046	360227	474879	505324	728983	487364	647378	473470	531415	361475	300021	493782	588615	p=0.476	p=0.521	p=0.025
177	240.8/48.5 (177)	240.84	48.5	5.80521e+06	4.71847e+06	5.58558e+06	4.89705e+06	3.78328e+06	4.60049e+06	3.73085e+06	4.31527e+06	4.76291e+06	2.78878e+06	3.63629e+06	5.39987e+06	2.97375e+06	4.32897e+06	3.67283e+06	4.44085e+06	p=0.973	p=0.987	p=0.849
178	241.1/1.9 (178)	241.08	1.85	6.05161e+06	5.29463e+06	5.20049e+06	5.35191e+06	6.9253e+06	5.27736e+06	6.73186e+06	5.43692e+06	8.26139e+06	5.00044e+06	5.02626e+06	4.50441e+06	7.85891e+06	5.88732e+06	5.3149e+06	6.82488e+06	p=0.016	p=0.030	p=0.027
179	241.1/28.8 (179)	241.08	28.83	6.17574e+06	5.9854e+06	7.45731e+06	7.02498e+06	7.11455e+06	9.33659e+06	7.13286e+06	7.30909e+06	6.94069e+06	7.05131e+06	7.12826e+06	8.13426e+06	6.64059e+06	7.48872e+06	6.89247e+06	7.17205e+06	p=0.419	p=0.772	p=0.476
180	241.2/17.6 (180)	241.2	17.57	5.77314e+06	5.19408e+06	5.06258e+06	4.83203e+06	4.3618e+06	4.12622e+06	3.86519e+06	4.32568e+06	3.81943e+06	3.42262e+06	3.58407e+06	4.05876e+06	3.46984e+06	4.41752e+06	4.70606e+06	3.41876e+06	p=0.999	p=0.999	p=0.968
181	241.8/17.6 (181)	241.8	17.59	517132	473181	530765	304487	389702	414582	465787	499810	316253	308261	328968	193248	319090	426320	358628	114215	p=0.988	p=0.943	p=0.421
182	241.9/1.3 (182)	241.92	1.33	3.19656e+06	3.29146e+06	3.28e+06	2.79262e+06	2.3121e+06	2.50751e+06	3.32802e+06	2.92929e+06	2.77205e+06	2.66105e+06	2.61952e+06	2.70461e+06	2.42375e+06	2.59489e+06	2.19189e+06	2.96431e+06	p=0.977	p=0.852	p=0.866
183	242.3/17.6 (183)	242.28	17.59	2.51898e+06	1.88383e+06	1.95918e+06	2.05907e+06	2.00382e+06	1.48955e+06	1.8011e+06	1.83317e+06	1.27907e+06	1.45019e+06	1.34621e+06	1.84456e+06	1.23534e+06	3.6618e+06	3.66839e+06	1.16801e+06	p=0.865	p=0.794	p=1.000
184	242.6/1.4 (184)	242.64	1.36	630037	747624	508306	580337	388482	726440	444008	877234	1.04202e+06	1.04066e+06	685994	589707	472004	521607	555556	632247	p=0.709	p=0.880	p=0.987
185	243.0/1.4 (185)	243	1.38	5.11837e+07	4.40332e+07	4.29716e+07	4.06538e+07	4.06526e+07	4.67224e+07	4.79639e+07	4.27591e+07	3.63355e+07	2.58654e+07	3.1004e+07	4.32533e+07	2.34448e+07	2.90723e+07	2.73482e+07	5.87912e+07	p=0.993	p=1.000	p=0.519
186	243.1/17.6 (186)	243.12	17.6	3.43667e+06	2.52144e+06	2.68425e+06	3.02238e+06	2.78916e+06	3.0221e+06	2.67566e+06	2.51569e+06	2.38404e+06	2.00231e+06	2.21395e+06	2.91017e+06	2.39842e+06	3.49182e+06	4.52868e+06	2.74629e+06	p=1.000	p=0.887	p=0.999
187	243.1/20.6 (187)	243.12	20.62	4.35333e+06	5.27057e+06	4.64933e+06	4.99914e+06	4.69805e+06	5.33783e+06	5.18457e+06	4.88867e+06	5.86797e+06	4.49037e+06	4.92261e+06	5.9023e+06	4.77344e+06	4.55416e+06	4.73258e+06	5.23795e+06	p=1.000	p=0.997	p=0.640
188	243.4/20.6 (188)	243.36	20.58	1.13269e+06	1.49268e+06	1.31244e+06	1.42536e+06	1.51332e+06	1.36123e+06	1.18402e+06	1.14044e+06	1.40202e+06	1.21587e+06	1.48324e+06	1.50264e+06	1.61398e+06	1.26837e+06	1.21061e+06	1.58554e+06	p=0.837	p=0.644	p=1.000
189	243.6/1.4 (189)	243.6	1.36	743720	647929	803484	886940	712408	984308	690617	628781	810811	960821	437526	775592	316103	501781	507349	953192	p=0.690	p=0.988	p=0.517
190	244.0/1.4 (190)	243.96	1.38	1.83293e+07	1.47946e+07	1.64139e+07	1.54613e+07	1.38473e+07	1.67345e+07	1.78605e+07	1.70267e+07	1.28239e+07	9.73282e+06	1.12493e+07	1.6759e+07	7.74695e+06	1.04087e+07	9.05913e+06	2.12971e+07	p=0.999	p=0.996	p=0.255
191	244.0/20.6 (191)	243.96	20.59	801214	780273	623746	864159	859328	869496	492395	662080	784716	573342	699548	755776	943623	579314	816590	902592	p=0.247	p=0.109	p=0.878
192	244.1/17.6 (192)	244.08	17.56	1.7343e+06	1.67123e+06	2.15143e+06	3.07861e+06	1.957e+06	2.20327e+06	2.05348e+06	2.06153e+06	1.57565e+06	1.65771e+06	1.4555e+06	1.9179e+06	1.69904e+06	3.97789e+06	5.36019e+06	1.80254e+06	p=0.747	p=0.437	p=0.869
193	244.1/48.5 (193)	244.08	48.47	2.84209e+06	2.31303e+06	2.65827e+06	2.68488e+06	3.08185e+06	2.73171e+06	3.12633e+06	2.64561e+06	2.39649e+06	2.42172e+06	2.18535e+06	2.2517e+06	2.07311e+06	2.20332e+06	2.29612e+06	2.71171e+06	p=0.804	p=0.998	p=0.999
194	245.0/1.3 (194)	245.04	1.32	1.69082e+07	1.53231e+07	1.53254e+07	1.40689e+07	1.26632e+07	1.56048e+07	1.54262e+07	1.48596e+07	1.2864e+07	8.56788e+06	1.09396e+07	1.58494e+07	7.42321e+06	9.3393e+06	9.33603e+06	1.78411e+07	p=0.999	p=0.998	p=0.397
195	245.0/20.6 (195)	245.04	20.6	6.22776e+06	5.88616e+06	5.25718e+06	6.19781e+06	5.65759e+06	6.13463e+06	6.50898e+06	6.0987e+06	6.45696e+06	5.77312e+06	5.57659e+06	6.29974e+06	7.20649e+06	6.74557e+06	6.12242e+06	6.33611e+06	p=0.801	p=0.329	p=0.941
196	245.0/24.5 (196)	245.04	24.51	1.0167e+07	1.00429e+07	1.04884e+07	1.03947e+07	9.84884e+06	1.12371e+07	9.84903e+06	1.01142e+07	8.61496e+06	8.50766e+06	1.0012e+07	9.10021e+06	8.19998e+06	9.23414e+06	9.85446e+06	9.09359e+06	p=0.688	p=0.385	p=0.773
197	245.2/17.6 (197)	245.16	17.56	3.60446e+06	3.26925e+06	3.52146e+06	5.03404e+06	3.50493e+06	3.74412e+06	3.10729e+06	3.59226e+06	2.56659e+06	2.45703e+06	2.83686e+06	3.72572e+06	2.47107e+06	5.60183e+06	6.11462e+06	3.10086e+06	p=0.692	p=0.588	p=0.614
198	245.8/24.4 (198)	245.76	24.45	160229	326942	342765	281741	349703	254887	194858	260085	232920	220383	251571	244538	255749	291138	213941	297363	p=0.886	p=1.000	p=0.913
199	246.1/1.3 (199)	246.12	1.33	4.07158e+06	3.87645e+06	3.31939e+06	3.06504e+06	3.00868e+06	2.53648e+06	3.03082e+06	2.9669e+06	2.49376e+06	1.7219e+06	2.51641e+06	2.95103e+06	2.00077e+06	1.90106e+06	2.64632e+06	3.06149e+06	p=0.770	p=1.000	p=0.990
200	246.1/17.6 (200)	246.12	17.59	1.89668e+06	1.83981e+06	1.65583e+06	3.51135e+06	1.78686e+06	1.73499e+06	1.87146e+06	1.39398e+06	1.32588e+06	1.51927e+06	1.49534e+06	1.61431e+06	1.30234e+06	4.48262e+06	4.84211e+06	1.62468e+06	p=0.652	p=0.596	p=0.903
201	246.2/18.5 (201)	246.24	18.54	1.72197e+07	1.39039e+07	1.39002e+07	1.52036e+07	1.81124e+07	1.50812e+07	1.67093e+07	1.59131e+07	1.86988e+07	1.71347e+07	1.48261e+07	1.29824e+07	1.695e+07	1.30736e+07	1.43328e+07	1.63854e+07	p=0.027	p=0.035	p=0.048
202	247.1/1.8 (202)	247.08	1.82	3.24689e+07	3.91687e+07	5.08487e+07	5.14805e+07	4.30413e+07	4.76508e+07	7.13943e+07	6.26305e+07	8.23925e+07	5.30318e+07	7.15505e+07	9.62155e+07	6.96684e+07	6.80645e+07	7.5113e+07	6.01996e+07	p=0.957	p=0.736	p=0.715
203	247.1/2.6 (203)	247.08	2.57	2.5374e+07	2.3938e+07	2.17956e+07	2.01445e+07	3.60171e+07	2.49836e+07	2.4439e+07	2.46792e+07	2.67532e+07	2.49961e+07	1.93247e+07	2.32735e+07	3.10735e+07	3.18951e+07	2.77268e+07	2.68995e+07	p=0.480	p=0.079	p=0.105
204	247.1/17.6 (204)	247.08	17.6	3.35785e+06	3.6573e+06	4.2066e+06	3.95836e+06	3.79149e+06	3.8731e+06	3.32737e+06	3.4502e+06	2.93525e+06	2.6019e+06	2.69052e+06	3.71546e+06	3.02801e+06	5.22391e+06	5.69412e+06	3.09845e+06	p=0.706	p=0.561	p=0.944
205	247.2/18.4 (205)	247.2	18.37	1.26914e+07	1.05961e+07	1.08393e+07	1.14613e+07	1.29889e+07	1.16854e+07	1.29004e+07	1.21198e+07	1.25535e+07	1.30291e+07	1.2033e+07	1.05018e+07	1.13631e+07	1.17078e+07	1.1199e+07	1.26324e+07	p=0.624	p=0.612	p=0.548
206	248.0/1.8 (206)	248.04	1.83	1.52431e+06	2.42977e+06	3.71229e+06	4.16689e+06	3.17344e+06	2.59354e+06	3.92403e+06	3.41911e+06	5.45892e+06	1.5959e+06	2.9609e+06	6.13302e+06	4.18176e+06	3.45201e+06	4.01214e+06	3.81954e+06	p=0.425	p=1.000	p=0.631
207	248.0/2.6 (207)	248.04	2.57	1.3626e+06	1.24764e+06	1.27171e+06	1.04521e+06	2.28697e+06	1.58478e+06	1.32743e+06	1.6349e+06	1.12855e+06	1.58624e+06	1.15519e+06	1.61309e+06	1.91099e+06	1.79337e+06	1.70555e+06	1.79366e+06	p=0.931	p=0.486	p=0.875
208	248.0/17.6 (208)	248.04	17.57	2.01103e+06	1.33676e+06	2.06193e+06	2.15201e+06	1.89795e+06	1.93413e+06	1.84017e+06	1.80261e+06	1.47693e+06	1.30316e+06	1.81202e+06	1.70928e+06	1.51725e+06	3.86882e+06	4.38178e+06	1.59399e+06	p=0.871	p=0.466	p=0.998
209	248.0/18.5 (209)	248.04	18.53	1.19728e+06	956527	1.19126e+06	1.03183e+06	1.46142e+06	1.15286e+06	1.30239e+06	1.42365e+06	1.46559e+06	1.34984e+06	1.38386e+06	1.17999e+06	1.26096e+06	1.29279e+06	1.03704e+06	1.25389e+06	p=0.383	p=0.599	p=0.563
210	248.2/8.6 (210)	248.16	8.6	3.25882e+06	4.26972e+06	4.12235e+06	4.08674e+06	2.93059e+06	2.70901e+06	3.88622e+06	2.81926e+06	3.63123e+06	2.80655e+06	3.59613e+06	3.87518e+06	2.07169e+06	3.33534e+06	3.96055e+06	2.28665e+06	p=0.848	p=0.169	p=0.863
211	248.2/13.5 (211)	248.16	13.49	6.75687e+06	5.22591e+06	3.6694e+06	4.07881e+06	2.94407e+07	9.31591e+06	3.67604e+06	4.76786e+06	4.93661e+06	4.84131e+06	4.03068e+06	3.86334e+06	6.42211e+06	1.01937e+07	6.79985e+06	4.99129e+06	p=0.608	p=0.255	p=0.244
212	248.6/13.5 (212)	248.64	13.47	4.05753e+06	3.63736e+06	2.77548e+06	3.32584e+06	8.31428e+06	4.3119e+06	2.74274e+06	2.78369e+06	3.68377e+06	2.96564e+06	2.7163e+06	3.0026e+06	3.20879e+06	4.60674e+06	3.68584e+06	3.3499e+06	p=0.607	p=0.148	p=0.189
213	249.0/1.6 (213)	249	1.61	1.39479e+07	1.24645e+07	1.23139e+07	1.13443e+07	1.08099e+07	1.00705e+07	9.26759e+06	9.47122e+06	9.8693e+06	7.91316e+06	1.02952e+07	7.49593e+06	8.05541e+06	1.02245e+07	9.85253e+06	5.87244e+06	p=0.972	p=0.997	p=0.365
214	249.1/13.5 (214)	249.12	13.5	3.30784e+06	2.98129e+06	2.67283e+06	2.89087e+06	3.82503e+06	2.88348e+06	2.33789e+06	2.15379e+06	3.19616e+06	2.39138e+06	2.57664e+06	2.54486e+06	2.64554e+06	2.90791e+06	2.9124e+06	2.90889e+06	p=0.212	p=0.069	p=0.069
215	249.1/17.6 (215)	249.12	17.56	5.01725e+06	4.174e+06	4.69697e+06	5.5769e+06	4.72077e+06	5.2285e+06	4.1818e+06	4.41429e+06	4.76448e+06	3.62946e+06	4.58355e+06	5.25358e+06	3.38328e+06	5.75502e+06	6.1111e+06	5.28886e+06	p=0.955	p=0.788	p=0.512
216	250.0/1.6 (216)	249.96	1.61	3.82303e+06	4.14641e+06	4.0844e+06	4.04178e+06	2.98317e+06	3.06598e+06	3.07697e+06	3.38853e+06	3.12045e+06	2.52312e+06	3.46389e+06	3.56903e+06	2.43966e+06	3.23628e+06	2.76421e+06	2.55158e+06	p=0.971	p=0.882	p=0.833
217	250.2/17.6 (217)	250.2	17.6	1.96512e+06	2.09345e+06	2.44083e+06	2.92462e+06	2.0667e+06	2.2183e+06	2.08299e+06	1.70451e+06	1.82291e+06	1.61988e+06	2.23751e+06	2.26697e+06	1.8457e+06	3.50104e+06	3.84077e+06	2.04038e+06	p=0.654	p=0.285	p=0.828
218	250.2/22.6 (218)	250.2	22.62	5.15305e+07	4.74219e+07	4.86946e+07	5.09161e+07	4.71508e+07	4.94428e+07	5.12851e+07	4.88234e+07	5.13261e+07	4.8214e+07	4.72316e+07	5.19752e+07	4.55611e+07	4.91619e+07	5.02674e+07	5.0014e+07	p=0.990	p=0.971	p=0.553
219	250.8/48.5 (219)	250.8	48.52	9.33907e+06	8.44402e+06	8.07701e+06	9.26505e+06	1.08364e+07	1.0504e+07	8.57877e+06	9.10693e+06	8.00755e+06	8.29972e+06	6.86057e+06	9.61925e+06	7.71883e+06	7.48714e+06	1.00536e+07	8.74249e+06	p=0.971	p=0.826	p=0.989
220	250.9/22.6 (220)	250.92	22.56	3.49162e+06	3.34475e+06	3.21749e+06	4.23956e+06	3.89447e+06	4.08965e+06	4.39259e+06	4.06176e+06	4.12662e+06	4.11527e+06	4.02672e+06	4.26969e+06	4.05172e+06	4.37674e+06	4.5454e+06	4.08942e+06	p=0.977	p=0.904	p=0.658
221	251.0/6.4 (221)	251.04	6.37	3.41542e+07	5.26962e+07	5.80951e+07	5.08108e+07	2.55464e+07	1.67192e+07	3.63464e+07	3.38157e+07	2.99617e+07	1.31886e+07	2.77526e+07	5.82832e+07	1.1852e+07	4.03562e+07	3.71131e+07	1.98818e+07	p=0.923	p=0.423	p=0.380
222	251.0/18.0 (222)	251.04	17.99	9.74213e+06	8.96324e+06	6.70755e+06	7.18869e+06	9.1746e+06	9.2105e+06	7.40588e+06	8.53254e+06	8.72458e+06	7.48877e+06	7.00124e+06	7.05898e+06	6.90591e+06	9.36133e+06	8.31253e+06	8.35255e+06	p=0.995	p=0.165	p=0.437
223	251.2/7.7 (223)	251.16	7.67	1.06441e+08	3.71936e+07	6.65519e+07	2.77823e+07	2.5316e+07	4.41674e+07	2.85323e+07	5.13543e+07	9.07785e+07	6.02699e+06	2.27078e+07	8.99571e+07	6.3228e+06	9.84788e+07	9.32811e+07	1.46896e+07	p=0.960	p=0.997	p=0.955
224	251.2/17.6 (224)	251.16	17.59	3.86618e+06	4.01533e+06	4.28268e+06	4.83748e+06	4.18305e+06	4.61397e+06	3.90395e+06	3.63972e+06	3.87838e+06	2.92166e+06	3.62131e+06	4.54527e+06	3.20487e+06	5.2458e+06	5.53583e+06	3.98509e+06	p=0.765	p=0.595	p=0.700
225	251.2/22.6 (225)	251.16	22.62	1.40017e+07	1.37265e+07	1.35474e+07	1.50676e+07	1.42523e+07	1.41217e+07	1.41673e+07	1.43077e+07	1.40862e+07	1.37718e+07	1.44969e+07	1.48069e+07	1.37068e+07	1.48845e+07	1.46394e+07	1.4641e+07	p=0.960	p=0.831	p=0.084
226	251.5/18.0 (226)	251.52	17.97	2.03208e+06	1.93239e+06	1.25023e+06	1.3448e+06	1.9487e+06	2.25434e+06	1.28027e+06	1.74891e+06	1.50436e+06	1.38906e+06	1.29108e+06	1.56104e+06	1.09737e+06	1.80869e+06	1.62664e+06	2.22092e+06	p=0.758	p=0.541	p=0.982
227	251.9/6.4 (227)	251.88	6.4	9.10093e+06	1.37185e+07	1.42658e+07	1.19727e+07	6.3353e+06	5.22603e+06	8.37749e+06	8.90961e+06	7.52686e+06	5.08747e+06	7.49609e+06	1.33005e+07	4.12475e+06	9.35541e+06	9.32183e+06	5.68814e+06	p=0.832	p=0.422	p=0.397
228	252.0/14.4 (228)	252	14.38	1.08993e+07	1.23988e+07	1.88598e+07	1.32917e+07	7.68759e+06	6.70421e+06	1.49158e+07	6.56722e+06	1.54477e+07	7.48675e+06	1.28066e+07	1.36184e+07	6.9222e+06	1.04584e+07	8.37869e+06	8.57609e+06	p=0.964	p=0.420	p=0.999
229	252.0/17.6 (229)	252	17.59	1.57926e+06	1.09366e+06	1.3589e+06	2.07948e+06	1.44375e+06	2.0366e+06	1.56822e+06	1.43978e+06	1.23324e+06	916740	1.21153e+06	1.15621e+06	1.08682e+06	1.95939e+06	2.49582e+06	1.38353e+06	p=0.923	p=0.652	p=0.906
230	252.1/7.7 (230)	252.12	7.68	2.69737e+07	9.68502e+06	1.71815e+07	7.00028e+06	6.83669e+06	1.1561e+07	7.51241e+06	1.32391e+07	2.26539e+07	3.23674e+06	6.5539e+06	2.30947e+07	3.43918e+06	2.39548e+07	2.34608e+07	4.70298e+06	p=0.946	p=0.994	p=0.941
231	252.6/14.4 (231)	252.6	14.37	6.85141e+06	6.57707e+06	7.67031e+06	6.67293e+06	4.42934e+06	4.6678e+06	6.908e+06	4.16298e+06	6.3886e+06	4.21615e+06	5.76074e+06	5.65805e+06	3.91802e+06	5.05284e+06	4.27451e+06	4.78779e+06	p=0.981	p=0.742	p=1.000
232	253.0/48.5 (232)	252.96	48.5	4.89321e+06	4.37972e+06	4.75129e+06	5.49933e+06	4.66976e+06	4.68374e+06	3.88738e+06	3.95451e+06	4.42926e+06	4.37502e+06	3.28043e+06	4.55682e+06	4.31058e+06	4.5611e+06	4.53347e+06	5.07168e+06	p=0.993	p=0.438	p=0.899
233	253.1/7.7 (233)	253.08	7.69	7.81592e+06	4.41052e+06	5.62041e+06	4.67897e+06	4.38446e+06	5.13541e+06	4.9747e+06	5.60738e+06	6.3618e+06	4.18343e+06	4.5672e+06	6.61632e+06	4.08453e+06	6.95123e+06	7.06051e+06	4.34289e+06	p=0.911	p=0.999	p=0.964
234	253.1/17.6 (234)	253.08	17.56	2.98798e+06	2.99999e+06	2.68322e+06	3.41972e+06	2.65134e+06	2.96888e+06	2.59363e+06	2.36587e+06	2.68392e+06	2.07475e+06	2.40418e+06	2.51966e+06	2.59638e+06	3.75479e+06	4.66931e+06	2.58553e+06	p=0.940	p=0.801	p=1.000
235	253.6/17.6 (235)	253.56	17.6	493329	410106	583607	448380	413017	540690	497593	395072	474206	405411	488164	328385	361381	719842	1.056e+06	469148	p=0.803	p=0.174	p=0.992
236	253.9/7.7 (236)	253.92	7.68	1.56598e+06	1.40144e+06	1.51614e+06	1.35774e+06	1.37281e+06	1.17124e+06	1.28412e+06	1.74969e+06	1.29421e+06	1.30173e+06	1.29985e+06	1.70978e+06	1.14447e+06	1.58959e+06	1.68354e+06	1.36077e+06	p=0.997	p=0.793	p=0.350
237	254.3/17.6 (237)	254.28	17.59	2.07199e+06	1.79411e+06	1.67093e+06	2.6638e+06	2.667e+06	1.85371e+06	1.68032e+06	1.67626e+06	1.59192e+06	1.575e+06	1.81328e+06	1.46647e+06	1.72456e+06	3.54263e+06	3.52694e+06	1.86358e+06	p=0.972	p=0.980	p=0.995
238	254.9/8.1 (238)	254.88	8.09	1.11369e+06	948108	876887	1.02399e+06	1.19408e+06	1.06415e+06	1.18002e+06	1.23162e+06	1.08003e+06	1.2425e+06	1.28633e+06	1.16212e+06	914964	1.2336e+06	1.10297e+06	1.28233e+06	p=0.933	p=0.967	p=0.628
239	255.1/19.2 (239)	255.12	19.17	3.20613e+06	2.82838e+06	2.13437e+06	2.02916e+06	4.67647e+06	2.72127e+06	2.39364e+06	2.94374e+06	2.61452e+06	2.2952e+06	2.43832e+06	1.83719e+06	3.10283e+06	3.26091e+06	3.31122e+06	2.35426e+06	p=0.362	p=0.174	p=0.057
240	255.1/21.7 (240)	255.12	21.65	5.54557e+06	4.3165e+06	4.81996e+06	4.07585e+06	5.70323e+06	5.25737e+06	4.43182e+06	4.5997e+06	4.54442e+06	4.36712e+06	4.91175e+06	3.83061e+06	4.97921e+06	4.52888e+06	4.91255e+06	4.71084e+06	p=0.177	p=0.380	p=0.028
241	255.2/8.0 (241)	255.24	8.02	1.40835e+07	1.52119e+07	1.44901e+07	1.58728e+07	1.2845e+07	1.56257e+07	1.36408e+07	1.6756e+07	1.21101e+07	1.35301e+07	1.39801e+07	1.49887e+07	1.24716e+07	1.30461e+07	1.45659e+07	1.45528e+07	p=0.108	p=0.171	p=0.004
242	255.2/17.6 (242)	255.24	17.56	4.75611e+06	4.096e+06	4.11411e+06	5.03557e+06	4.65407e+06	4.2015e+06	3.44989e+06	3.92428e+06	3.75476e+06	2.92939e+06	3.90629e+06	4.79623e+06	3.15599e+06	5.24623e+06	5.90853e+06	4.19002e+06	p=1.000	p=0.946	p=0.841
243	256.1/8.1 (243)	256.08	8.11	1.9605e+06	2.6755e+06	2.70932e+06	2.20452e+06	2.04948e+06	2.5421e+06	2.09677e+06	2.65107e+06	2.5871e+06	2.17783e+06	2.204e+06	2.32652e+06	2.18721e+06	2.31957e+06	2.25233e+06	2.72284e+06	p=0.459	p=0.848	p=0.322
244	256.1/17.6 (244)	256.08	17.57	2.06984e+06	1.89348e+06	1.91129e+06	2.65535e+06	1.82798e+06	1.8049e+06	1.49882e+06	1.8941e+06	1.96443e+06	1.39125e+06	1.59534e+06	1.93797e+06	1.47697e+06	3.0192e+06	3.89751e+06	1.869e+06	p=0.961	p=0.774	p=0.918
245	256.3/24.0 (245)	256.32	24.05	2.21842e+07	2.22692e+07	2.24153e+07	2.34849e+07	2.26392e+07	2.3139e+07	2.34288e+07	2.26718e+07	2.27683e+07	2.13252e+07	2.21749e+07	2.08637e+07	1.83491e+07	1.90328e+07	2.15143e+07	2.02205e+07	p=1.000	p=0.776	p=0.984
246	256.3/38.7 (246)	256.32	38.74	4.53469e+07	3.8928e+07	5.72775e+07	5.90689e+07	1.89889e+07	4.98805e+07	3.86755e+07	5.90062e+07	4.24944e+07	3.73355e+07	5.00418e+07	4.29085e+07	3.45065e+07	3.91641e+07	4.06767e+07	3.50373e+07	p=0.731	p=0.291	p=0.174
247	256.8/11.8 (247)	256.8	11.76	911117	1.11084e+06	1.34348e+06	1.11071e+06	1.17799e+06	1.14827e+06	1.33247e+06	950750	1.24609e+06	1.24768e+06	1.27458e+06	1.3509e+06	956954	1.16444e+06	1.06707e+06	1.2061e+06	p=0.651	p=0.197	p=0.739
248	256.8/24.2 (248)	256.8	24.21	4.53277e+06	4.48253e+06	5.05518e+06	4.62724e+06	5.02446e+06	5.05534e+06	5.1212e+06	4.66318e+06	5.19063e+06	4.32438e+06	4.91327e+06	4.26587e+06	4.14815e+06	4.29986e+06	4.71503e+06	4.81012e+06	p=0.775	p=0.655	p=0.894
249	257.0/1.6 (249)	257.04	1.65	8.79012e+06	7.42846e+06	8.80119e+06	7.99423e+06	7.20568e+06	7.73225e+06	6.54208e+06	7.0311e+06	8.06431e+06	6.49725e+06	6.62427e+06	7.07396e+06	7.78341e+06	7.90828e+06	8.51405e+06	7.25822e+06	p=0.623	p=0.873	p=0.563
250	257.0/36.3 (250)	257.04	36.28	5.026e+06	4.26941e+06	6.0089e+06	6.52836e+06	4.77244e+06	4.09252e+06	5.03781e+06	4.48017e+06	4.05769e+06	3.78475e+06	4.08506e+06	5.4238e+06	2.9112e+06	3.0836e+06	3.90692e+06	3.40076e+06	p=0.902	p=0.757	p=0.574
251	257.2/11.8 (251)	257.16	11.81	1.75809e+07	1.55659e+07	1.77459e+07	1.92098e+07	1.86327e+07	1.7656e+07	1.67419e+07	1.73514e+07	1.76361e+07	1.65364e+07	1.7758e+07	1.85962e+07	1.51741e+07	1.80792e+07	1.94048e+07	1.66791e+07	p=0.972	p=0.791	p=0.758
252	257.2/17.6 (252)	257.16	17.56	3.50663e+06	2.8632e+06	3.50179e+06	4.09074e+06	2.93979e+06	3.45056e+06	3.19724e+06	3.10778e+06	2.91099e+06	2.53053e+06	2.88458e+06	3.36791e+06	2.78447e+06	4.87608e+06	5.42956e+06	2.91797e+06	p=0.841	p=0.496	p=0.892
253	257.4/38.8 (253)	257.4	38.77	1.32695e+07	1.37715e+07	1.97637e+07	2.0194e+07	6.76462e+06	1.51597e+07	1.35275e+07	2.02153e+07	1.48857e+07	1.43504e+07	1.83353e+07	1.51939e+07	1.13571e+07	1.34987e+07	1.42995e+07	1.20168e+07	p=0.511	p=0.107	p=0.077
254	258.0/48.5 (254)	258	48.5	1.90968e+06	2.57385e+06	2.03061e+06	1.92534e+06	2.04537e+06	1.8319e+06	2.11116e+06	2.60953e+06	1.79168e+06	990458	2.18795e+06	2.51562e+06	1.3935e+06	1.56038e+06	2.44326e+06	1.9042e+06	p=0.997	p=0.399	p=0.322
255	258.1/1.6 (255)	258.12	1.65	7.19953e+07	7.73956e+07	9.34158e+07	9.00583e+07	5.47161e+07	7.02557e+07	7.51296e+07	6.8267e+07	1.11953e+08	8.44442e+07	8.32267e+07	8.20333e+07	9.43852e+07	8.90313e+07	7.64091e+07	6.7085e+07	p=0.984	p=0.999	p=0.876
256	258.1/17.6 (256)	258.12	17.56	1.69029e+06	1.89396e+06	2.41368e+06	2.91947e+06	2.08905e+06	2.13744e+06	2.01192e+06	2.04533e+06	2.08834e+06	1.36672e+06	1.62809e+06	1.8931e+06	1.89667e+06	4.58805e+06	4.51788e+06	2.02037e+06	p=0.773	p=0.640	p=0.959
257	258.1/24.3 (257)	258.12	24.27	1.69546e+07	1.65996e+07	1.72359e+07	1.60755e+07	1.82613e+07	1.73147e+07	1.81177e+07	1.8333e+07	1.80275e+07	1.6647e+07	1.89583e+07	1.75166e+07	1.57396e+07	1.65712e+07	1.78497e+07	1.74358e+07	p=0.781	p=0.433	p=0.997
258	258.2/11.7 (258)	258.24	11.72	3.94049e+06	3.39841e+06	3.88067e+06	3.76132e+06	4.01866e+06	3.88976e+06	3.48126e+06	3.48425e+06	3.87139e+06	3.28221e+06	3.62818e+06	4.06955e+06	2.90233e+06	3.58993e+06	4.12339e+06	3.76257e+06	p=0.887	p=0.961	p=0.971
259	258.4/24.3 (259)	258.36	24.27	1.35492e+07	1.52941e+07	1.44566e+07	1.46182e+07	1.76358e+07	1.86058e+07	1.95783e+07	1.94793e+07	1.87399e+07	1.83118e+07	1.99569e+07	1.87906e+07	1.61278e+07	1.70571e+07	1.80123e+07	1.76052e+07	p=0.910	p=0.647	p=0.805
260	258.7/1.6 (260)	258.72	1.65	1.03309e+07	1.25843e+07	1.49108e+07	1.18137e+07	7.12942e+06	1.08637e+07	1.26904e+07	1.21668e+07	1.54966e+07	1.46879e+07	1.30339e+07	1.32778e+07	1.51835e+07	1.47316e+07	1.17396e+07	1.13029e+07	p=0.821	p=0.861	p=1.000
261	258.7/9.9 (261)	258.72	9.9	1.52798e+06	1.81346e+06	1.58216e+06	1.40326e+06	1.94825e+06	1.90681e+06	1.61047e+06	1.82449e+06	1.64443e+06	1.81621e+06	1.85014e+06	1.73191e+06	1.53899e+06	2.12243e+06	1.77843e+06	1.95203e+06	p=0.175	p=0.978	p=0.927
262	259.0/24.1 (262)	258.96	24.09	4.21504e+06	4.80529e+06	4.44638e+06	4.88976e+06	4.83761e+06	4.7956e+06	4.19029e+06	4.63578e+06	4.45939e+06	5.07436e+06	4.84208e+06	4.6097e+06	4.40474e+06	4.6763e+06	4.88965e+06	4.77442e+06	p=0.128	p=0.840	p=0.354
263	259.1/9.9 (263)	259.08	9.9	2.53104e+07	2.71615e+07	1.33633e+07	1.59934e+07	2.97724e+07	2.99905e+07	1.68263e+07	2.41918e+07	1.77401e+07	2.02626e+07	1.58792e+07	1.60725e+07	2.10322e+07	2.26358e+07	2.45029e+07	2.40945e+07	p=0.939	p=0.250	p=0.639
264	259.1/48.5 (264)	259.08	48.46	1.0062e+07	9.58796e+06	9.56531e+06	9.7712e+06	7.98532e+06	7.98461e+06	7.5262e+06	7.82037e+06	8.31904e+06	8.10953e+06	7.21966e+06	9.45462e+06	6.44958e+06	9.37054e+06	7.24449e+06	8.23292e+06	p=0.823	p=0.959	p=0.781
265	259.3/17.6 (265)	259.32	17.59	4.53507e+06	3.97598e+06	3.88791e+06	5.31278e+06	3.99959e+06	4.33739e+06	3.41206e+06	3.51038e+06	3.79555e+06	2.81469e+06	3.41176e+06	4.09077e+06	3.4775e+06	5.12395e+06	6.15024e+06	3.75565e+06	p=0.996	p=0.958	p=0.976
266	259.3/38.8 (266)	259.32	38.81	5.73101e+06	8.447e+06	1.02852e+07	1.1037e+07	5.1273e+06	8.10798e+06	8.2707e+06	1.02328e+07	8.39939e+06	8.60196e+06	1.00447e+07	8.75678e+06	7.231e+06	7.93294e+06	7.91549e+06	7.51506e+06	p=0.197	p=0.037	p=0.022
267	259.6/1.6 (267)	259.56	1.65	1.80398e+06	1.48293e+06	3.05936e+06	2.1003e+06	1.24609e+06	1.59609e+06	1.99544e+06	2.16569e+06	2.13162e+06	2.10361e+06	2.02087e+06	2.03423e+06	1.91349e+06	2.14883e+06	1.90269e+06	1.98853e+06	p=0.992	p=0.230	p=0.558
268	259.7/1.6 (268)	259.68	1.65	2.94009e+06	3.16449e+06	4.29047e+06	3.74967e+06	1.66028e+06	2.74382e+06	2.98834e+06	3.79991e+06	3.20815e+06	3.63036e+06	3.52159e+06	3.47843e+06	3.24786e+06	3.72961e+06	3.01848e+06	3.19222e+06	p=0.386	p=0.231	p=0.154
269	259.9/9.9 (269)	259.92	9.92	1.06584e+06	955637	598648	970217	1.386e+06	1.5972e+06	871052	1.03742e+06	921791	1.16857e+06	619206	1.06164e+06	978238	1.39293e+06	1.07777e+06	1.25551e+06	p=0.482	p=0.178	p=1.000
270	259.9/48.5 (270)	259.92	48.47	3.47894e+06	2.9883e+06	3.07199e+06	2.91962e+06	1.75519e+06	3.32476e+06	3.13156e+06	2.8828e+06	2.64775e+06	2.47732e+06	2.69464e+06	3.59946e+06	1.53603e+06	2.34802e+06	2.0605e+06	2.3353e+06	p=0.644	p=0.711	p=0.432
271	260.2/9.9 (271)	260.16	9.9	4.43601e+06	4.51377e+06	2.61682e+06	3.05883e+06	4.61504e+06	5.52044e+06	3.21544e+06	4.27424e+06	3.54131e+06	3.94299e+06	2.94482e+06	3.00795e+06	4.04964e+06	4.44709e+06	4.17936e+06	4.19102e+06	p=0.639	p=0.145	p=0.522
272	260.2/17.6 (272)	260.16	17.59	1.82732e+06	1.41003e+06	1.38286e+06	2.39661e+06	1.3958e+06	1.74543e+06	1.69422e+06	1.38838e+06	1.58323e+06	1.27191e+06	1.35799e+06	1.50975e+06	1.30431e+06	4.12322e+06	3.9666e+06	1.54597e+06	p=0.699	p=0.735	p=0.986
273	260.2/33.3 (273)	260.16	33.31	3.47435e+06	3.20963e+06	2.8904e+06	3.14687e+06	3.00609e+06	2.97662e+06	2.69734e+06	2.79738e+06	2.66128e+06	2.97159e+06	2.95527e+06	3.43166e+06	2.52883e+06	2.34131e+06	2.72671e+06	2.29484e+06	p=0.997	p=0.965	p=1.000
274	260.6/9.9 (274)	260.64	9.9	329569	554566	349195	331306	377691	295820	515225	308812	441851	470220	482685	353976	403812	631605	410005	378747	p=0.280	p=0.740	p=0.801
275	260.8/2.7 (275)	260.76	2.66	446924	572876	606644	452579	477633	465324	876470	819860	921541	408669	847470	456700	895409	575956	604210	760995	p=0.402	p=0.965	p=0.929
276	261.0/10.5 (276)	261	10.51	3.51052e+06	3.4465e+06	4.30003e+06	4.20913e+06	4.71956e+06	2.92881e+06	3.67402e+06	3.22756e+06	3.65165e+06	3.15621e+06	3.22571e+06	4.1417e+06	3.11294e+06	3.933e+06	3.8402e+06	2.33841e+06	p=0.737	p=1.000	p=0.881
277	261.1/2.1 (277)	261.12	2.11	3.51147e+07	2.89978e+07	3.69091e+07	3.10598e+07	5.49538e+07	2.97457e+07	3.30942e+07	4.05318e+07	4.45897e+07	3.68365e+07	4.17793e+07	3.44496e+07	4.50306e+07	5.23533e+07	3.66835e+07	4.16799e+07	p=0.341	p=0.353	p=0.336
278	261.1/2.7 (278)	261.12	2.72	7.49466e+06	9.09408e+06	7.71013e+06	8.70457e+06	5.20295e+06	8.32568e+06	1.55048e+07	1.19341e+07	1.65172e+07	9.59837e+06	1.63202e+07	1.20171e+07	1.66372e+07	8.33679e+06	1.04574e+07	1.19195e+07	p=0.641	p=0.960	p=0.999
279	261.1/3.4 (279)	261.12	3.38	3.93304e+07	2.60809e+07	5.18709e+07	2.8364e+07	3.42103e+07	2.55487e+07	3.6683e+07	5.09282e+07	4.84211e+07	2.98731e+07	4.18218e+07	1.61724e+07	4.53534e+07	2.94855e+07	1.64358e+07	4.66925e+07	p=0.247	p=0.864	p=0.783
280	261.1/9.3 (280)	261.12	9.27	7.14453e+06	5.67924e+06	5.79913e+06	5.01083e+06	7.07916e+06	5.02592e+06	5.15984e+06	6.5226e+06	6.12852e+06	6.0798e+06	7.15255e+06	6.01171e+06	5.04029e+06	5.90737e+06	5.95624e+06	5.28561e+06	p=0.484	p=0.874	p=0.523
281	261.1/33.4 (281)	261.12	33.35	5.88615e+07	5.37039e+07	6.4916e+07	6.30023e+07	7.23427e+07	7.99231e+07	7.11309e+07	6.81728e+07	7.03512e+07	7.0539e+07	6.34843e+07	7.6829e+07	5.62816e+07	6.18177e+07	7.45204e+07	6.2027e+07	p=0.970	p=0.824	p=0.911
282	261.2/17.6 (282)	261.24	17.59	3.11282e+06	2.6447e+06	2.61192e+06	3.88158e+06	2.54466e+06	3.49752e+06	2.44983e+06	2.59531e+06	2.78871e+06	2.09097e+06	2.31791e+06	2.50501e+06	2.38252e+06	6.45116e+06	5.63643e+06	2.47505e+06	p=0.612	p=0.884	p=0.996
283	262.0/1.6 (283)	261.96	1.6	4.43145e+06	4.9082e+06	4.49825e+06	3.8964e+06	4.04105e+06	3.88709e+06	3.92276e+06	4.57094e+06	6.02014e+06	4.28053e+06	4.47385e+06	3.49944e+06	4.35138e+06	3.84864e+06	3.87666e+06	3.18551e+06	p=0.569	p=0.514	p=0.130
284	262.0/2.1 (284)	261.96	2.11	5.60564e+06	4.19077e+06	5.59645e+06	4.79295e+06	8.31214e+06	4.62648e+06	5.18618e+06	5.71833e+06	6.30739e+06	5.16588e+06	5.8578e+06	4.89387e+06	6.88923e+06	7.04931e+06	5.39068e+06	6.33462e+06	p=0.099	p=0.185	p=0.155
285	262.0/2.6 (285)	261.96	2.64	947811	951599	1.21453e+06	1.17128e+06	647165	920672	1.49497e+06	1.43433e+06	2.01657e+06	1.04422e+06	1.8522e+06	1.2158e+06	1.72835e+06	1.03884e+06	1.07736e+06	1.34908e+06	p=0.440	p=0.984	p=0.997
286	262.1/3.3 (286)	262.08	3.3	3.00793e+06	2.27097e+06	3.9388e+06	2.375e+06	2.22031e+06	2.32819e+06	2.8246e+06	3.99493e+06	3.78158e+06	2.35863e+06	3.2798e+06	1.83272e+06	3.224e+06	2.58644e+06	1.5303e+06	3.77769e+06	p=0.522	p=0.983	p=0.999
287	262.2/17.6 (287)	262.2	17.59	1.20011e+06	1.14998e+06	1.31045e+06	2.42781e+06	1.08996e+06	1.4215e+06	1.16866e+06	1.26961e+06	1.46553e+06	1.25223e+06	1.14398e+06	1.24074e+06	1.07938e+06	4.21938e+06	2.8443e+06	1.24705e+06	p=0.474	p=0.858	p=0.911
288	262.2/33.3 (288)	262.2	33.34	1.3962e+07	1.28212e+07	1.42837e+07	1.47201e+07	1.65239e+07	1.75365e+07	1.72176e+07	1.48711e+07	1.59658e+07	1.60034e+07	1.53653e+07	1.76357e+07	1.20522e+07	1.35963e+07	1.66963e+07	1.48457e+07	p=0.983	p=0.633	p=0.820
289	263.0/1.7 (289)	263.04	1.65	9.15666e+06	9.89964e+06	8.19973e+06	7.01937e+06	8.15569e+06	5.35858e+06	6.0591e+06	4.94032e+06	7.88043e+06	4.27465e+06	6.14586e+06	3.68525e+06	4.81727e+06	5.68791e+06	4.92768e+06	3.36945e+06	p=0.704	p=0.717	p=0.145
290	263.0/33.3 (290)	263.04	33.32	4.61859e+06	4.79848e+06	4.11886e+06	4.63633e+06	4.85386e+06	5.28176e+06	4.42371e+06	4.81065e+06	4.54127e+06	5.34263e+06	4.20172e+06	5.26293e+06	4.45622e+06	4.66001e+06	5.14203e+06	5.12311e+06	p=0.254	p=0.869	p=0.372
291	263.2/33.4 (291)	263.16	33.38	9.13734e+06	8.52938e+06	9.0149e+06	8.54498e+06	8.70131e+06	8.58829e+06	8.85213e+06	8.71144e+06	8.63463e+06	8.86161e+06	8.19871e+06	9.37864e+06	8.54163e+06	8.30909e+06	8.95383e+06	9.68379e+06	p=0.832	p=1.000	p=0.488
292	263.3/17.6 (292)	263.28	17.59	3.51677e+06	3.00908e+06	3.35906e+06	3.75899e+06	3.51789e+06	3.29521e+06	3.19927e+06	3.35546e+06	3.45873e+06	2.45158e+06	3.09964e+06	3.48074e+06	2.90006e+06	5.76245e+06	5.31481e+06	3.76871e+06	p=0.948	p=0.876	p=0.965
293	264.0/1.7 (293)	264	1.65	3.96394e+06	3.03711e+06	2.67097e+06	2.07132e+06	2.53265e+06	1.647e+06	1.93184e+06	1.68675e+06	2.83637e+06	1.83013e+06	2.38264e+06	1.50581e+06	1.91875e+06	2.36153e+06	1.64288e+06	1.28652e+06	p=0.397	p=0.325	p=0.043
294	264.1/17.6 (294)	264.12	17.57	1.76096e+06	1.66404e+06	2.03041e+06	2.34456e+06	1.72623e+06	2.08351e+06	1.64973e+06	1.69225e+06	1.10871e+06	1.33785e+06	1.62831e+06	1.87989e+06	1.50234e+06	2.73595e+06	3.01189e+06	1.69609e+06	p=0.488	p=0.301	p=0.581
295	264.6/1.6 (295)	264.6	1.62	369335	551007	714350	265726	535631	454049	438254	333532	613766	145465	296160	282798	315028	117690	365477	169209	p=0.491	p=1.000	p=0.257
296	265.1/1.6 (296)	265.08	1.6	2.19059e+07	2.02499e+07	2.14613e+07	1.73601e+07	1.80363e+07	1.58309e+07	1.59096e+07	1.48628e+07	1.64225e+07	1.25998e+07	1.74864e+07	1.33832e+07	1.36636e+07	1.54019e+07	1.58293e+07	1.12473e+07	p=0.822	p=1.000	p=0.315
297	265.1/17.6 (297)	265.08	17.6	3.34979e+06	3.34766e+06	3.58591e+06	3.85039e+06	3.46547e+06	3.82501e+06	3.12281e+06	3.24734e+06	2.72152e+06	2.76539e+06	3.10198e+06	3.14052e+06	2.86643e+06	4.07374e+06	4.11842e+06	3.34983e+06	p=0.464	p=0.503	p=0.676
298	265.2/8.5 (298)	265.2	8.49	7.85004e+06	1.15857e+07	1.36355e+07	1.0442e+07	7.17076e+06	7.13782e+06	9.04449e+06	8.82636e+06	9.46846e+06	4.94579e+06	8.38147e+06	1.12422e+07	3.83323e+06	9.54102e+06	9.98317e+06	5.26084e+06	p=0.841	p=0.240	p=0.622
299	265.2/9.4 (299)	265.2	9.37	1.4131e+07	6.76506e+06	1.0603e+07	5.27368e+06	5.46407e+06	7.34913e+06	5.57904e+06	7.44873e+06	1.39824e+07	4.86316e+06	5.27226e+06	1.1792e+07	4.3712e+06	1.42564e+07	1.20106e+07	5.10402e+06	p=0.955	p=0.961	p=0.813
300	265.3/17.6 (300)	265.32	17.59	917827	755085	669268	665873	725150	848310	677033	645695	676820	638709	480057	605083	594815	685523	929742	554628	p=1.000	p=0.944	p=0.485
301	265.9/8.6 (301)	265.92	8.56	444346	553950	473709	418107	579215	497543	614990	803448	655317	320788	579178	800822	296549	660675	536675	531772	p=0.998	p=0.902	p=0.401
302	266.0/1.6 (302)	266.04	1.61	3.96313e+06	3.01941e+06	3.90257e+06	3.45075e+06	2.8033e+06	2.17699e+06	3.59477e+06	3.09752e+06	3.43226e+06	2.24074e+06	3.03067e+06	2.38514e+06	2.46809e+06	3.0395e+06	2.86022e+06	2.19463e+06	p=0.405	p=0.940	p=0.656
303	266.0/9.5 (303)	266.04	9.47	3.92601e+06	3.00713e+06	3.41884e+06	2.47285e+06	2.53936e+06	2.86532e+06	2.55292e+06	2.85388e+06	4.3775e+06	2.22653e+06	2.34673e+06	3.61714e+06	1.88321e+06	3.97593e+06	3.46387e+06	2.23608e+06	p=0.983	p=0.953	p=0.837
304	266.0/18.3 (304)	266.04	18.27	2.86515e+06	3.21453e+06	1.92901e+06	2.37432e+06	4.10309e+06	3.51796e+06	2.14609e+06	3.49466e+06	2.63658e+06	2.20527e+06	2.66712e+06	2.21333e+06	2.80628e+06	3.45378e+06	3.37285e+06	2.78229e+06	p=1.000	p=0.453	p=0.719
305	266.2/8.5 (305)	266.16	8.46	1.93221e+07	2.9612e+07	2.59735e+07	2.27082e+07	1.08909e+07	2.44213e+07	1.56541e+07	2.17373e+07	1.53975e+07	6.23493e+06	1.62908e+07	2.46897e+07	5.9314e+06	1.62882e+07	2.04217e+07	1.24539e+07	p=0.460	p=0.409	p=0.325
306	266.2/17.6 (306)	266.16	17.6	1.41794e+06	1.33145e+06	1.17472e+06	1.43707e+06	1.21072e+06	1.46226e+06	1.10507e+06	1.32797e+06	1.29498e+06	1.21715e+06	943836	1.02995e+06	974253	2.40076e+06	1.57666e+06	1.34343e+06	p=0.287	p=0.999	p=0.988
307	266.2/20.5 (307)	266.16	20.54	1.01912e+07	1.00226e+07	9.70216e+06	1.05395e+07	9.14417e+06	9.91329e+06	1.04355e+07	1.11419e+07	1.06198e+07	8.85033e+06	9.64106e+06	1.06246e+07	9.25978e+06	8.93445e+06	9.38153e+06	9.38217e+06	p=0.754	p=1.000	p=0.419
308	266.6/1.6 (308)	266.64	1.59	669450	669593	1.28614e+06	1.15875e+06	511456	646637	1.04753e+06	769165	881668	917817	1.03152e+06	333980	784381	952896	797820	421817	p=0.924	p=0.180	p=0.990
309	266.6/8.4 (309)	266.64	8.38	9.03676e+06	1.15919e+07	1.07464e+07	9.13941e+06	5.42346e+06	9.60164e+06	6.82747e+06	9.49906e+06	7.54628e+06	4.38548e+06	8.30863e+06	1.04797e+07	4.0118e+06	7.31654e+06	9.17877e+06	6.10596e+06	p=0.595	p=0.395	p=0.382
310	266.9/20.5 (310)	266.88	20.53	3.47877e+06	4.14675e+06	3.45703e+06	3.67912e+06	3.18946e+06	3.77873e+06	3.46433e+06	3.47469e+06	3.41576e+06	2.95577e+06	3.24953e+06	3.52074e+06	3.63619e+06	3.19963e+06	3.27216e+06	3.67434e+06	p=0.949	p=0.975	p=0.797
311	267.0/31.2 (311)	267	31.23	2.35219e+06	1.63611e+06	1.87209e+06	1.78585e+06	2.04449e+06	1.68441e+06	1.5913e+06	1.72334e+06	1.5583e+06	1.58929e+06	1.51598e+06	1.59695e+06	1.5799e+06	1.86527e+06	2.00341e+06	2.21934e+06	p=0.638	p=0.810	p=0.985
312	267.0/38.3 (312)	267	38.26	2.15692e+06	1.85936e+06	1.90952e+06	1.25432e+06	2.86008e+06	1.73727e+06	1.37589e+06	2.07312e+06	1.39605e+06	1.48605e+06	1.42855e+06	1.56804e+06	1.24989e+06	1.53308e+06	1.58144e+06	1.27077e+06	p=0.745	p=0.581	p=0.516
313	267.0/48.5 (313)	267	48.47	3.84725e+06	1.86778e+06	3.11162e+06	2.79935e+06	1.93589e+06	3.75206e+06	2.30064e+06	1.73361e+06	1.92947e+06	1.26571e+06	1.52381e+06	2.93883e+06	1.57979e+06	1.40701e+06	2.24954e+06	1.658e+06	p=0.960	p=1.000	p=1.000
314	267.1/21.7 (314)	267.12	21.71	5.20155e+06	5.05766e+06	5.2296e+06	4.96475e+06	5.19101e+06	5.27163e+06	5.40839e+06	4.75697e+06	5.3105e+06	4.95266e+06	5.23005e+06	5.2595e+06	4.79657e+06	4.79146e+06	4.70087e+06	4.77782e+06	p=0.871	p=0.999	p=0.592
315	267.2/8.4 (315)	267.24	8.42	2.60855e+06	3.18318e+06	2.99794e+06	2.32527e+06	1.45349e+06	2.34787e+06	1.73568e+06	2.53842e+06	2.08153e+06	1.57331e+06	2.36589e+06	2.55388e+06	1.13975e+06	2.04822e+06	2.38082e+06	1.66402e+06	p=0.543	p=0.424	p=0.571
316	267.2/38.3 (316)	267.24	38.34	1.11161e+07	7.03851e+06	6.18603e+06	6.0727e+06	1.03193e+07	6.91813e+06	5.63901e+06	6.33097e+06	6.00458e+06	5.21751e+06	5.21893e+06	6.60102e+06	4.75842e+06	6.04463e+06	6.69187e+06	5.67063e+06	p=0.356	p=0.224	p=0.302
317	267.7/31.3 (317)	267.72	31.34	1.17029e+07	7.50933e+06	7.36642e+06	5.77782e+06	1.05054e+07	7.44843e+06	6.28901e+06	6.08764e+06	9.108e+06	7.46428e+06	7.54913e+06	7.33113e+06	6.71743e+06	1.02995e+07	9.18368e+06	5.35639e+06	p=0.468	p=0.212	p=0.019
318	268.0/21.7 (318)	267.96	21.74	1.27745e+06	1.42577e+06	1.30738e+06	1.92754e+06	1.77593e+06	1.76597e+06	1.80334e+06	1.46685e+06	2.06087e+06	1.55135e+06	1.75691e+06	1.6987e+06	1.68167e+06	1.87799e+06	1.69692e+06	1.65004e+06	p=0.988	p=0.973	p=1.000
319	268.0/48.5 (319)	267.96	48.46	1.05803e+06	665999	712620	566884	383868	508703	440197	377614	432820	306025	350502	502828	157706	265426	849075	221957	p=0.959	p=0.944	p=0.922
320	268.1/21.7 (320)	268.08	21.72	5.09504e+06	5.38518e+06	5.20812e+06	5.31147e+06	5.25877e+06	5.38954e+06	5.35705e+06	5.08199e+06	5.88307e+06	4.98351e+06	5.02319e+06	5.08997e+06	5.12977e+06	4.9791e+06	4.51641e+06	5.03981e+06	p=0.788	p=0.330	p=0.622
321	268.2/17.6 (321)	268.2	17.56	1.89001e+06	1.11568e+06	1.29798e+06	1.79443e+06	1.45591e+06	1.46214e+06	1.28624e+06	1.34882e+06	1.27721e+06	1.22159e+06	1.07776e+06	1.16931e+06	1.03485e+06	2.54069e+06	2.80141e+06	1.15764e+06	p=0.950	p=0.922	p=0.999
322	268.2/31.3 (322)	268.2	31.32	2.98961e+06	2.51933e+06	2.45096e+06	1.52473e+06	2.77692e+06	2.5463e+06	1.88084e+06	2.01879e+06	2.7768e+06	2.26759e+06	2.16508e+06	2.25379e+06	1.84433e+06	2.77747e+06	2.37313e+06	1.59561e+06	p=0.984	p=0.330	p=0.027
323	268.4/38.3 (323)	268.44	38.32	2.2141e+06	1.45606e+06	1.6588e+06	1.28511e+06	1.94336e+06	974485	1.1387e+06	1.36804e+06	1.43532e+06	1.4335e+06	1.47127e+06	1.45701e+06	1.19146e+06	1.28704e+06	1.50532e+06	921649	p=0.190	p=0.526	p=0.151
324	268.8/31.3 (324)	268.8	31.33	1.90982e+06	1.97863e+06	2.09765e+06	1.90841e+06	2.43999e+06	2.26661e+06	1.92444e+06	2.09431e+06	2.1767e+06	2.31129e+06	1.90987e+06	2.19254e+06	1.88598e+06	2.34441e+06	2.08745e+06	2.12395e+06	p=0.642	p=0.767	p=0.995
325	268.8/38.3 (325)	268.8	38.26	2.13549e+06	1.38193e+06	1.65136e+06	1.56753e+06	1.94683e+06	1.14376e+06	1.22142e+06	1.77526e+06	1.57386e+06	1.68852e+06	1.54705e+06	1.40634e+06	1.31981e+06	1.35103e+06	1.68596e+06	1.25597e+06	p=0.193	p=0.533	p=0.452
326	268.9/17.6 (326)	268.92	17.56	4.5974e+06	4.35477e+06	4.67164e+06	5.58678e+06	4.3493e+06	4.53641e+06	3.9884e+06	3.92794e+06	3.71352e+06	3.2335e+06	3.51792e+06	4.20303e+06	3.35747e+06	5.24006e+06	6.85651e+06	4.03714e+06	p=0.928	p=0.576	p=0.863
327	269.0/1.8 (327)	269.04	1.81	2.66562e+06	3.58808e+06	2.77117e+06	2.86177e+06	2.20525e+06	2.00905e+06	2.12521e+06	1.88848e+06	4.89021e+06	2.70204e+06	3.42946e+06	1.48629e+06	2.37535e+06	2.97692e+06	2.36934e+06	1.70603e+06	p=0.966	p=0.868	p=0.219
328	269.0/21.7 (328)	269.04	21.73	1.72872e+08	1.66603e+08	1.69914e+08	1.75018e+08	1.70006e+08	1.78862e+08	1.81488e+08	1.60048e+08	1.72682e+08	1.62292e+08	1.63078e+08	1.81908e+08	1.60159e+08	1.57346e+08	1.62608e+08	1.44535e+08	p=0.972	p=1.000	p=0.938
329	269.0/48.5 (329)	269.04	48.53	8.83645e+06	8.65782e+06	7.77136e+06	9.13877e+06	8.78733e+06	9.7476e+06	7.68003e+06	8.19195e+06	8.33856e+06	7.31418e+06	7.37135e+06	1.02043e+07	7.09811e+06	6.3917e+06	8.40366e+06	8.39717e+06	p=0.973	p=0.847	p=0.615
330	269.4/48.5 (330)	269.4	48.5	1.28356e+06	1.63539e+06	943730	1.65229e+06	1.33227e+06	1.69515e+06	1.08952e+06	1.57685e+06	1.48058e+06	1.22814e+06	1.18359e+06	1.92378e+06	1.35454e+06	1.0929e+06	1.85693e+06	1.96756e+06	p=0.987	p=0.928	p=0.122
331	270.1/21.7 (331)	270.12	21.72	5.2484e+07	5.15557e+07	5.25573e+07	5.04996e+07	5.1713e+07	5.20345e+07	5.23826e+07	5.06835e+07	5.11732e+07	4.80216e+07	5.02562e+07	5.38057e+07	4.70975e+07	4.85101e+07	4.8801e+07	4.57812e+07	p=0.974	p=0.992	p=0.990
332	270.2/17.6 (332)	270.24	17.56	1.7408e+06	1.77013e+06	1.82352e+06	2.91791e+06	2.03736e+06	1.92264e+06	1.65107e+06	1.68752e+06	1.5795e+06	1.81745e+06	1.57989e+06	1.78829e+06	1.30059e+06	3.70312e+06	4.09867e+06	1.70467e+06	p=0.585	p=0.602	p=0.874
333	271.0/21.7 (333)	270.96	21.74	1.50113e+07	1.42985e+07	1.41993e+07	1.38387e+07	1.40008e+07	1.39883e+07	1.4886e+07	1.49904e+07	1.41352e+07	1.37107e+07	1.41488e+07	1.468e+07	1.24992e+07	1.32237e+07	1.28479e+07	1.41037e+07	p=0.994	p=0.994	p=0.691
334	271.2/17.6 (334)	271.2	17.56	3.84567e+06	2.96761e+06	3.19514e+06	3.79549e+06	3.15343e+06	2.51671e+06	2.55946e+06	2.64655e+06	2.63526e+06	2.65259e+06	2.59552e+06	3.36669e+06	2.61728e+06	5.30405e+06	5.21676e+06	2.81384e+06	p=0.950	p=0.934	p=0.998
335	271.2/26.5 (335)	271.2	26.49	1.33403e+07	1.04795e+07	1.15547e+07	1.19516e+07	3.08066e+07	1.7539e+07	1.175e+07	1.29294e+07	1.12609e+07	1.05231e+07	1.07999e+07	1.03447e+07	1.32315e+07	1.1096e+07	1.67567e+07	1.08721e+07	p=0.442	p=0.492	p=0.317
336	272.0/21.8 (336)	272.04	21.75	6.15402e+06	6.61105e+06	5.97567e+06	5.6449e+06	6.37732e+06	5.91036e+06	6.40716e+06	7.07712e+06	6.73036e+06	6.36119e+06	6.70106e+06	6.28245e+06	5.34737e+06	5.48785e+06	5.68922e+06	7.08554e+06	p=0.998	p=0.999	p=0.685
337	272.3/12.3 (337)	272.28	12.26	5.40628e+06	9.19124e+06	7.87874e+06	8.65805e+06	6.9412e+06	7.84117e+06	7.41168e+06	7.93912e+06	7.03121e+06	6.72006e+06	7.14948e+06	7.58003e+06	6.13305e+06	6.90352e+06	7.13789e+06	6.17136e+06	p=0.142	p=0.282	p=0.174
338	272.3/17.6 (338)	272.28	17.6	2.17515e+06	1.79871e+06	2.2145e+06	2.6994e+06	2.22936e+06	1.82285e+06	1.98834e+06	1.95715e+06	1.89144e+06	1.57168e+06	1.59056e+06	1.99482e+06	1.51811e+06	3.97424e+06	4.70458e+06	1.74454e+06	p=0.920	p=0.632	p=0.992
339	272.8/7.7 (339)	272.76	7.73	1.61814e+06	1.89854e+06	1.73364e+06	1.68015e+06	2.08037e+06	1.72722e+06	1.85838e+06	1.77376e+06	2.20826e+06	1.97368e+06	2.07195e+06	2.23647e+06	1.96374e+06	1.86863e+06	2.26649e+06	2.19493e+06	p=0.870	p=0.999	p=1.000
340	273.0/6.5 (340)	273	6.47	2.46307e+07	3.18133e+07	3.58458e+07	3.00145e+07	2.1998e+07	1.81291e+07	2.5848e+07	2.47451e+07	2.31646e+07	1.6382e+07	2.34656e+07	3.30602e+07	1.63868e+07	2.84034e+07	2.5104e+07	2.0564e+07	p=0.913	p=0.356	p=0.416
341	273.0/12.2 (341)	273	12.17	5.59151e+06	5.3832e+06	5.90766e+06	5.71385e+06	5.24874e+06	5.72465e+06	6.12404e+06	6.08561e+06	5.94747e+06	5.90643e+06	5.48631e+06	5.34212e+06	5.73792e+06	5.75302e+06	6.05577e+06	5.39421e+06	p=0.982	p=0.462	p=1.000
342	273.0/21.7 (342)	273	21.73	4.23951e+06	3.5823e+06	3.29876e+06	3.03481e+06	3.27236e+06	3.33837e+06	3.35141e+06	3.63376e+06	3.4335e+06	2.61893e+06	4.14079e+06	3.478e+06	2.68895e+06	3.24224e+06	3.60333e+06	3.86053e+06	p=0.851	p=0.887	p=0.983
343	273.1/7.7 (343)	273.12	7.68	3.60289e+07	1.75255e+07	2.69095e+07	1.43487e+07	1.39149e+07	1.78397e+07	1.4785e+07	2.03996e+07	3.15937e+07	8.16957e+06	1.46942e+07	3.24871e+07	7.55256e+06	3.31101e+07	3.33217e+07	1.0595e+07	p=0.956	p=1.000	p=0.967
344	273.1/17.6 (344)	273.12	17.56	6.71611e+06	5.71743e+06	5.56824e+06	6.70912e+06	5.44236e+06	5.68711e+06	5.44287e+06	5.27125e+06	5.80404e+06	4.35787e+06	5.48004e+06	5.71248e+06	4.78196e+06	6.2037e+06	7.34284e+06	5.21222e+06	p=0.973	p=0.932	p=1.000
345	273.1/48.4 (345)	273.12	48.38	5.86083e+06	5.21198e+06	5.44495e+06	5.60138e+06	5.18362e+06	4.9859e+06	5.29947e+06	4.63934e+06	4.54267e+06	4.795e+06	4.29698e+06	5.09354e+06	4.62061e+06	4.12854e+06	5.14775e+06	4.37559e+06	p=0.816	p=1.000	p=0.975
346	273.2/21.0 (346)	273.24	20.98	3.53111e+06	2.77423e+06	2.98244e+06	2.37344e+06	3.10565e+06	2.70518e+06	3.26166e+06	3.04238e+06	2.91566e+06	2.74809e+06	2.9533e+06	3.02087e+06	2.91401e+06	2.52505e+06	2.77759e+06	2.92296e+06	p=0.070	p=0.818	p=0.295
347	274.1/6.4 (347)	274.08	6.44	6.14166e+06	6.92266e+06	7.63199e+06	5.98341e+06	5.2222e+06	4.76136e+06	5.35858e+06	5.28972e+06	5.13434e+06	4.64068e+06	5.73487e+06	7.30276e+06	3.84192e+06	7.03158e+06	5.27386e+06	4.63969e+06	p=0.677	p=0.548	p=0.705
348	274.1/7.7 (348)	274.08	7.67	1.11089e+07	8.23444e+06	1.02277e+07	7.04812e+06	8.0914e+06	8.91212e+06	7.8398e+06	8.65441e+06	1.19714e+07	6.95843e+06	7.20845e+06	1.05041e+07	6.78466e+06	1.09189e+07	1.10753e+07	7.41253e+06	p=0.906	p=0.982	p=0.765
349	274.1/17.6 (349)	274.08	17.59	2.03607e+06	1.76993e+06	1.97736e+06	2.53208e+06	1.59993e+06	1.98012e+06	1.69095e+06	1.57183e+06	1.33034e+06	1.23195e+06	1.29899e+06	1.16191e+06	1.34719e+06	3.13707e+06	3.62571e+06	1.32223e+06	p=0.725	p=0.578	p=0.998
350	274.1/18.0 (350)	274.08	17.97	4.0309e+06	3.71238e+06	2.69215e+06	3.0075e+06	3.34515e+06	3.57544e+06	2.9478e+06	3.8679e+06	2.7502e+06	2.95624e+06	2.9203e+06	2.50757e+06	3.14494e+06	3.18049e+06	3.65232e+06	3.14343e+06	p=0.999	p=0.772	p=0.900
351	274.1/48.4 (351)	274.08	48.38	1.35094e+06	1.28737e+06	1.13101e+06	1.31914e+06	1.28545e+06	1.17674e+06	1.00844e+06	1.19856e+06	1.13208e+06	1.23519e+06	1.12871e+06	1.02605e+06	1.01093e+06	930037	874349	1.08538e+06	p=0.965	p=0.303	p=0.964
352	274.2/6.0 (352)	274.2	6.03	2.11719e+06	1.43378e+06	1.84062e+06	1.52661e+06	1.78794e+06	1.28227e+06	1.71868e+06	1.45468e+06	1.79311e+06	1.61977e+06	1.63876e+06	1.61244e+06	1.77645e+06	2.07563e+06	1.85125e+06	1.75485e+06	p=0.219	p=0.812	p=0.185
353	274.3/20.7 (353)	274.32	20.74	9.52907e+07	6.7932e+07	6.85773e+07	7.27488e+07	7.66776e+07	7.76962e+07	7.54399e+07	7.12033e+07	8.4604e+07	7.54382e+07	6.31557e+07	5.87906e+07	7.14468e+07	5.9057e+07	6.26179e+07	6.99565e+07	p=0.132	p=0.060	p=0.075
354	274.9/1.6 (354)	274.92	1.56	7.94094e+06	7.69246e+06	8.40741e+06	8.091e+06	8.25361e+06	7.18433e+06	8.91274e+06	8.04648e+06	7.98178e+06	6.64283e+06	8.18335e+06	9.06102e+06	7.50185e+06	7.11716e+06	8.5956e+06	8.26162e+06	p=0.042	p=0.114	p=0.288
355	274.9/18.0 (355)	274.92	17.97	2.30358e+07	2.09113e+07	1.57721e+07	1.61732e+07	2.62347e+07	2.7238e+07	1.79005e+07	2.41509e+07	1.98615e+07	2.11595e+07	1.8928e+07	1.61063e+07	2.21858e+07	2.38497e+07	2.57599e+07	2.14094e+07	p=0.995	p=0.456	p=0.426
356	275.0/6.4 (356)	275.04	6.37	1.70616e+08	1.45394e+08	1.05855e+08	1.06138e+08	2.33289e+08	1.11308e+08	1.33013e+08	1.39778e+08	1.47304e+08	1.35402e+08	1.17679e+08	1.12138e+08	1.72503e+08	1.70144e+08	1.61032e+08	1.419e+08	p=0.129	p=0.046	p=0.030
357	275.0/17.6 (357)	275.04	17.59	2.64199e+06	2.24424e+06	2.22433e+06	3.36738e+06	2.41647e+06	2.38595e+06	2.60407e+06	2.3882e+06	2.03367e+06	1.78319e+06	2.3284e+06	2.21239e+06	1.91015e+06	4.35043e+06	4.0883e+06	2.11876e+06	p=0.772	p=0.634	p=0.929
358	275.0/18.0 (358)	275.04	17.96	2.41049e+07	2.25071e+07	1.58408e+07	1.59098e+07	2.87516e+07	2.53375e+07	1.61948e+07	2.195e+07	1.92473e+07	1.90903e+07	1.71585e+07	1.52989e+07	2.02736e+07	2.11793e+07	2.18047e+07	1.9737e+07	p=0.939	p=0.097	p=0.137
359	275.2/4.5 (359)	275.16	4.49	1.73976e+07	1.30158e+07	6.0482e+06	9.14009e+06	3.15053e+07	4.26863e+06	5.94174e+06	1.22335e+07	1.03417e+07	5.96574e+06	8.46402e+06	3.38838e+06	7.37311e+06	2.63677e+07	4.36364e+06	1.26961e+07	p=0.779	p=0.185	p=0.431
360	275.2/6.7 (360)	275.16	6.69	6.17048e+06	5.09616e+06	2.95978e+06	3.42229e+06	5.92908e+06	3.9787e+06	4.30504e+06	4.5505e+06	4.53992e+06	5.02008e+06	4.18959e+06	3.53409e+06	6.18073e+06	1.50314e+06	6.74179e+06	4.42176e+06	p=0.152	p=0.449	p=0.176
361	275.2/7.4 (361)	275.16	7.41	3.27364e+07	2.6462e+07	2.59113e+07	1.89311e+07	3.89347e+07	1.54213e+07	2.34953e+07	2.21862e+07	2.371e+07	2.04111e+07	2.78367e+07	2.37213e+07	1.89921e+07	2.59132e+07	3.4151e+07	1.93968e+07	p=0.298	p=0.996	p=0.206
362	275.2/29.5 (362)	275.16	29.48	1.08334e+07	9.55446e+06	1.19603e+07	1.08097e+07	1.14102e+07	1.05253e+07	1.07475e+07	1.07889e+07	1.03052e+07	8.89183e+06	9.77505e+06	1.11232e+07	8.26252e+06	8.99002e+06	1.13515e+07	1.00756e+07	p=0.588	p=0.546	p=0.796
363	275.3/20.7 (363)	275.28	20.75	2.86989e+07	2.09801e+07	2.14175e+07	2.10427e+07	2.24693e+07	2.2346e+07	2.27126e+07	2.16216e+07	2.60883e+07	2.25452e+07	1.97808e+07	1.85248e+07	2.22335e+07	1.76713e+07	1.90144e+07	2.25695e+07	p=0.070	p=0.059	p=0.074
364	275.6/18.3 (364)	275.64	18.28	710523	682495	296778	320336	463182	647478	312334	609452	309417	400627	366906	248870	431742	502612	523666	640372	p=0.810	p=0.671	p=0.992
365	276.0/7.4 (365)	276	7.41	5.32851e+06	4.55433e+06	4.88856e+06	3.26518e+06	6.07455e+06	2.89781e+06	3.84527e+06	3.92534e+06	4.07233e+06	3.49044e+06	4.6802e+06	3.69507e+06	3.14405e+06	4.55933e+06	5.19856e+06	3.30656e+06	p=0.443	p=1.000	p=0.199
366	276.0/17.6 (366)	276	17.56	796286	972168	1.54433e+06	1.68414e+06	1.3143e+06	1.23675e+06	1.33274e+06	1.20124e+06	878795	735897	1.1633e+06	1.08611e+06	974370	2.78619e+06	3.52447e+06	1.09598e+06	p=0.739	p=0.251	p=0.913
367	276.1/6.2 (367)	276.12	6.19	3.40507e+07	3.07933e+07	2.55848e+07	2.50137e+07	4.71699e+07	2.81439e+07	2.8944e+07	3.10404e+07	3.25063e+07	3.1253e+07	2.81487e+07	2.75852e+07	3.78287e+07	3.88698e+07	3.56732e+07	3.31104e+07	p=0.289	p=0.083	p=0.068
368	276.1/29.5 (368)	276.12	29.47	2.04695e+06	1.9712e+06	2.33206e+06	2.19243e+06	2.33905e+06	1.60912e+06	1.90868e+06	2.09461e+06	1.54776e+06	1.70552e+06	1.64338e+06	2.0547e+06	1.55635e+06	1.28762e+06	2.08634e+06	1.7423e+06	p=0.579	p=0.893	p=0.822
369	276.8/5.8 (369)	276.84	5.78	1.74246e+07	1.77721e+07	1.83146e+07	1.73949e+07	2.04551e+07	1.85211e+07	1.85106e+07	1.83702e+07	1.868e+07	1.84124e+07	1.79794e+07	1.75439e+07	1.84458e+07	2.03488e+07	1.82225e+07	1.97566e+07	p=1.000	p=0.828	p=0.835
370	276.8/20.7 (370)	276.84	20.74	9.8591e+06	8.45552e+06	8.81003e+06	9.61902e+06	9.73494e+06	9.45805e+06	9.377e+06	9.89647e+06	1.06172e+07	9.6752e+06	1.02203e+07	9.61827e+06	9.34737e+06	8.70177e+06	8.99717e+06	1.07272e+07	p=0.153	p=0.429	p=0.995
371	277.0/20.8 (371)	276.96	20.79	1.20889e+07	1.12978e+07	1.17339e+07	1.11606e+07	1.22075e+07	1.13683e+07	1.22041e+07	1.25049e+07	1.28884e+07	1.21702e+07	1.24761e+07	1.25916e+07	1.19309e+07	1.18381e+07	1.18239e+07	1.27439e+07	p=0.249	p=0.869	p=1.000
372	277.0/48.6 (372)	276.96	48.56	8.50469e+06	7.01325e+06	7.41841e+06	7.62754e+06	6.78826e+06	8.30474e+06	6.03022e+06	7.48176e+06	6.88182e+06	6.50081e+06	7.09128e+06	8.03406e+06	6.94083e+06	6.34653e+06	7.06664e+06	7.69774e+06	p=0.927	p=0.780	p=0.709
373	277.1/1.8 (373)	277.08	1.79	5.21963e+06	6.67259e+06	6.94636e+06	6.96913e+06	4.85527e+06	5.33809e+06	6.19107e+06	5.39355e+06	4.84284e+06	3.69484e+06	6.51457e+06	6.76012e+06	3.69028e+06	3.86221e+06	5.66974e+06	5.48455e+06	p=0.966	p=0.059	p=0.096
374	277.2/17.6 (374)	277.2	17.56	5.89103e+06	6.53817e+06	6.51399e+06	7.10499e+06	6.40223e+06	6.04169e+06	5.9214e+06	4.9044e+06	5.52256e+06	4.63729e+06	5.79174e+06	6.53305e+06	5.40982e+06	6.87169e+06	7.84529e+06	5.77983e+06	p=0.970	p=0.529	p=0.942
375	277.7/1.6 (375)	277.68	1.62	892435	977575	1.26267e+06	1.04168e+06	754620	891740	909351	1.21762e+06	438674	395118	815580	660307	808622	626224	758161	691699	p=1.000	p=0.485	p=0.607
376	278.0/1.6 (376)	278.04	1.61	4.66969e+06	4.1036e+06	5.07715e+06	3.68217e+06	4.09504e+06	3.85884e+06	4.52265e+06	4.04684e+06	4.66418e+06	3.41265e+06	4.65866e+06	2.95543e+06	4.58062e+06	4.23302e+06	4.14145e+06	2.08689e+06	p=0.293	p=0.987	p=0.011
377	278.0/17.6 (377)	278.04	17.6	1.58798e+06	1.69577e+06	1.90103e+06	2.47923e+06	1.69001e+06	1.65147e+06	1.52387e+06	1.72239e+06	1.44482e+06	1.36578e+06	1.59145e+06	1.66632e+06	1.51975e+06	2.45337e+06	3.02614e+06	1.52731e+06	p=0.831	p=0.426	p=0.728
378	278.2/17.6 (378)	278.16	17.59	564032	770075	808130	1.21888e+06	623625	963247	618362	1.12435e+06	561212	697792	644414	493913	587825	1.36066e+06	1.39057e+06	806741	p=0.222	p=0.401	p=0.292
379	279.0/1.6 (379)	279	1.61	1.97586e+06	1.72801e+06	1.62733e+06	1.38252e+06	1.79675e+06	1.31732e+06	1.39984e+06	877845	1.39941e+06	511424	1.31239e+06	896399	1.00325e+06	1.063e+06	1.17571e+06	570713	p=0.383	p=0.877	p=0.108
380	279.0/29.1 (380)	279	29.09	1.37224e+06	1.2717e+06	1.71334e+06	1.3796e+06	1.23725e+06	1.34319e+06	1.27717e+06	1.38106e+06	1.31035e+06	1.49626e+06	1.32002e+06	1.37569e+06	1.65117e+06	1.36624e+06	983922	1.10747e+06	p=0.996	p=0.921	p=0.880
381	279.1/29.7 (381)	279.12	29.69	1.75867e+06	2.13305e+06	1.74203e+06	1.9643e+06	1.73322e+06	1.70891e+06	1.87822e+06	1.86206e+06	1.93222e+06	2.04654e+06	1.96561e+06	2.16713e+06	1.87065e+06	1.98253e+06	1.91997e+06	2.44255e+06	p=0.517	p=0.947	p=0.088
382	279.2/17.6 (382)	279.24	17.6	4.82727e+06	4.7795e+06	4.98506e+06	5.26096e+06	4.29048e+06	4.9447e+06	4.02519e+06	4.47918e+06	4.18358e+06	3.76168e+06	3.79527e+06	4.86117e+06	3.49878e+06	4.91523e+06	6.13819e+06	4.47997e+06	p=0.752	p=0.572	p=0.528
383	279.4/14.6 (383)	279.36	14.61	1.31602e+06	1.58485e+06	1.47243e+06	1.6458e+06	1.59889e+06	1.33199e+06	1.76729e+06	1.79797e+06	1.4239e+06	1.59645e+06	1.3635e+06	1.56468e+06	1.3847e+06	1.26895e+06	1.24748e+06	1.77859e+06	p=0.998	p=0.985	p=0.095
384	279.6/29.1 (384)	279.6	29.08	5.3122e+06	3.72337e+06	3.87166e+06	2.67888e+06	3.93798e+06	2.58288e+06	3.18349e+06	3.24912e+06	3.68906e+06	3.2392e+06	4.28067e+06	3.78599e+06	2.79149e+06	4.30232e+06	3.7743e+06	2.55498e+06	p=0.697	p=0.981	p=0.270
385	279.7/29.7 (385)	279.72	29.72	6.16458e+06	4.65792e+06	4.88781e+06	2.97059e+06	5.25927e+06	2.57554e+06	3.8694e+06	4.41483e+06	4.88235e+06	3.64226e+06	5.7033e+06	4.36137e+06	3.23653e+06	5.09679e+06	5.44591e+06	3.92953e+06	p=0.461	p=0.998	p=0.402
386	280.1/1.6 (386)	280.08	1.61	7.62186e+07	7.49095e+07	6.82646e+07	6.09446e+07	3.52947e+07	2.61034e+07	4.36251e+07	3.07684e+07	6.07549e+07	3.77604e+07	6.10445e+07	3.05912e+07	2.75173e+07	3.97655e+07	3.69976e+07	1.79399e+07	p=0.961	p=0.995	p=0.581
387	280.1/17.6 (387)	280.08	17.57	953744	861658	1.04854e+06	1.05216e+06	1.15909e+06	1.08123e+06	990138	677610	756910	567343	710917	756462	478622	1.14098e+06	1.61155e+06	753563	p=0.964	p=0.473	p=0.998
388	280.1/21.7 (388)	280.08	21.73	1.05541e+07	1.04831e+07	1.11052e+07	1.12802e+07	1.02546e+07	1.07959e+07	1.09066e+07	1.1004e+07	1.08425e+07	1.13257e+07	1.14042e+07	1.07397e+07	1.05953e+07	1.03495e+07	1.13226e+07	1.0461e+07	p=0.783	p=0.047	p=0.423
389	280.1/29.1 (389)	280.08	29.09	1.88979e+06	1.46876e+06	1.28379e+06	1.2144e+06	1.23019e+06	1.26511e+06	1.04046e+06	1.56241e+06	1.29714e+06	1.32623e+06	1.4903e+06	1.3662e+06	1.11347e+06	1.47125e+06	1.43745e+06	884260	p=1.000	p=0.960	p=0.822
390	280.2/14.5 (390)	280.2	14.47	1.88558e+07	2.06358e+07	2.25173e+07	2.61674e+07	1.72006e+07	1.69112e+07	2.03438e+07	1.97896e+07	1.67679e+07	1.5751e+07	1.74205e+07	1.98511e+07	1.51102e+07	1.63849e+07	1.67485e+07	1.81452e+07	p=0.990	p=0.486	p=0.119
391	280.2/17.6 (391)	280.2	17.59	1.99221e+06	2.35263e+06	2.50241e+06	2.5294e+06	2.46487e+06	2.58112e+06	2.30062e+06	1.99216e+06	2.14868e+06	1.78157e+06	2.08927e+06	2.13342e+06	1.58623e+06	3.12272e+06	3.54845e+06	2.31704e+06	p=0.501	p=0.273	p=0.890
392	280.2/22.6 (392)	280.2	22.63	3.75882e+06	5.09407e+06	5.69143e+06	6.28465e+06	5.10777e+06	5.26437e+06	5.9191e+06	5.38694e+06	6.26638e+06	5.76206e+06	6.43055e+06	6.43715e+06	5.37533e+06	5.65321e+06	5.83079e+06	5.40138e+06	p=0.821	p=0.195	p=0.266
393	280.8/29.0 (393)	280.8	29	1.01021e+06	1.036e+06	1.26352e+06	1.25384e+06	942188	1.31326e+06	1.15588e+06	1.09531e+06	1.20312e+06	1.10331e+06	993016	1.32412e+06	1.40752e+06	1.0209e+06	1.11509e+06	1.02166e+06	p=0.994	p=1.000	p=0.980
394	280.8/29.7 (394)	280.8	29.74	2.63076e+06	1.98006e+06	2.45017e+06	1.55488e+06	2.25947e+06	1.81371e+06	2.35448e+06	2.20909e+06	2.37764e+06	1.92054e+06	2.1476e+06	2.34389e+06	1.74502e+06	2.41837e+06	2.63115e+06	2.14476e+06	p=0.624	p=0.847	p=0.715
395	280.9/20.7 (395)	280.92	20.73	2.34862e+06	2.42522e+06	3.09282e+06	2.56213e+06	2.96742e+06	3.12067e+06	2.86959e+06	2.97002e+06	2.44982e+06	2.76157e+06	3.0301e+06	2.73554e+06	2.41419e+06	2.43524e+06	2.53425e+06	2.75061e+06	p=0.795	p=0.222	p=0.560
396	280.9/48.5 (396)	280.92	48.51	5.64636e+06	6.8845e+06	5.28489e+06	4.61275e+06	4.27849e+06	5.729e+06	4.71094e+06	4.77783e+06	4.93365e+06	3.30369e+06	3.0008e+06	4.92491e+06	3.98533e+06	4.52397e+06	4.704e+06	5.01398e+06	p=0.893	p=0.956	p=0.996
397	281.0/1.6 (397)	281.04	1.64	3.27874e+07	3.18639e+07	2.92466e+07	2.66432e+07	2.29033e+07	1.76326e+07	2.13335e+07	1.70042e+07	2.89395e+07	1.57095e+07	2.4845e+07	1.85542e+07	1.75995e+07	2.16499e+07	2.13237e+07	1.42878e+07	p=0.688	p=0.975	p=0.325
398	281.0/14.5 (398)	281.04	14.47	1.87225e+07	1.86669e+07	1.87562e+07	1.88482e+07	1.69662e+07	1.87942e+07	1.73063e+07	1.79976e+07	1.70962e+07	1.75136e+07	1.70444e+07	1.76695e+07	1.76004e+07	1.72947e+07	1.6905e+07	1.9605e+07	p=0.762	p=0.997	p=0.299
399	281.0/21.7 (399)	281.04	21.7	9.68845e+06	9.56448e+06	9.9334e+06	1.04914e+07	9.71107e+06	9.91493e+06	1.03665e+07	1.05613e+07	1.04475e+07	9.71604e+06	1.00368e+07	1.00797e+07	9.301e+06	9.5671e+06	9.64174e+06	9.58137e+06	p=0.966	p=0.771	p=0.349
400	281.2/17.6 (400)	281.16	17.6	6.39615e+06	6.21982e+06	6.76516e+06	6.91411e+06	6.2487e+06	6.65512e+06	6.11204e+06	5.79691e+06	5.78506e+06	4.55581e+06	6.00884e+06	6.00052e+06	4.96242e+06	7.68899e+06	6.74668e+06	6.09145e+06	p=0.785	p=0.639	p=0.865
401	281.5/39.5 (401)	281.52	39.48	1.52922e+06	1.84437e+06	1.7511e+06	1.35866e+06	1.05033e+06	768214	1.07529e+06	1.71883e+06	1.06943e+06	1.00798e+06	1.53308e+06	933035	860948	1.69836e+06	1.15683e+06	1.35001e+06	p=0.787	p=0.669	p=0.763
402	281.6/1.6 (402)	281.64	1.62	1.7688e+06	1.6919e+06	1.94184e+06	1.27005e+06	1.30169e+06	929501	1.42114e+06	766927	1.35208e+06	757478	1.47032e+06	1.26409e+06	820686	1.14599e+06	1.02087e+06	910287	p=0.824	p=0.880	p=0.632
403	281.8/21.7 (403)	281.76	21.71	1.98999e+06	2.0978e+06	2.05388e+06	1.84819e+06	1.87786e+06	2.27946e+06	1.95594e+06	1.99648e+06	1.95892e+06	2.3713e+06	2.3555e+06	2.19597e+06	2.22494e+06	1.95241e+06	1.85835e+06	1.91705e+06	p=0.455	p=0.972	p=0.995
404	281.9/48.5 (404)	281.88	48.49	4.07547e+06	3.3044e+06	2.65935e+06	3.59436e+06	2.2321e+06	3.0831e+06	2.21761e+06	2.80006e+06	2.85336e+06	2.42102e+06	2.32235e+06	3.17495e+06	2.46509e+06	2.38923e+06	2.14064e+06	2.70992e+06	p=0.983	p=0.327	p=0.945
405	282.1/1.6 (405)	282.12	1.63	4.38017e+06	3.28622e+06	3.33036e+06	2.93375e+06	2.52071e+06	1.57713e+06	2.09281e+06	1.99516e+06	3.30089e+06	1.67133e+06	2.18624e+06	1.97179e+06	1.6552e+06	2.31065e+06	1.85392e+06	1.41316e+06	p=0.466	p=0.629	p=0.346
406	282.1/17.6 (406)	282.12	17.6	2.66812e+06	2.52652e+06	2.85486e+06	3.14836e+06	2.52672e+06	2.96367e+06	2.79376e+06	2.49258e+06	2.58909e+06	1.89969e+06	2.2105e+06	2.49433e+06	2.1592e+06	4.05151e+06	3.80095e+06	2.19711e+06	p=0.719	p=0.636	p=0.991
407	282.1/20.5 (407)	282.12	20.53	6.59858e+06	6.3515e+06	6.92645e+06	6.28085e+06	6.41347e+06	6.21523e+06	5.79979e+06	7.21486e+06	6.1277e+06	6.00819e+06	6.82121e+06	5.94908e+06	5.5821e+06	5.98266e+06	6.02299e+06	6.22761e+06	p=0.998	p=0.853	p=0.809
408	282.2/24.1 (408)	282.24	24.07	3.71334e+06	3.62511e+06	3.32856e+06	3.68028e+06	5.76523e+06	4.19972e+06	6.06912e+06	6.43341e+06	6.81011e+06	6.75546e+06	7.03874e+06	7.0397e+06	6.32526e+06	6.21349e+06	7.19078e+06	6.62974e+06	p=0.954	p=0.991	p=0.987
409	282.4/39.5 (409)	282.36	39.49	2.43732e+07	3.04998e+07	2.81009e+07	2.41824e+07	1.3402e+07	1.92134e+07	2.18699e+07	2.7741e+07	2.76987e+07	1.79416e+07	2.13717e+07	2.22937e+07	1.96963e+07	2.69674e+07	2.62779e+07	1.99169e+07	p=0.838	p=0.707	p=0.857
410	282.7/1.8 (410)	282.72	1.82	2.09929e+06	2.06272e+06	1.92594e+06	1.79478e+06	1.25837e+06	1.00395e+06	1.31226e+06	1.2224e+06	1.67288e+06	1.22131e+06	1.29193e+06	1.52426e+06	1.05696e+06	1.6105e+06	1.02176e+06	1.40398e+06	p=0.996	p=0.933	p=0.998
411	283.1/8.2 (411)	283.08	8.19	6.30917e+06	5.23272e+06	4.54286e+06	3.76636e+06	5.2063e+06	3.0651e+06	4.2642e+06	4.54066e+06	4.48373e+06	4.47785e+06	4.56362e+06	4.06558e+06	4.76664e+06	2.66827e+06	5.75861e+06	3.83143e+06	p=0.095	p=0.819	p=0.166
412	283.1/17.6 (412)	283.08	17.59	4.10819e+06	3.68804e+06	4.38497e+06	4.86566e+06	3.64702e+06	5.4628e+06	4.31468e+06	4.33821e+06	4.09033e+06	3.31371e+06	3.41398e+06	3.76275e+06	3.37735e+06	5.56473e+06	6.31213e+06	4.00962e+06	p=0.569	p=0.473	p=0.831
413	283.1/48.5 (413)	283.08	48.49	5.24294e+06	3.98867e+06	5.55846e+06	4.39238e+06	3.86431e+06	4.51641e+06	3.90471e+06	3.99279e+06	3.7073e+06	3.69587e+06	4.20885e+06	4.75397e+06	3.46849e+06	3.76724e+06	4.21545e+06	4.40432e+06	p=0.995	p=0.668	p=0.797
414	283.3/39.5 (414)	283.32	39.45	1.09131e+07	1.38815e+07	1.27801e+07	1.15631e+07	7.09476e+06	9.21662e+06	1.05357e+07	1.21195e+07	1.14507e+07	8.80123e+06	1.00495e+07	1.01997e+07	9.49966e+06	1.17401e+07	1.13715e+07	1.05954e+07	p=0.656	p=0.511	p=0.544
415	283.9/48.5 (415)	283.92	48.49	1.80376e+06	1.57964e+06	1.55514e+06	1.55832e+06	1.27553e+06	1.62777e+06	1.009e+06	1.48136e+06	1.48633e+06	1.327e+06	1.25178e+06	1.52877e+06	832019	1.01851e+06	1.50331e+06	1.14423e+06	p=0.995	p=0.999	p=0.963
416	284.0/17.6 (416)	284.04	17.56	1.92426e+06	2.03941e+06	2.52917e+06	3.13092e+06	2.37206e+06	4.28579e+06	3.68619e+06	3.70949e+06	3.49664e+06	2.60704e+06	2.08189e+06	2.1898e+06	1.87948e+06	4.37315e+06	5.90018e+06	3.68478e+06	p=0.569	p=0.407	p=0.685
417	284.2/12.2 (417)	284.16	12.21	2.14735e+06	3.78959e+06	4.58601e+06	3.6993e+06	2.84536e+06	2.48504e+06	2.3176e+06	2.77972e+06	3.28404e+06	2.23244e+06	3.28974e+06	2.97488e+06	1.59385e+06	2.38399e+06	3.14077e+06	2.29739e+06	p=0.933	p=0.292	p=0.717
418	284.3/26.0 (418)	284.28	25.95	7.70369e+07	7.65134e+07	7.27045e+07	7.451e+07	7.89597e+07	8.72084e+07	8.02155e+07	8.23453e+07	8.31448e+07	8.38736e+07	8.40725e+07	8.9523e+07	7.72773e+07	8.43094e+07	9.2056e+07	8.45184e+07	p=0.670	p=0.781	p=0.710
419	284.3/26.5 (419)	284.28	26.51	9.17861e+08	8.82836e+08	7.78552e+08	8.65771e+08	7.03144e+08	8.92793e+08	6.62103e+08	6.1022e+08	5.83244e+08	6.06119e+08	5.44748e+08	6.40523e+08	4.46021e+08	4.86538e+08	5.92581e+08	4.27774e+08	p=0.946	p=0.998	p=0.993
420	284.3/39.4 (420)	284.28	39.43	1.08938e+08	9.70344e+07	9.13839e+07	1.01586e+08	9.79151e+07	1.03689e+08	1.05194e+08	9.33458e+07	1.04552e+08	9.88937e+07	9.49456e+07	1.04819e+08	1.06221e+08	9.71029e+07	1.04964e+08	9.9876e+07	p=0.372	p=0.364	p=0.484
421	284.3/44.8 (421)	284.28	44.79	1.30295e+08	1.10818e+08	1.04757e+08	1.0672e+08	1.27669e+08	1.19044e+08	9.41821e+07	9.78601e+07	1.05934e+08	9.72085e+07	9.44112e+07	1.11867e+08	8.99758e+07	9.1139e+07	1.08572e+08	1.03359e+08	p=0.626	p=0.354	p=0.656
422	284.3/46.2 (422)	284.28	46.24	2.36622e+08	2.25643e+08	2.28451e+08	2.53213e+08	2.47017e+08	2.33637e+08	2.28143e+08	2.23095e+08	2.32169e+08	2.24206e+08	2.19069e+08	2.42209e+08	2.26335e+08	2.25361e+08	2.49102e+08	2.26104e+08	p=0.572	p=0.891	p=1.000
423	284.3/46.3 (423)	284.28	46.3	2.69963e+08	2.58309e+08	2.60256e+08	2.87111e+08	2.79668e+08	2.65464e+08	2.59276e+08	2.55021e+08	2.62352e+08	2.53312e+08	2.48682e+08	2.73754e+08	2.55972e+08	2.55395e+08	2.82538e+08	2.58936e+08	p=0.593	p=0.916	p=0.994
424	284.4/40.1 (424)	284.4	40.11	3.81512e+08	3.27958e+08	3.11346e+08	3.31063e+08	3.13572e+08	3.09387e+08	3.16008e+08	3.04413e+08	3.11977e+08	3.18414e+08	3.04601e+08	3.15389e+08	3.11568e+08	3.29593e+08	3.41581e+08	3.46464e+08	p=0.906	p=0.806	p=0.971
425	285.2/14.0 (425)	285.24	14.03	2.03872e+06	2.05135e+07	2.36812e+06	1.57382e+06	1.68579e+06	1.65692e+07	1.93102e+06	2.07542e+06	2.00661e+06	2.21029e+07	2.00966e+06	1.95742e+06	1.85021e+06	2.14361e+07	2.05214e+06	2.16646e+06	p=0.000	p=0.992	p=1.000
426	285.2/14.6 (426)	285.24	14.57	2.18783e+06	2.70537e+06	1.91806e+07	2.21133e+06	2.48243e+06	3.03777e+06	2.4204e+07	2.67311e+06	1.94953e+06	2.57093e+06	2.46948e+07	2.25246e+06	2.33186e+06	2.07148e+06	3.01092e+07	2.51568e+06	p=0.992	p=0.000	p=0.999
427	285.2/17.6 (427)	285.24	17.59	3.3939e+06	2.42641e+06	3.1526e+06	4.29173e+06	3.14234e+06	4.08341e+06	3.71183e+06	3.17618e+06	3.21657e+06	3.40523e+06	2.888e+06	3.15492e+06	2.14613e+06	5.31997e+06	4.98303e+06	3.46613e+06	p=0.410	p=0.530	p=0.701
428	285.2/25.9 (428)	285.24	25.94	2.80785e+07	2.60168e+07	2.71775e+07	2.54221e+07	2.73895e+07	2.95015e+07	2.81087e+07	2.76904e+07	2.88203e+07	2.84751e+07	3.11408e+07	3.09724e+07	2.77984e+07	3.03683e+07	3.13463e+07	3.08069e+07	p=0.955	p=0.624	p=0.922
429	285.2/26.7 (429)	285.24	26.7	4.36104e+08	4.38013e+08	3.93478e+08	3.99229e+08	3.65292e+08	4.25818e+08	3.39537e+08	3.29637e+08	3.09741e+08	3.2871e+08	3.08957e+08	3.34836e+08	2.36834e+08	2.65138e+08	3.17811e+08	2.52591e+08	p=0.896	p=1.000	p=0.997
430	285.4/40.2 (430)	285.36	40.16	2.05211e+07	1.83026e+07	1.74143e+07	1.90852e+07	1.74094e+07	1.70235e+07	1.7066e+07	1.66213e+07	1.63655e+07	1.57276e+07	1.74043e+07	1.8769e+07	1.46808e+07	1.62559e+07	1.81021e+07	1.51768e+07	p=0.969	p=0.993	p=0.998
431	285.4/46.2 (431)	285.36	46.24	4.14654e+07	3.8981e+07	3.81806e+07	4.18108e+07	4.27156e+07	3.83542e+07	3.60889e+07	3.57203e+07	4.00474e+07	3.55832e+07	3.50343e+07	4.19858e+07	3.43633e+07	3.41071e+07	4.17625e+07	3.59031e+07	p=0.456	p=0.741	p=0.970
432	285.4/46.3 (432)	285.36	46.3	9.68953e+07	9.48957e+07	9.29511e+07	9.93285e+07	9.6733e+07	9.47861e+07	9.11671e+07	9.00047e+07	9.34124e+07	8.88732e+07	9.12529e+07	9.88646e+07	8.77899e+07	8.88343e+07	1.00638e+08	9.38907e+07	p=0.864	p=0.999	p=0.872
433	286.0/25.9 (433)	285.96	25.87	816117	1.27741e+06	1.01756e+06	1.00121e+06	1.14695e+06	1.20503e+06	1.39061e+06	1.47041e+06	1.28772e+06	1.21984e+06	1.63515e+06	1.8355e+06	1.54602e+06	1.69782e+06	1.58159e+06	1.63191e+06	p=0.815	p=0.646	p=0.417
434	286.1/1.6 (434)	286.08	1.58	2.40142e+06	2.29616e+06	2.34717e+06	3.02532e+06	980319	1.23086e+06	1.84303e+06	1.73809e+06	2.21418e+06	1.09244e+06	2.06704e+06	3.17008e+06	1.10675e+06	1.2024e+06	1.4945e+06	1.52942e+06	p=0.933	p=0.895	p=0.350
435	286.2/14.0 (435)	286.2	14.02	1.19633e+06	3.77594e+06	1.20382e+06	1.44814e+06	1.20545e+06	3.77652e+06	1.20169e+06	1.41473e+06	1.26487e+06	4.45651e+06	857002	1.26037e+06	1.14232e+06	3.98947e+06	1.16831e+06	1.49154e+06	p=0.000	p=0.823	p=0.344
436	286.2/14.6 (436)	286.2	14.57	1.16702e+06	1.40722e+06	3.54959e+06	1.38788e+06	1.13998e+06	1.33299e+06	4.65224e+06	1.13128e+06	1.23681e+06	1.28352e+06	5.14185e+06	931736	1.46895e+06	1.08514e+06	5.69245e+06	1.49256e+06	p=1.000	p=0.000	p=1.000
437	286.2/17.6 (437)	286.2	17.56	3.72446e+06	3.13314e+06	3.35159e+06	4.67295e+06	3.45377e+06	3.68706e+06	3.29947e+06	3.51646e+06	2.96995e+06	2.59658e+06	2.60039e+06	3.75008e+06	2.53987e+06	6.70118e+06	7.34065e+06	3.534e+06	p=0.749	p=0.676	p=0.841
438	286.2/25.9 (438)	286.2	25.9	1.19432e+07	1.25011e+07	1.22111e+07	1.09433e+07	1.18649e+07	1.1915e+07	1.17474e+07	1.21779e+07	1.29632e+07	1.16836e+07	1.36018e+07	1.20176e+07	1.23093e+07	1.24573e+07	1.29711e+07	1.26073e+07	p=0.982	p=0.757	p=0.797
439	286.2/26.8 (439)	286.2	26.75	8.74487e+07	7.99489e+07	7.75537e+07	7.56638e+07	9.42637e+07	8.80656e+07	6.83829e+07	7.23603e+07	6.30011e+07	6.48731e+07	6.31369e+07	6.44887e+07	5.95524e+07	5.9571e+07	7.11284e+07	5.57369e+07	p=0.972	p=0.826	p=0.606
440	286.3/26.5 (440)	286.32	26.48	2.30996e+07	3.37713e+07	3.82437e+07	3.7126e+07	3.61026e+07	3.8176e+07	2.61789e+07	2.67185e+07	2.01788e+07	1.71601e+07	1.86582e+07	2.20056e+07	1.27737e+07	1.27999e+07	1.9439e+07	1.02158e+07	p=0.977	p=0.972	p=0.998
441	286.3/46.3 (441)	286.32	46.29	1.48861e+07	1.42305e+07	1.34835e+07	1.40453e+07	1.44604e+07	1.32951e+07	1.28584e+07	1.28894e+07	1.35867e+07	1.2808e+07	1.3331e+07	1.48989e+07	1.24602e+07	1.3016e+07	1.43877e+07	1.35715e+07	p=0.712	p=0.890	p=1.000
442	286.4/40.2 (442)	286.44	40.18	7.89023e+06	6.26936e+06	7.4124e+06	6.05072e+06	6.32946e+06	6.88606e+06	5.31173e+06	5.68405e+06	6.15975e+06	5.47356e+06	6.63877e+06	7.01401e+06	4.95254e+06	6.73986e+06	6.16627e+06	5.53829e+06	p=1.000	p=1.000	p=0.951
443	286.6/46.2 (443)	286.56	46.21	6.43761e+06	6.63884e+06	5.92189e+06	5.32132e+06	4.9753e+06	4.83359e+06	4.71796e+06	5.61973e+06	5.18328e+06	5.14921e+06	5.61387e+06	6.16846e+06	5.01755e+06	5.30079e+06	4.88515e+06	5.4534e+06	p=0.996	p=0.986	p=0.910
444	286.9/14.6 (444)	286.92	14.59	1.25792e+06	1.50243e+06	1.38359e+06	1.40354e+06	1.44636e+06	1.68128e+06	2.119e+06	1.56017e+06	1.2522e+06	1.36799e+06	1.92206e+06	1.11073e+06	1.29346e+06	1.29055e+06	2.14503e+06	1.52615e+06	p=0.686	p=0.009	p=0.903
445	286.9/25.7 (445)	286.92	25.69	3.84934e+06	4.62688e+06	4.52214e+06	4.05375e+06	4.23373e+06	4.21826e+06	4.10379e+06	4.65819e+06	4.33359e+06	3.76741e+06	3.97606e+06	4.00433e+06	4.24396e+06	4.23352e+06	3.92755e+06	4.27515e+06	p=0.991	p=0.997	p=0.956
446	287.0/6.8 (446)	287.04	6.79	3.77223e+07	3.60824e+07	1.96435e+07	2.52154e+07	5.27238e+07	3.23259e+07	2.89781e+07	2.88486e+07	2.71074e+07	2.55017e+07	2.43037e+07	2.36669e+07	2.99408e+07	4.87928e+06	4.0688e+07	2.87801e+07	p=0.261	p=0.524	p=0.383
447	287.0/14.9 (447)	287.04	14.86	1.5767e+07	1.84477e+07	2.50923e+07	2.26172e+07	1.47123e+07	1.47913e+07	2.41015e+07	1.65679e+07	2.16182e+07	1.71531e+07	1.8074e+07	2.15063e+07	1.48053e+07	1.723e+07	1.48935e+07	1.60182e+07	p=1.000	p=0.321	p=0.640
448	287.2/6.5 (448)	287.16	6.46	1.12558e+08	1.271e+08	1.10173e+08	9.28472e+07	1.41242e+08	7.33977e+07	9.82621e+07	9.489e+07	8.92646e+07	7.58755e+07	9.49633e+07	9.74814e+07	8.28203e+07	1.15559e+08	9.91313e+07	9.5906e+07	p=0.869	p=0.950	p=0.755
449	287.2/8.6 (449)	287.16	8.56	9.07091e+06	1.06071e+07	1.3398e+07	1.17381e+07	8.395e+06	8.66427e+06	1.16062e+07	1.17497e+07	1.21868e+07	7.44206e+06	1.00996e+07	1.38245e+07	7.19677e+06	1.15514e+07	1.13663e+07	9.43043e+06	p=0.985	p=0.195	p=0.179
450	287.2/9.5 (450)	287.16	9.5	7.87971e+06	4.12755e+06	5.88556e+06	3.46589e+06	3.80936e+06	4.17671e+06	4.22743e+06	5.13343e+06	8.01172e+06	3.36708e+06	3.43355e+06	6.43473e+06	3.04305e+06	8.34253e+06	7.36641e+06	3.73043e+06	p=0.935	p=0.978	p=0.835
451	287.2/10.9 (451)	287.16	10.95	1.97883e+07	1.76182e+07	1.38497e+07	1.35099e+07	2.39024e+07	1.79701e+07	1.40865e+07	1.62946e+07	1.96028e+07	1.60021e+07	1.66725e+07	1.42158e+07	2.077e+07	2.2328e+07	2.13777e+07	1.74948e+07	p=0.405	p=0.073	p=0.025
452	287.2/15.3 (452)	287.16	15.32	3.20602e+06	3.603e+06	5.35777e+06	3.67912e+06	2.92315e+06	2.49284e+06	4.5623e+06	2.92956e+06	4.33077e+06	2.59241e+06	4.16435e+06	3.81158e+06	2.4571e+06	3.62207e+06	2.83342e+06	3.37586e+06	p=0.984	p=0.198	p=0.954
453	287.2/18.1 (453)	287.16	18.15	3.42286e+06	2.7755e+06	2.7978e+06	2.49219e+06	3.75293e+06	3.14865e+06	3.29559e+06	3.50372e+06	3.4138e+06	3.41794e+06	3.36774e+06	2.55623e+06	3.31259e+06	3.2604e+06	3.21358e+06	2.83649e+06	p=0.360	p=0.402	p=0.037
454	287.3/26.5 (454)	287.28	26.46	3.62142e+07	2.51636e+07	2.545e+07	2.3956e+07	6.42597e+07	3.57189e+07	2.588e+07	3.08601e+07	2.46321e+07	2.40169e+07	2.45644e+07	2.23691e+07	2.74654e+07	2.36282e+07	3.67876e+07	2.43949e+07	p=0.326	p=0.398	p=0.227
455	287.4/40.2 (455)	287.4	40.22	2.17585e+06	1.78033e+06	2.28764e+06	1.60865e+06	1.31168e+06	1.58695e+06	1.51556e+06	1.68258e+06	2.00361e+06	1.48455e+06	1.65228e+06	1.80052e+06	1.36196e+06	1.32482e+06	1.75502e+06	1.46006e+06	p=0.771	p=0.952	p=0.970
456	287.6/11.0 (456)	287.64	11.03	6.62369e+06	6.02045e+06	6.08054e+06	5.46982e+06	6.9727e+06	7.07984e+06	6.54107e+06	7.23863e+06	6.80586e+06	6.09262e+06	6.63934e+06	5.75352e+06	6.84478e+06	6.7689e+06	6.85742e+06	7.24706e+06	p=0.767	p=0.825	p=0.667
457	287.9/17.6 (457)	287.88	17.57	1.66914e+06	1.60901e+06	1.40166e+06	1.75367e+06	1.45678e+06	1.74932e+06	1.3801e+06	1.36592e+06	1.38071e+06	1.25033e+06	1.40036e+06	1.53765e+06	1.20123e+06	1.8629e+06	2.41877e+06	1.39991e+06	p=0.734	p=0.640	p=0.961
458	287.9/26.5 (458)	287.88	26.46	8.52051e+06	6.43305e+06	6.31155e+06	5.57764e+06	1.13987e+07	7.66353e+06	5.77834e+06	6.83266e+06	5.6293e+06	4.88527e+06	5.2748e+06	5.18475e+06	6.01073e+06	5.4118e+06	7.11425e+06	5.66707e+06	p=0.289	p=0.298	p=0.195
459	288.0/2.6 (459)	288	2.65	1.95488e+06	1.8803e+06	2.57723e+06	2.26109e+06	1.84727e+06	2.21345e+06	3.89907e+06	3.34648e+06	4.28587e+06	2.22396e+06	3.16722e+06	2.38655e+06	3.91253e+06	2.25435e+06	1.77858e+06	4.24251e+06	p=0.435	p=0.992	p=0.999
460	288.0/6.9 (460)	288	6.9	4.01697e+07	4.2867e+07	3.57335e+07	3.37764e+07	4.60945e+07	4.10299e+07	3.67055e+07	3.83135e+07	3.59763e+07	3.34874e+07	3.51779e+07	3.25444e+07	3.87903e+07	3.41375e+07	3.83809e+07	4.03831e+07	p=0.707	p=0.389	p=0.343
461	288.0/14.9 (461)	288	14.88	2.84043e+06	3.39732e+06	4.90991e+06	4.08113e+06	2.99838e+06	3.05302e+06	4.6417e+06	3.83264e+06	4.09314e+06	2.95929e+06	3.12542e+06	4.69622e+06	2.89434e+06	3.47393e+06	2.73329e+06	3.28519e+06	p=1.000	p=0.443	p=0.317
462	288.0/15.3 (462)	288	15.34	1.5372e+06	1.20171e+06	1.61549e+06	1.63263e+06	1.16606e+06	941655	1.52684e+06	1.06489e+06	1.43354e+06	948151	1.74722e+06	1.22695e+06	972360	1.17365e+06	1.01228e+06	1.11765e+06	p=0.522	p=0.567	p=0.999
463	288.1/6.7 (463)	288.12	6.74	2.73127e+07	2.93462e+07	2.3392e+07	2.10711e+07	3.27365e+07	2.10264e+07	2.22845e+07	2.34835e+07	2.1134e+07	1.93559e+07	2.24323e+07	2.12376e+07	2.11902e+07	2.02499e+07	2.47893e+07	2.27372e+07	p=0.523	p=0.701	p=0.441
464	288.1/8.6 (464)	288.12	8.56	3.50593e+06	3.56539e+06	4.15943e+06	4.069e+06	3.72913e+06	3.85605e+06	3.50793e+06	3.94793e+06	3.80018e+06	3.84064e+06	4.00418e+06	4.21764e+06	2.71231e+06	4.21149e+06	4.50016e+06	3.63223e+06	p=0.281	p=0.096	p=0.156
465	288.1/17.6 (465)	288.12	17.59	2.12994e+06	2.23279e+06	2.11465e+06	2.55794e+06	2.13941e+06	2.44091e+06	2.11408e+06	2.07642e+06	2.06034e+06	1.92265e+06	1.87488e+06	2.2094e+06	1.57056e+06	3.8923e+06	4.0796e+06	2.07784e+06	p=0.445	p=0.537	p=0.916
466	288.1/21.7 (466)	288.12	21.74	4.34822e+07	4.36643e+07	4.41236e+07	4.32491e+07	4.33294e+07	4.35079e+07	4.55861e+07	4.26252e+07	4.27396e+07	4.29364e+07	4.2588e+07	4.52566e+07	4.00323e+07	4.05622e+07	4.33639e+07	4.09433e+07	p=0.989	p=0.398	p=0.892
467	288.2/17.6 (467)	288.24	17.59	1.32407e+06	1.50276e+06	1.75475e+06	1.93353e+06	1.54096e+06	1.88393e+06	1.73523e+06	1.82361e+06	1.74898e+06	1.30019e+06	1.34026e+06	1.80832e+06	1.08696e+06	2.02199e+06	2.61573e+06	1.58091e+06	p=0.635	p=0.243	p=0.375
468	288.2/48.5 (468)	288.24	48.47	458825	574998	629523	396487	422305	619731	401412	268019	569324	422074	208123	1.01836e+06	213527	323422	205727	383272	p=0.945	p=0.971	p=0.858
469	288.6/21.7 (469)	288.6	21.73	2.57315e+07	2.59023e+07	2.5862e+07	2.44702e+07	2.44872e+07	2.4283e+07	2.45128e+07	2.60021e+07	2.46266e+07	2.55698e+07	2.48484e+07	2.67669e+07	2.24578e+07	2.39904e+07	2.57114e+07	2.42284e+07	p=0.766	p=0.517	p=0.416
470	288.8/7.8 (470)	288.84	7.81	8.31752e+06	8.58318e+06	8.40715e+06	8.69853e+06	1.09281e+07	1.01226e+07	9.0329e+06	9.47756e+06	8.84442e+06	9.68985e+06	8.95456e+06	9.08061e+06	9.85995e+06	9.42781e+06	9.66706e+06	1.03605e+07	p=1.000	p=0.741	p=0.998
471	288.8/10.9 (471)	288.84	10.92	4.58123e+06	4.28142e+06	4.55902e+06	4.38542e+06	5.35235e+06	5.01995e+06	4.70757e+06	5.28972e+06	4.57412e+06	4.5073e+06	4.76611e+06	4.53462e+06	5.29343e+06	5.27547e+06	5.46532e+06	5.12129e+06	p=0.886	p=0.989	p=0.962
472	289.0/2.7 (472)	288.96	2.7	1.91988e+06	1.68252e+06	1.67737e+06	1.89555e+06	1.81135e+06	1.83294e+06	2.0711e+06	1.96308e+06	1.74117e+06	1.56222e+06	1.99316e+06	1.63352e+06	2.24626e+06	1.7504e+06	1.4693e+06	1.91619e+06	p=0.318	p=0.711	p=0.906
473	289.0/6.3 (473)	288.96	6.34	1.54526e+07	1.77797e+07	1.66524e+07	1.63852e+07	1.50175e+07	1.48039e+07	1.6252e+07	1.64542e+07	1.58118e+07	1.33509e+07	1.60117e+07	1.70759e+07	1.36324e+07	1.38619e+07	1.67765e+07	1.58749e+07	p=1.000	p=0.225	p=0.214
474	289.0/17.6 (474)	288.96	17.56	4.9032e+06	4.51993e+06	5.21e+06	5.142e+06	4.36645e+06	5.32234e+06	4.59335e+06	5.02396e+06	5.11927e+06	3.70523e+06	4.38965e+06	5.0786e+06	3.22462e+06	5.76738e+06	7.01435e+06	4.33642e+06	p=0.836	p=0.375	p=0.773
475	289.0/26.4 (475)	288.96	26.38	8.32691e+06	5.92103e+06	6.38326e+06	6.73911e+06	9.00594e+06	7.70251e+06	6.95496e+06	7.34432e+06	6.37529e+06	6.52773e+06	6.29508e+06	5.79565e+06	6.68001e+06	6.3284e+06	7.3589e+06	6.76589e+06	p=0.285	p=0.386	p=0.315
476	289.1/7.1 (476)	289.08	7.07	8.27347e+07	6.99231e+07	5.54383e+07	5.1676e+07	9.36417e+07	7.88484e+07	6.20768e+07	6.58476e+07	6.7651e+07	7.18223e+07	6.32057e+07	5.74638e+07	8.96152e+07	8.8544e+07	8.27996e+07	7.14849e+07	p=0.736	p=0.079	p=0.028
477	289.1/7.8 (477)	289.08	7.81	3.51053e+07	3.09395e+07	3.04719e+07	2.48827e+07	4.92392e+07	3.28816e+07	2.84324e+07	3.03158e+07	3.07974e+07	3.08464e+07	3.06717e+07	2.74887e+07	3.56394e+07	3.54015e+07	3.71779e+07	3.37228e+07	p=0.353	p=0.250	p=0.074
478	289.1/8.1 (478)	289.08	8.14	3.53684e+07	3.29628e+07	2.96872e+07	2.97468e+07	3.50916e+07	3.36803e+07	2.85966e+07	2.95519e+07	3.09648e+07	3.18221e+07	2.76943e+07	2.55953e+07	3.34862e+07	2.9071e+07	3.21552e+07	3.36311e+07	p=0.576	p=0.070	p=0.078
479	289.1/9.7 (479)	289.08	9.69	1.05469e+07	1.0166e+07	8.47226e+06	8.48365e+06	1.51367e+07	9.40684e+06	8.85819e+06	9.64527e+06	9.76828e+06	9.42716e+06	9.37189e+06	7.87467e+06	9.9485e+06	1.0721e+07	9.94117e+06	8.69067e+06	p=0.378	p=0.113	p=0.048
480	289.1/48.5 (480)	289.08	48.47	8.24265e+06	7.51679e+06	7.98181e+06	8.2793e+06	6.51688e+06	7.72456e+06	6.44161e+06	5.68412e+06	5.93904e+06	5.91829e+06	5.78234e+06	7.04544e+06	5.50553e+06	5.86309e+06	6.1875e+06	5.93097e+06	p=0.987	p=1.000	p=0.990
481	289.2/21.7 (481)	289.2	21.73	9.5563e+06	9.04705e+06	9.89913e+06	8.70593e+06	8.87572e+06	8.62081e+06	8.88606e+06	1.03508e+07	9.23487e+06	9.48067e+06	9.75751e+06	9.5594e+06	8.95904e+06	8.75363e+06	8.73632e+06	8.67158e+06	p=0.938	p=0.953	p=0.951
482	289.4/21.7 (482)	289.44	21.72	5.48129e+06	4.40432e+06	4.80811e+06	4.24224e+06	4.27498e+06	4.83627e+06	3.97627e+06	5.41569e+06	4.00033e+06	5.41072e+06	5.16532e+06	4.60641e+06	4.03635e+06	4.36028e+06	4.50225e+06	3.86304e+06	p=0.813	p=0.960	p=0.994
483	289.6/21.7 (483)	289.56	21.74	4.5617e+06	3.62778e+06	4.18828e+06	3.21629e+06	4.1678e+06	4.34832e+06	3.81623e+06	4.9198e+06	3.79133e+06	4.41005e+06	4.89247e+06	3.77946e+06	3.73408e+06	3.7758e+06	4.15219e+06	3.86443e+06	p=1.000	p=0.899	p=0.974
484	289.9/7.1 (484)	289.92	7.13	4.14013e+06	3.92245e+06	3.39394e+06	3.64149e+06	5.2108e+06	5.37807e+06	4.13047e+06	4.28478e+06	4.32777e+06	4.39893e+06	4.14887e+06	3.76177e+06	4.88143e+06	2.96024e+06	4.76681e+06	4.70119e+06	p=0.639	p=0.564	p=0.548
485	289.9/7.9 (485)	289.92	7.89	3.73442e+06	3.93853e+06	3.46424e+06	3.27411e+06	4.46999e+06	3.60063e+06	3.45521e+06	3.74542e+06	3.51179e+06	3.20949e+06	3.56367e+06	3.53889e+06	3.75809e+06	3.36329e+06	4.1303e+06	4.25592e+06	p=0.452	p=0.753	p=0.864
486	290.0/1.6 (486)	290.04	1.58	2.70594e+07	2.47554e+07	1.58573e+07	1.55821e+07	2.46338e+07	1.79674e+07	1.70678e+07	1.53747e+07	2.82428e+07	2.35039e+07	1.6698e+07	9.90526e+06	2.33852e+07	2.59009e+07	1.94608e+07	1.07749e+07	p=0.355	p=0.002	p=0.000
487	290.0/2.7 (487)	290.04	2.72	2.02251e+06	2.56451e+06	2.82107e+06	2.24636e+06	1.85582e+06	2.08389e+06	2.81183e+06	2.56795e+06	2.81688e+06	2.03806e+06	2.60894e+06	2.23253e+06	3.00828e+06	1.9462e+06	1.47235e+06	2.98268e+06	p=0.779	p=1.000	p=0.990
488	290.0/7.0 (488)	290.04	6.97	1.52087e+07	1.40196e+07	1.01645e+07	1.01025e+07	1.78966e+07	1.24581e+07	1.24169e+07	1.23127e+07	1.31733e+07	1.31754e+07	1.23397e+07	1.07786e+07	1.63498e+07	1.54855e+07	1.56819e+07	1.40875e+07	p=0.387	p=0.102	p=0.034
489	290.0/7.9 (489)	290.04	7.85	1.23349e+07	1.26905e+07	1.1289e+07	1.0818e+07	1.34027e+07	1.21475e+07	1.0666e+07	1.18301e+07	1.15559e+07	1.0795e+07	1.05786e+07	1.06437e+07	1.20822e+07	1.1882e+07	1.26595e+07	1.31271e+07	p=0.822	p=0.304	p=0.559
490	290.0/8.5 (490)	290.04	8.45	2.21463e+06	1.84047e+06	2.13962e+06	1.96946e+06	1.84895e+06	1.47623e+06	2.021e+06	1.58926e+06	1.97901e+06	2.15829e+06	1.90202e+06	1.65402e+06	1.60856e+06	1.20146e+06	2.10269e+06	1.86516e+06	p=0.452	p=0.834	p=0.788
491	290.0/17.6 (491)	290.04	17.56	1.99112e+06	1.88205e+06	2.18896e+06	2.59634e+06	1.93615e+06	2.25228e+06	2.15665e+06	2.15147e+06	1.59977e+06	1.63924e+06	1.8625e+06	2.33129e+06	1.676e+06	3.22289e+06	3.43562e+06	2.1545e+06	p=0.489	p=0.266	p=0.397
492	290.0/48.5 (492)	290.04	48.47	1.6731e+06	1.03206e+06	972125	1.44305e+06	845906	1.21523e+06	1.00762e+06	622304	1.0952e+06	831478	864412	1.29427e+06	561095	793894	835471	878381	p=0.974	p=0.904	p=1.000
493	290.2/18.4 (493)	290.16	18.37	4.08154e+06	3.44906e+06	2.95528e+06	2.595e+06	5.41751e+06	4.46103e+06	3.12397e+06	3.88726e+06	4.19505e+06	3.38482e+06	2.73837e+06	3.00647e+06	3.57092e+06	4.14378e+06	3.84648e+06	3.50147e+06	p=0.589	p=0.048	p=0.067
494	290.5/21.7 (494)	290.52	21.74	1.44771e+06	1.21341e+06	1.96099e+06	1.34304e+06	1.33689e+06	1.49393e+06	1.397e+06	1.97858e+06	1.76833e+06	1.61327e+06	1.95148e+06	1.42164e+06	1.32888e+06	1.60534e+06	1.4053e+06	1.38188e+06	p=1.000	p=0.552	p=0.975
495	290.9/1.5 (495)	290.88	1.53	2.90358e+07	2.92021e+07	2.76149e+07	2.70581e+07	2.73411e+07	2.71864e+07	2.47303e+07	2.52329e+07	3.04204e+07	2.93357e+07	2.50941e+07	2.46665e+07	3.25996e+07	2.89594e+07	2.86879e+07	2.32906e+07	p=0.665	p=0.049	p=0.006
496	291.0/2.7 (496)	291	2.73	4.67743e+07	4.42825e+07	3.09418e+07	3.84809e+07	3.98716e+07	5.53591e+07	4.90309e+07	4.82684e+07	4.9732e+07	4.35066e+07	3.92528e+07	4.16412e+07	5.7215e+07	4.09862e+07	5.33695e+07	4.73959e+07	p=0.940	p=0.630	p=0.730
497	291.0/7.0 (497)	291	7.02	2.4445e+06	2.10252e+06	1.98342e+06	1.96706e+06	2.57463e+06	2.28312e+06	2.21029e+06	2.16321e+06	2.09196e+06	2.26424e+06	2.41672e+06	2.09989e+06	2.477e+06	1.973e+06	2.76124e+06	2.29808e+06	p=0.322	p=0.971	p=0.257
498	291.0/11.5 (498)	291	11.52	6.99101e+06	4.84431e+06	4.47498e+06	4.23828e+06	9.33665e+06	5.93195e+06	3.85591e+06	5.23296e+06	5.63262e+06	5.47591e+06	4.8729e+06	4.22024e+06	5.1368e+06	6.16997e+06	5.21424e+06	4.29592e+06	p=0.314	p=0.033	p=0.026
499	291.0/17.6 (499)	291	17.59	2.4895e+06	2.3991e+06	2.17073e+06	2.71016e+06	2.30421e+06	2.5909e+06	2.38775e+06	2.19922e+06	1.84391e+06	1.81843e+06	1.834e+06	2.24658e+06	2.0237e+06	3.12535e+06	4.03015e+06	2.10007e+06	p=0.790	p=0.604	p=0.970
500	291.0/18.0 (500)	291	17.96	3.36803e+07	3.29223e+07	2.00284e+07	2.43213e+07	4.5974e+07	3.96904e+07	2.40031e+07	3.43764e+07	2.76443e+07	3.11219e+07	2.41795e+07	2.32701e+07	3.10292e+07	3.3596e+07	3.2452e+07	3.18029e+07	p=1.000	p=0.099	p=0.348
501	291.0/21.7 (501)	291	21.72	2.01843e+08	1.95789e+08	1.95441e+08	2.06112e+08	1.97491e+08	2.07485e+08	2.12567e+08	1.90474e+08	2.01269e+08	1.94679e+08	1.87935e+08	2.05396e+08	1.88643e+08	1.89221e+08	1.95969e+08	1.79902e+08	p=1.000	p=0.999	p=0.986
502	291.1/1.8 (502)	291.12	1.85	2.01916e+08	1.82087e+08	1.79867e+08	1.88183e+08	2.25887e+08	1.54419e+08	1.86034e+08	1.94449e+08	2.26919e+08	1.80012e+08	1.81625e+08	1.55351e+08	2.51454e+08	1.68644e+08	1.60037e+08	2.04492e+08	p=0.002	p=0.004	p=0.014
503	291.1/4.0 (503)	291.12	4	2.44949e+08	1.47955e+08	3.47163e+08	1.87499e+08	3.12543e+08	1.45587e+08	1.88522e+08	3.05884e+08	2.58214e+08	1.47792e+08	2.12024e+08	8.91057e+07	2.3812e+08	2.13189e+08	1.15014e+08	2.98562e+08	p=0.191	p=0.698	p=0.754
504	291.1/7.0 (504)	291.12	7.05	5.22461e+06	4.78045e+06	4.05362e+06	4.19696e+06	5.30522e+06	4.8996e+06	4.74561e+06	4.92106e+06	4.86886e+06	4.96768e+06	4.89798e+06	4.38927e+06	5.63151e+06	4.41109e+06	5.2332e+06	4.98151e+06	p=0.199	p=0.164	p=0.081
505	291.1/13.5 (505)	291.12	13.46	1.15247e+06	5.64802e+06	1.01893e+06	993959	1.67606e+06	4.59453e+06	784253	1.24186e+06	1.00521e+06	4.5055e+06	1.02807e+06	1.06323e+06	1.0296e+06	5.68094e+06	1.1352e+06	930766	p=0.000	p=0.733	p=0.878
506	291.1/33.3 (506)	291.12	33.3	2.13181e+06	1.06899e+06	2.25611e+06	1.64636e+06	2.14756e+06	1.79074e+06	1.62736e+06	2.06783e+06	1.7341e+06	1.92006e+06	1.71473e+06	2.29397e+06	1.28881e+06	1.77796e+06	1.97483e+06	1.80356e+06	p=0.789	p=0.985	p=0.914
507	291.8/2.7 (507)	291.84	2.66	1.59144e+06	1.67373e+06	980546	1.53986e+06	1.25387e+06	2.00599e+06	1.72966e+06	2.20848e+06	1.69394e+06	1.95605e+06	1.52567e+06	1.59764e+06	2.03723e+06	1.54229e+06	2.06876e+06	1.86087e+06	p=0.863	p=0.984	p=0.847
508	292.0/1.6 (508)	291.96	1.58	2.3572e+06	1.71935e+06	2.05232e+06	2.03909e+06	1.39641e+06	1.56807e+06	1.39969e+06	1.34776e+06	1.8715e+06	1.65513e+06	1.50183e+06	1.78948e+06	1.64833e+06	1.28484e+06	1.80196e+06	1.48133e+06	p=0.518	p=0.885	p=0.826
509	292.0/17.6 (509)	291.96	17.56	1.73532e+06	1.25226e+06	1.46642e+06	1.74747e+06	1.62563e+06	1.46914e+06	1.28745e+06	1.29031e+06	1.21169e+06	943738	1.22673e+06	1.08622e+06	1.00131e+06	2.4029e+06	2.745e+06	1.33855e+06	p=0.975	p=0.782	p=1.000
510	292.0/21.7 (510)	291.96	21.72	5.98637e+07	5.72964e+07	5.80796e+07	5.77957e+07	5.75418e+07	5.93641e+07	6.34836e+07	5.8102e+07	6.00705e+07	5.85486e+07	5.83869e+07	6.02077e+07	5.41542e+07	5.47311e+07	5.67758e+07	5.42434e+07	p=0.991	p=0.826	p=0.996
511	292.1/1.9 (511)	292.08	1.87	4.69489e+07	3.99223e+07	3.92919e+07	3.51409e+07	5.16722e+07	3.02804e+07	3.55799e+07	4.32138e+07	4.46775e+07	3.64103e+07	3.66552e+07	2.92105e+07	5.23271e+07	3.37382e+07	3.04602e+07	4.64581e+07	p=0.007	p=0.008	p=0.036
512	292.1/2.7 (512)	292.08	2.72	8.42714e+06	7.75626e+06	5.45934e+06	6.70528e+06	7.19749e+06	9.9603e+06	9.44795e+06	8.78421e+06	8.62581e+06	7.42645e+06	7.40394e+06	7.49926e+06	9.48641e+06	7.34016e+06	9.41011e+06	9.32813e+06	p=0.976	p=0.915	p=0.967
513	292.1/3.8 (513)	292.08	3.8	1.42803e+07	5.91186e+06	3.03478e+07	1.0311e+07	1.95273e+07	4.62396e+06	1.0999e+07	2.03043e+07	1.65812e+07	5.90459e+06	1.35372e+07	3.99978e+06	1.229e+07	1.09669e+07	5.05137e+06	1.88801e+07	p=0.224	p=0.998	p=0.936
514	292.1/4.0 (514)	292.08	4	5.55717e+07	3.57431e+07	8.41422e+07	4.17744e+07	7.80589e+07	3.41924e+07	4.31808e+07	7.10829e+07	5.76616e+07	3.39903e+07	4.9119e+07	2.21167e+07	5.47282e+07	5.07842e+07	2.58695e+07	7.05e+07	p=0.238	p=0.741	p=0.779
515	292.2/11.5 (515)	292.2	11.5	371383	263183	447990	332868	346347	299183	385420	343264	586315	554539	323775	409164	412264	294243	652417	485630	p=0.692	p=0.984	p=0.946
516	292.8/1.6 (516)	292.8	1.55	7.87024e+06	7.95524e+06	7.75843e+06	8.07207e+06	8.28575e+06	8.15538e+06	6.79504e+06	7.64913e+06	8.10818e+06	6.57992e+06	7.27318e+06	8.13563e+06	7.75587e+06	7.09178e+06	8.09427e+06	6.94996e+06	p=0.380	p=0.427	p=0.781
517	292.9/1.8 (517)	292.92	1.85	1.5983e+07	1.66893e+07	1.73483e+07	1.51716e+07	1.73482e+07	1.383e+07	1.51976e+07	1.72741e+07	1.84543e+07	1.49573e+07	1.50448e+07	1.32904e+07	1.86974e+07	1.39532e+07	1.21521e+07	1.6635e+07	p=0.088	p=0.099	p=0.246
518	292.9/2.8 (518)	292.92	2.77	2.70658e+06	2.05806e+06	2.03799e+06	2.40719e+06	2.72239e+06	2.61793e+06	2.55363e+06	2.5334e+06	2.53927e+06	2.34445e+06	2.60711e+06	2.48379e+06	2.78911e+06	1.86022e+06	2.93248e+06	2.80112e+06	p=0.072	p=0.750	p=0.825
519	293.0/3.8 (519)	293.04	3.77	1.06858e+07	9.03234e+06	1.64943e+07	9.04485e+06	1.21952e+07	9.29868e+06	8.78988e+06	1.21475e+07	1.10954e+07	8.16579e+06	1.12889e+07	7.70947e+06	9.15932e+06	7.94486e+06	8.30126e+06	1.27439e+07	p=0.445	p=0.987	p=0.992
520	293.0/11.5 (520)	293.04	11.54	1.01349e+07	9.84334e+06	8.64531e+06	7.58642e+06	7.48301e+06	8.36069e+06	7.85068e+06	1.02754e+07	8.92077e+06	9.80193e+06	8.94405e+06	8.27243e+06	7.64457e+06	9.25357e+06	9.78324e+06	9.83246e+06	p=0.603	p=0.969	p=0.874
521	293.0/21.7 (521)	293.04	21.73	1.55768e+07	1.50018e+07	1.47519e+07	1.4195e+07	1.4002e+07	1.44076e+07	1.51536e+07	1.4762e+07	1.47343e+07	1.43757e+07	1.41656e+07	1.48265e+07	1.3507e+07	1.38588e+07	1.32783e+07	1.41229e+07	p=0.999	p=0.989	p=1.000
522	293.2/8.4 (522)	293.16	8.44	4.6454e+06	5.93999e+06	6.05978e+06	5.36148e+06	3.32254e+06	5.85154e+06	3.72177e+06	4.9591e+06	3.56298e+06	2.84023e+06	4.2097e+06	5.7367e+06	2.31822e+06	3.7932e+06	4.84115e+06	2.92114e+06	p=0.432	p=0.369	p=0.348
523	293.2/39.4 (523)	293.16	39.38	8.92944e+06	4.43769e+06	6.13557e+06	5.13711e+06	8.20961e+06	6.27199e+06	5.06004e+06	5.30172e+06	5.24974e+06	5.59857e+06	5.04412e+06	5.92854e+06	3.71633e+06	4.37346e+06	5.22792e+06	5.0407e+06	p=0.387	p=0.504	p=0.494
524	293.3/17.6 (524)	293.28	17.57	2.76005e+06	2.51565e+06	3.0225e+06	3.38509e+06	2.80817e+06	3.17405e+06	2.66155e+06	2.63811e+06	2.74583e+06	2.22159e+06	2.62348e+06	2.84339e+06	2.16824e+06	3.81781e+06	4.31289e+06	2.69796e+06	p=0.790	p=0.449	p=0.848
525	294.0/1.8 (525)	294	1.81	2.45944e+06	2.69815e+06	3.07986e+06	2.56121e+06	2.75686e+06	2.37256e+06	3.44202e+06	3.28375e+06	3.14886e+06	2.43964e+06	3.30628e+06	2.66971e+06	2.95373e+06	2.67217e+06	2.9595e+06	2.99635e+06	p=0.321	p=0.160	p=0.987
526	294.0/11.5 (526)	294	11.52	1.13152e+06	1.3821e+06	1.19654e+06	1.29992e+06	1.2006e+06	1.39666e+06	1.1168e+06	1.39144e+06	1.14161e+06	1.27717e+06	1.04397e+06	1.0838e+06	1.08773e+06	1.19745e+06	987341	1.5426e+06	p=0.144	p=0.854	p=0.105
527	294.0/21.7 (527)	294	21.72	4.10206e+06	4.88021e+06	3.95113e+06	4.69466e+06	4.73054e+06	4.66604e+06	3.96147e+06	4.65904e+06	4.36629e+06	4.87642e+06	4.83588e+06	4.22367e+06	4.46099e+06	3.73019e+06	3.89778e+06	4.93745e+06	p=0.949	p=0.714	p=0.800
528	294.1/8.5 (528)	294.12	8.47	1.71597e+06	2.19249e+06	2.04422e+06	2.04781e+06	1.52716e+06	2.0243e+06	1.27542e+06	1.82059e+06	1.66828e+06	1.42395e+06	1.59541e+06	2.07578e+06	944622	1.65777e+06	1.91462e+06	1.27913e+06	p=0.376	p=0.656	p=0.415
529	294.1/17.6 (529)	294.12	17.57	1.46971e+06	1.42468e+06	2.01123e+06	2.58269e+06	1.71295e+06	2.20384e+06	2.00635e+06	1.9531e+06	1.96488e+06	1.43931e+06	1.92713e+06	2.00857e+06	1.4483e+06	2.66003e+06	3.34584e+06	1.7597e+06	p=0.771	p=0.193	p=0.513
530	294.4/21.7 (530)	294.36	21.7	1.15384e+06	1.53173e+06	1.46483e+06	1.28787e+06	1.25303e+06	1.53177e+06	1.34009e+06	1.59638e+06	1.38977e+06	1.3216e+06	1.53983e+06	1.27611e+06	1.2857e+06	1.36068e+06	1.14285e+06	1.67838e+06	p=0.335	p=0.684	p=0.245
531	295.0/21.7 (531)	294.96	21.68	3.76158e+06	4.57579e+06	4.27386e+06	4.43642e+06	4.07247e+06	4.48087e+06	4.14097e+06	4.77277e+06	4.43883e+06	4.0528e+06	4.77428e+06	4.0114e+06	3.94887e+06	4.54004e+06	3.62998e+06	5.15501e+06	p=0.449	p=0.904	p=0.170
532	295.1/17.6 (532)	295.08	17.57	1.61726e+06	1.51828e+06	2.04092e+06	2.03741e+06	1.99791e+06	2.31332e+06	2.09238e+06	1.74471e+06	1.85533e+06	1.62111e+06	2.04357e+06	1.7022e+06	1.74208e+06	1.86389e+06	3.21261e+06	1.68241e+06	p=0.999	p=0.126	p=1.000
533	296.0/1.6 (533)	296.04	1.61	2.61933e+07	2.52896e+07	2.97483e+07	2.88256e+07	1.48667e+07	1.25869e+07	1.69063e+07	1.60601e+07	2.22881e+07	1.71685e+07	2.42023e+07	1.52646e+07	1.5008e+07	1.68226e+07	1.67934e+07	9.12537e+06	p=0.970	p=0.920	p=0.925
534	296.3/17.6 (534)	296.28	17.59	2.10335e+06	2.09711e+06	2.56873e+06	2.84068e+06	2.10253e+06	2.88077e+06	2.4706e+06	2.106e+06	2.23189e+06	2.03289e+06	2.55289e+06	2.33638e+06	1.72353e+06	2.98437e+06	3.69305e+06	2.27255e+06	p=0.342	p=0.061	p=0.545
535	297.0/1.6 (535)	297	1.62	3.70535e+06	3.52151e+06	3.43907e+06	3.80508e+06	2.06725e+06	1.55363e+06	2.18581e+06	2.54059e+06	3.18499e+06	2.21118e+06	3.59129e+06	1.78991e+06	1.87146e+06	2.34268e+06	2.3541e+06	1.26568e+06	p=0.933	p=0.982	p=0.895
536	297.1/36.6 (536)	297.12	36.63	6.4878e+06	5.4679e+06	6.31064e+06	5.65591e+06	6.71714e+06	7.12329e+06	6.21652e+06	6.48455e+06	6.61174e+06	6.45366e+06	6.25711e+06	7.50074e+06	5.08574e+06	6.70613e+06	7.03858e+06	6.40755e+06	p=0.943	p=0.930	p=0.877
537	297.2/17.6 (537)	297.24	17.59	4.84791e+06	4.75356e+06	5.23475e+06	5.47077e+06	4.59104e+06	5.62143e+06	4.61286e+06	4.34418e+06	3.85923e+06	3.41082e+06	4.43502e+06	4.60223e+06	3.5675e+06	5.94851e+06	6.97752e+06	4.40545e+06	p=0.559	p=0.251	p=0.787
538	297.8/22.5 (538)	297.84	22.51	1.6958e+06	1.75799e+06	1.88674e+06	1.56124e+06	1.67633e+06	1.62655e+06	1.70175e+06	1.70245e+06	1.49943e+06	1.71463e+06	1.67933e+06	1.91505e+06	1.48659e+06	1.53644e+06	1.65232e+06	1.77939e+06	p=0.745	p=0.262	p=0.220
539	297.8/23.9 (539)	297.84	23.91	846383	1.09315e+06	860144	763666	1.06505e+06	944406	1.07237e+06	990661	1.04584e+06	1.06615e+06	1.12552e+06	786962	862062	894033	982361	879669	p=0.887	p=0.813	p=0.451
540	298.2/17.6 (540)	298.2	17.56	1.7718e+06	1.73718e+06	1.90388e+06	2.16303e+06	2.04733e+06	2.5933e+06	2.16972e+06	1.91272e+06	1.77605e+06	1.53511e+06	1.84555e+06	2.1554e+06	1.72719e+06	3.99749e+06	4.8009e+06	1.85331e+06	p=0.647	p=0.441	p=0.982
541	298.2/22.6 (541)	298.2	22.62	1.43928e+07	1.67463e+07	1.56488e+07	1.48975e+07	1.41252e+07	1.51775e+07	1.52939e+07	1.595e+07	1.61239e+07	1.74849e+07	1.71731e+07	1.80594e+07	1.38531e+07	1.43339e+07	1.39784e+07	1.66538e+07	p=0.373	p=0.644	p=0.176
542	298.2/33.3 (542)	298.2	33.33	1.51109e+07	1.41546e+07	1.57318e+07	1.54089e+07	1.93646e+07	1.80984e+07	1.71523e+07	1.67584e+07	1.73335e+07	1.85421e+07	1.65419e+07	1.96051e+07	1.47642e+07	1.48652e+07	1.69757e+07	1.54594e+07	p=0.996	p=1.000	p=0.999
543	298.2/36.7 (543)	298.2	36.7	1.58512e+06	1.50753e+06	1.568e+06	1.38776e+06	1.43755e+06	1.86114e+06	1.41568e+06	1.76186e+06	1.4944e+06	1.67585e+06	1.75242e+06	1.8373e+06	1.24739e+06	1.5161e+06	1.59802e+06	1.55403e+06	p=0.255	p=0.497	p=0.272
544	298.3/23.0 (544)	298.32	23.05	1.66173e+07	1.74158e+07	1.7432e+07	1.81262e+07	1.93499e+07	1.78032e+07	1.75124e+07	1.79237e+07	2.00932e+07	2.16928e+07	1.92114e+07	2.08662e+07	1.79527e+07	1.734e+07	1.68565e+07	1.93646e+07	p=1.000	p=0.835	p=0.917
545	298.3/23.9 (545)	298.32	23.93	9.84967e+06	1.32225e+07	1.16246e+07	1.25267e+07	1.2615e+07	1.20842e+07	1.12956e+07	1.14999e+07	1.15293e+07	1.35822e+07	1.20375e+07	1.24679e+07	1.01758e+07	9.59314e+06	9.73641e+06	1.15541e+07	p=0.496	p=0.998	p=0.572
546	298.8/22.5 (546)	298.8	22.53	6.48536e+06	7.626e+06	7.51995e+06	6.79581e+06	6.00676e+06	6.81971e+06	7.3733e+06	6.55823e+06	7.16868e+06	6.43078e+06	7.15962e+06	6.76752e+06	6.19583e+06	6.61398e+06	6.10376e+06	7.24507e+06	p=0.549	p=0.299	p=0.604
547	298.8/23.1 (547)	298.8	23.06	4.59609e+06	5.27201e+06	4.76575e+06	5.51882e+06	4.47308e+06	4.74454e+06	4.94876e+06	5.33302e+06	5.38082e+06	5.27745e+06	5.19053e+06	5.52017e+06	4.42675e+06	5.12254e+06	4.39847e+06	5.49152e+06	p=0.235	p=0.928	p=0.013
548	298.8/23.9 (548)	298.8	23.87	2.59265e+06	2.39763e+06	2.73785e+06	2.44983e+06	3.52616e+06	3.01247e+06	2.95011e+06	2.93662e+06	3.05098e+06	3.34901e+06	2.85763e+06	3.04231e+06	2.9374e+06	2.56589e+06	3.05019e+06	3.03767e+06	p=0.741	p=0.902	p=0.832
549	298.8/33.3 (549)	298.8	33.33	5.48012e+06	5.28607e+06	5.2375e+06	5.25898e+06	6.45282e+06	5.84565e+06	5.81119e+06	5.71589e+06	5.40306e+06	6.04293e+06	5.82177e+06	6.53691e+06	5.17199e+06	4.97538e+06	5.80481e+06	5.51784e+06	p=0.987	p=0.999	p=0.964
550	298.9/23.8 (550)	298.92	23.77	4.72514e+06	5.87801e+06	5.69975e+06	4.71152e+06	5.37176e+06	4.76499e+06	4.83503e+06	5.0454e+06	5.02029e+06	5.33378e+06	4.91435e+06	5.05066e+06	4.8935e+06	4.00168e+06	4.66947e+06	4.8055e+06	p=1.000	p=1.000	p=0.983
551	299.2/1.8 (551)	299.16	1.83	5.02646e+06	3.99172e+06	5.1905e+06	7.12159e+06	6.39802e+06	4.94608e+06	4.6587e+06	5.32892e+06	3.55302e+06	1.92587e+06	3.59613e+06	5.26885e+06	3.27971e+06	2.90289e+06	5.62767e+06	5.30777e+06	p=0.414	p=0.989	p=0.369
552	299.2/17.6 (552)	299.16	17.6	3.13853e+06	2.76246e+06	2.73524e+06	3.18363e+06	2.69561e+06	3.4436e+06	3.21784e+06	2.57795e+06	2.94091e+06	2.53834e+06	2.37884e+06	2.85184e+06	2.2393e+06	5.17573e+06	5.58714e+06	2.8461e+06	p=0.596	p=0.597	p=0.997
553	299.2/43.1 (553)	299.16	43.06	5.67708e+06	6.58799e+06	5.89336e+06	7.11626e+06	1.07631e+07	1.38274e+07	1.26436e+07	1.46294e+07	1.44692e+07	1.40817e+07	1.06779e+07	1.32979e+07	1.19977e+07	1.49985e+07	1.1118e+07	1.3229e+07	p=0.844	p=0.987	p=0.905
554	299.3/33.4 (554)	299.28	33.37	1.02738e+06	975385	1.38669e+06	1.04577e+06	1.25517e+06	966727	1.03415e+06	1.22277e+06	985795	1.13658e+06	1.16174e+06	1.31303e+06	947773	1.0955e+06	866061	1.30628e+06	p=0.999	p=0.903	p=0.307
555	299.3/41.8 (555)	299.28	41.84	3.93056e+06	3.53893e+06	4.25581e+06	4.58028e+06	5.20882e+06	4.99121e+06	3.99256e+06	4.10289e+06	4.6439e+06	3.75922e+06	3.81515e+06	3.89684e+06	3.44894e+06	4.19326e+06	4.80082e+06	3.42425e+06	p=0.944	p=0.992	p=0.810
556	299.8/41.8 (556)	299.76	41.85	2.86688e+06	2.06097e+06	2.67946e+06	2.60593e+06	2.86412e+06	3.02134e+06	2.11056e+06	2.29512e+06	2.5881e+06	2.20317e+06	2.44645e+06	2.28761e+06	2.06374e+06	2.53498e+06	2.46642e+06	2.00326e+06	p=0.879	p=0.812	p=0.470
557	300.0/23.9 (557)	300	23.87	1.70506e+06	2.59113e+06	2.17895e+06	2.38144e+06	2.28636e+06	2.34871e+06	1.92332e+06	2.58891e+06	2.19444e+06	2.67262e+06	1.76527e+06	2.31707e+06	1.88291e+06	1.8418e+06	1.97624e+06	2.34168e+06	p=0.180	p=0.979	p=0.121
558	300.1/17.6 (558)	300.12	17.56	1.25538e+06	919120	1.19684e+06	1.66004e+06	1.23414e+06	1.7746e+06	1.27333e+06	1.36178e+06	1.29015e+06	1.18689e+06	911883	1.1343e+06	1.04399e+06	2.5707e+06	3.68244e+06	1.3112e+06	p=0.786	p=0.601	p=0.980
559	300.2/23.3 (559)	300.24	23.25	7.0103e+06	1.07036e+07	9.6062e+06	9.9277e+06	9.09715e+06	9.27567e+06	7.83151e+06	8.01206e+06	8.64966e+06	9.60149e+06	8.28529e+06	9.97947e+06	7.99471e+06	7.41029e+06	7.5179e+06	9.55584e+06	p=0.380	p=0.997	p=0.302
560	300.2/23.9 (560)	300.24	23.86	9.73086e+06	1.38137e+07	1.19831e+07	1.40411e+07	1.43152e+07	1.52162e+07	1.39269e+07	1.33324e+07	1.38658e+07	1.65896e+07	1.48989e+07	1.4435e+07	1.25562e+07	1.17396e+07	1.23744e+07	1.37389e+07	p=0.347	p=0.884	p=0.572
561	300.2/41.9 (561)	300.24	41.85	922313	818159	807923	798779	1.08983e+06	889332	690467	726677	1.06725e+06	699270	813617	852004	769782	937115	817816	685721	p=0.241	p=0.071	p=0.047
562	300.2/43.1 (562)	300.24	43.08	2.71188e+06	2.72707e+06	2.85942e+06	3.19908e+06	3.72875e+06	3.85204e+06	3.92582e+06	4.1015e+06	4.07165e+06	4.14068e+06	3.70532e+06	3.72081e+06	4.26398e+06	4.60324e+06	3.41228e+06	4.28866e+06	p=0.979	p=0.926	p=0.981
563	300.2/46.2 (563)	300.24	46.24	758446	609290	706386	698646	612504	586403	536187	726338	807883	629347	758102	613349	570738	769807	563770	709436	p=0.882	p=0.820	p=1.000
564	300.4/22.6 (564)	300.36	22.57	2.5692e+06	2.70442e+06	2.86308e+06	3.21065e+06	4.53714e+06	4.33483e+06	4.22766e+06	4.72377e+06	5.53849e+06	5.27091e+06	3.9239e+06	4.92957e+06	4.36655e+06	3.5774e+06	3.71026e+06	4.81072e+06	p=0.954	p=0.742	p=0.990
565	300.4/24.9 (565)	300.36	24.9	4.60072e+06	5.51678e+06	5.81973e+06	6.23901e+06	6.80496e+06	6.81425e+06	6.59103e+06	6.35434e+06	6.75835e+06	6.94804e+06	6.47479e+06	6.63173e+06	5.59274e+06	5.30032e+06	6.58565e+06	6.05615e+06	p=0.956	p=0.735	p=0.794
566	300.7/17.6 (566)	300.72	17.56	492764	380195	558491	857206	674735	776803	618636	717064	713395	558723	366843	592125	617435	844966	738054	775462	p=0.998	p=0.920	p=0.611
567	300.7/33.4 (567)	300.72	33.35	3.23095e+06	3.03591e+06	4.00704e+06	4.14796e+06	4.70827e+06	4.92727e+06	3.97978e+06	4.54687e+06	4.38357e+06	5.15505e+06	3.955e+06	5.50718e+06	4.2027e+06	4.7587e+06	5.47531e+06	4.90538e+06	p=0.859	p=0.951	p=0.498
568	300.8/48.5 (568)	300.84	48.49	1.40307e+06	1.18942e+06	1.70247e+06	2.31782e+06	1.58199e+06	1.57694e+06	1.54325e+06	1.49442e+06	1.22903e+06	1.35469e+06	1.0922e+06	1.36501e+06	1.3444e+06	1.14241e+06	1.47878e+06	1.51707e+06	p=0.966	p=0.976	p=0.381
569	301.0/43.0 (569)	300.96	43	2.03277e+07	1.99776e+07	1.99158e+07	2.29312e+07	2.4526e+07	2.27049e+07	2.33028e+07	2.16452e+07	2.16252e+07	2.26592e+07	2.11197e+07	2.27831e+07	2.31671e+07	2.39067e+07	2.49236e+07	2.48849e+07	p=1.000	p=1.000	p=0.919
570	301.1/1.7 (570)	301.08	1.67	8.31642e+06	7.31217e+06	7.76486e+06	7.61889e+06	8.75706e+06	8.1008e+06	6.48951e+06	6.96894e+06	7.58569e+06	5.82831e+06	6.86399e+06	6.27635e+06	7.15628e+06	6.91782e+06	8.32067e+06	5.54783e+06	p=0.337	p=0.647	p=0.108
571	301.1/8.2 (571)	301.08	8.25	2.49109e+07	6.72202e+07	2.91622e+07	2.30586e+07	2.59876e+07	5.55827e+07	2.96477e+07	2.37686e+07	2.22939e+07	6.79558e+07	2.97032e+07	2.36728e+07	2.35913e+07	5.37518e+07	2.90975e+07	2.47447e+07	p=0.000	p=0.186	p=0.998
572	301.1/9.4 (572)	301.08	9.43	7.73943e+06	3.3544e+07	8.04783e+06	7.53773e+06	7.57594e+06	2.08608e+07	7.71732e+06	7.58382e+06	7.63477e+06	2.93889e+07	8.4144e+06	7.17022e+06	7.71576e+06	3.17581e+07	7.68289e+06	7.88201e+06	p=0.000	p=0.997	p=1.000
573	301.1/11.0 (573)	301.08	10.98	4.69717e+06	4.85967e+06	1.37549e+07	4.84724e+06	4.70934e+06	4.40745e+06	1.1762e+07	4.91743e+06	4.92576e+06	4.85468e+06	1.43842e+07	4.58436e+06	4.77175e+06	4.46572e+06	1.02757e+07	5.7793e+06	p=0.995	p=0.000	p=0.966
574	301.1/23.3 (574)	301.08	23.31	3.7891e+07	4.2046e+07	4.03096e+07	4.18081e+07	3.9582e+07	4.11213e+07	3.94815e+07	4.17086e+07	3.97974e+07	4.042e+07	4.02909e+07	3.90518e+07	3.71685e+07	3.89365e+07	3.97086e+07	4.20055e+07	p=0.077	p=0.294	p=0.026
575	301.1/23.9 (575)	301.08	23.86	4.44491e+06	4.54803e+06	4.65207e+06	4.90458e+06	4.67826e+06	4.76063e+06	4.86215e+06	4.70445e+06	4.72725e+06	5.05886e+06	5.56715e+06	4.13603e+06	4.19728e+06	4.43441e+06	5.13597e+06	4.61248e+06	p=0.737	p=0.077	p=0.971
576	301.1/27.3 (576)	301.08	27.32	2.08321e+07	1.91049e+07	2.08579e+07	2.08045e+07	2.01284e+07	2.40822e+07	2.03451e+07	2.0661e+07	1.85347e+07	1.85992e+07	1.83728e+07	2.217e+07	1.63139e+07	1.6845e+07	1.98416e+07	1.83189e+07	p=0.932	p=0.873	p=0.610
577	301.1/33.3 (577)	301.08	33.34	3.12653e+08	2.89024e+08	3.20989e+08	3.31816e+08	3.51817e+08	3.96409e+08	3.3852e+08	3.22777e+08	3.42287e+08	3.44815e+08	3.03033e+08	3.82039e+08	2.91876e+08	3.16611e+08	3.90661e+08	3.12422e+08	p=0.934	p=0.910	p=0.926
578	301.1/46.2 (578)	301.08	46.25	3.71334e+07	3.59374e+07	3.8268e+07	3.78004e+07	4.34551e+07	3.78408e+07	3.64243e+07	3.29986e+07	3.90467e+07	3.3212e+07	3.55155e+07	4.00957e+07	3.09919e+07	2.95252e+07	3.88843e+07	3.42351e+07	p=0.411	p=0.998	p=0.909
579	301.2/8.4 (579)	301.2	8.45	2.20297e+07	2.7141e+07	2.93519e+07	2.11025e+07	2.12053e+07	2.65712e+07	2.63998e+07	2.07692e+07	2.09637e+07	2.74192e+07	2.89839e+07	1.98112e+07	2.15194e+07	2.26371e+07	2.75016e+07	2.26419e+07	p=0.002	p=0.000	p=0.973
580	301.2/17.6 (580)	301.2	17.56	6.77129e+06	5.73228e+06	5.90884e+06	7.03672e+06	6.06317e+06	7.38419e+06	6.25206e+06	6.53058e+06	5.9738e+06	4.81601e+06	5.25371e+06	6.51287e+06	4.94452e+06	6.87718e+06	7.0434e+06	6.48413e+06	p=0.935	p=0.978	p=0.480
581	301.2/23.1 (581)	301.2	23.05	1.25112e+07	1.36398e+07	1.3276e+07	1.32369e+07	1.23837e+07	1.35133e+07	1.22832e+07	1.27966e+07	1.27647e+07	1.25197e+07	1.26398e+07	1.26246e+07	1.18764e+07	1.23514e+07	1.22832e+07	1.37044e+07	p=0.247	p=0.849	p=0.170
582	301.2/48.5 (582)	301.2	48.47	1.41986e+07	1.60564e+07	1.74577e+07	1.84229e+07	1.37432e+07	1.56559e+07	1.79113e+07	1.83851e+07	1.82145e+07	1.93749e+07	1.77196e+07	1.95073e+07	1.80028e+07	1.79828e+07	1.856e+07	1.9983e+07	p=0.561	p=0.255	p=0.043
583	301.3/1.8 (583)	301.32	1.84	2.62888e+07	2.37065e+07	2.17929e+07	2.18999e+07	2.31659e+07	2.2745e+07	2.17269e+07	2.36835e+07	2.08415e+07	2.01229e+07	2.05241e+07	1.87038e+07	2.15699e+07	2.18188e+07	2.42746e+07	1.99176e+07	p=0.867	p=0.860	p=0.408
584	301.4/2.7 (584)	301.44	2.66	7.12398e+06	6.75462e+06	7.11562e+06	8.82168e+06	4.72631e+06	6.66622e+06	7.3164e+06	8.8345e+06	7.05638e+06	6.24646e+06	6.94285e+06	5.3963e+06	6.79607e+06	4.83537e+06	4.71377e+06	7.84482e+06	p=0.973	p=0.999	p=0.357
585	301.6/46.2 (585)	301.56	46.22	1.15264e+06	1.12361e+06	1.09951e+06	1.07147e+06	941158	1.05926e+06	927099	989576	951276	866770	1.06493e+06	1.11971e+06	814500	783277	859817	955273	p=1.000	p=0.988	p=0.781
586	301.8/23.1 (586)	301.8	23.1	2.8624e+06	3.17151e+06	2.757e+06	3.10936e+06	2.50958e+06	2.83299e+06	2.71658e+06	2.59247e+06	2.92126e+06	2.71742e+06	2.99324e+06	3.01184e+06	2.77401e+06	2.52559e+06	2.45033e+06	3.0126e+06	p=0.985	p=0.991	p=0.626
587	301.9/27.3 (587)	301.92	27.25	1.57788e+06	1.43111e+06	1.24736e+06	1.62454e+06	1.59786e+06	1.42544e+06	1.26335e+06	1.32748e+06	1.50386e+06	1.38102e+06	1.30055e+06	1.7627e+06	1.30441e+06	1.40759e+06	1.33877e+06	1.49144e+06	p=0.622	p=0.066	p=0.842
588	302.0/1.6 (588)	302.04	1.6	6.85879e+06	7.13862e+06	7.49948e+06	7.08443e+06	7.45277e+06	5.97407e+06	5.81346e+06	5.89517e+06	6.61888e+06	5.30088e+06	6.88227e+06	5.21078e+06	6.37931e+06	5.59842e+06	6.49655e+06	5.29664e+06	p=0.296	p=0.981	p=0.201
589	302.0/17.6 (589)	302.04	17.58	2.30214e+06	2.41136e+06	2.03861e+06	2.8894e+06	2.40306e+06	2.71508e+06	2.16533e+06	2.07323e+06	2.23231e+06	1.8023e+06	1.82399e+06	2.09595e+06	2.04665e+06	3.95894e+06	4.33877e+06	2.25686e+06	p=0.719	p=0.861	p=0.997
590	302.0/33.3 (590)	302.04	33.33	1.09357e+08	1.00145e+08	1.12396e+08	1.07501e+08	1.2107e+08	1.34508e+08	1.15383e+08	1.13644e+08	1.18375e+08	1.16833e+08	1.09377e+08	1.32309e+08	9.81917e+07	1.09552e+08	1.31734e+08	1.12216e+08	p=0.949	p=0.843	p=0.893
591	302.2/8.2 (591)	302.16	8.23	4.80142e+06	1.24535e+07	6.52321e+06	5.16718e+06	5.35913e+06	1.04792e+07	5.53633e+06	5.70304e+06	4.8065e+06	1.29004e+07	6.40294e+06	4.69936e+06	5.39143e+06	1.02599e+07	6.1836e+06	5.91971e+06	p=0.000	p=0.175	p=0.918
592	302.2/8.6 (592)	302.16	8.6	3.41372e+06	4.54786e+06	3.95348e+06	2.91093e+06	2.66195e+06	3.88166e+06	3.76097e+06	3.06852e+06	2.56276e+06	4.39613e+06	3.74231e+06	2.6182e+06	2.74251e+06	3.69946e+06	3.6276e+06	3.2333e+06	p=0.000	p=0.004	p=0.922
593	302.2/9.4 (593)	302.16	9.43	6.82736e+06	1.20322e+07	6.85955e+06	7.11294e+06	6.73842e+06	9.42572e+06	7.80113e+06	7.3551e+06	6.87525e+06	1.0804e+07	7.57928e+06	6.1071e+06	7.55613e+06	1.13009e+07	6.74659e+06	7.12267e+06	p=0.000	p=0.922	p=0.997
594	302.2/27.3 (594)	302.16	27.25	3.15096e+06	3.42233e+06	2.96311e+06	3.14407e+06	3.48422e+06	2.74787e+06	3.19941e+06	3.0964e+06	3.25809e+06	3.08893e+06	2.86444e+06	3.27486e+06	2.7616e+06	2.90972e+06	3.24432e+06	2.73816e+06	p=0.841	p=0.911	p=0.900
595	302.2/46.2 (595)	302.16	46.19	9.13314e+06	8.37948e+06	9.63587e+06	9.03692e+06	1.00051e+07	9.15998e+06	8.46585e+06	8.49134e+06	9.73929e+06	7.77912e+06	8.81643e+06	9.50118e+06	7.53181e+06	7.20268e+06	9.22817e+06	8.55835e+06	p=0.232	p=0.999	p=0.965
596	302.2/48.5 (596)	302.16	48.47	4.76589e+06	4.47643e+06	5.76506e+06	6.58709e+06	3.64414e+06	4.90705e+06	5.41605e+06	5.52119e+06	5.91534e+06	5.7848e+06	5.90185e+06	6.16673e+06	4.67647e+06	4.87405e+06	6.2134e+06	7.30245e+06	p=0.905	p=0.108	p=0.013
597	302.3/2.6 (597)	302.28	2.65	1.89075e+06	1.96915e+06	2.2892e+06	2.19583e+06	1.70581e+06	2.13858e+06	1.97302e+06	2.9023e+06	2.18173e+06	1.77078e+06	2.13414e+06	2.14573e+06	1.9977e+06	1.64524e+06	1.49926e+06	2.45626e+06	p=0.979	p=0.998	p=0.083
598	302.3/23.1 (598)	302.28	23.12	5.12137e+07	3.66713e+07	3.92013e+07	4.01987e+07	4.44811e+07	4.48228e+07	4.17595e+07	4.07929e+07	4.75289e+07	4.44499e+07	3.72799e+07	3.63726e+07	4.26138e+07	3.33669e+07	3.70782e+07	4.30324e+07	p=0.077	p=0.040	p=0.091
599	302.8/11.0 (599)	302.76	11.03	733054	656417	749729	589705	982683	699992	769382	662588	1.1702e+06	688693	882590	793675	858988	842790	931552	767898	p=0.068	p=0.507	p=0.046
600	302.9/23.0 (600)	302.88	22.99	5.02854e+06	3.96728e+06	4.2846e+06	4.09078e+06	3.84139e+06	3.83859e+06	4.16701e+06	4.0522e+06	4.22158e+06	4.35904e+06	4.12103e+06	4.1203e+06	4.08626e+06	3.78623e+06	3.94178e+06	4.02122e+06	p=0.366	p=0.773	p=0.597
601	302.9/33.1 (601)	302.88	33.09	1.54416e+06	1.4806e+06	1.40468e+06	1.28555e+06	1.4607e+06	1.31112e+06	1.22505e+06	1.17865e+06	1.54005e+06	1.68095e+06	1.5315e+06	1.26521e+06	1.35566e+06	1.40141e+06	1.56122e+06	1.4414e+06	p=1.000	p=0.930	p=0.167
602	303.0/1.6 (602)	303	1.61	1.18432e+06	1.42902e+06	1.17425e+06	1.06799e+06	1.03614e+06	1.1295e+06	897207	685782	1.52578e+06	532541	815485	969382	873434	933757	1.18459e+06	852420	p=0.771	p=0.808	p=0.400
603	303.0/8.7 (603)	303	8.67	2.28508e+07	2.3548e+07	1.96277e+07	2.17604e+07	2.7598e+07	2.34296e+07	1.93431e+07	2.29177e+07	2.19169e+07	2.1863e+07	2.11137e+07	2.25602e+07	2.29675e+07	2.49012e+07	2.4605e+07	2.27644e+07	p=0.981	p=0.161	p=0.637
604	303.0/9.1 (604)	303	9.12	2.01145e+07	2.1337e+07	2.10484e+07	3.50971e+07	2.07946e+07	1.96435e+07	2.23501e+07	3.20859e+07	1.9796e+07	1.76379e+07	2.28603e+07	3.27484e+07	2.11852e+07	1.82612e+07	2.42617e+07	3.20521e+07	p=0.425	p=0.094	p=0.000
605	303.0/12.6 (605)	303	12.61	1.45958e+08	9.41002e+07	8.07988e+07	8.00747e+07	2.066e+08	1.43258e+08	9.34599e+07	1.28105e+08	1.22457e+08	1.16209e+08	1.05916e+08	9.45938e+07	1.40055e+08	1.46895e+08	1.56476e+08	1.25306e+08	p=0.424	p=0.137	p=0.115
606	303.0/13.9 (606)	303	13.9	2.9987e+07	3.76394e+07	5.476e+07	6.26063e+07	2.8961e+07	3.14364e+07	5.12048e+07	3.70948e+07	4.42779e+07	3.21615e+07	3.57261e+07	4.7667e+07	2.98477e+07	3.59783e+07	2.70407e+07	3.32856e+07	p=0.998	p=0.479	p=0.270
607	303.0/14.4 (607)	303	14.36	1.03909e+07	1.35694e+07	1.97674e+07	1.37058e+07	9.69326e+06	8.20292e+06	1.68339e+07	7.8201e+06	1.67025e+07	9.12565e+06	1.35038e+07	1.45312e+07	9.46728e+06	1.17381e+07	9.30028e+06	1.00203e+07	p=0.966	p=0.428	p=1.000
608	303.1/9.5 (608)	303.12	9.51	3.62233e+07	3.59669e+07	2.77453e+07	3.00232e+07	4.81277e+07	3.83474e+07	3.29904e+07	3.67786e+07	3.73401e+07	3.45001e+07	3.04705e+07	3.23213e+07	4.32356e+07	3.94561e+07	4.05687e+07	3.79543e+07	p=0.442	p=0.056	p=0.115
609	303.1/9.8 (609)	303.12	9.82	6.54511e+06	7.91348e+06	7.01073e+06	1.55424e+07	8.05426e+06	8.10821e+06	8.38238e+06	1.48139e+07	9.25154e+06	7.14165e+06	7.86692e+06	1.50223e+07	9.81261e+06	6.93928e+06	8.84545e+06	1.32295e+07	p=0.478	p=0.903	p=0.000
610	303.1/11.1 (610)	303.12	11.08	2.08959e+07	1.91608e+07	1.43925e+07	1.4563e+07	2.71824e+07	2.14153e+07	1.63966e+07	1.93754e+07	1.91853e+07	1.74121e+07	1.67313e+07	1.43731e+07	1.95809e+07	1.99553e+07	2.12172e+07	1.83287e+07	p=0.560	p=0.101	p=0.064
611	303.1/17.6 (611)	303.12	17.59	5.36348e+06	5.02183e+06	5.78937e+06	7.79494e+06	4.7767e+06	5.33606e+06	5.09567e+06	7.55652e+06	5.01006e+06	4.31028e+06	5.11569e+06	8.64579e+06	4.38136e+06	6.56939e+06	5.95695e+06	7.25287e+06	p=0.672	p=0.424	p=0.000
612	303.1/33.3 (612)	303.12	33.35	2.4956e+07	2.29874e+07	2.69441e+07	2.47964e+07	2.74613e+07	2.84601e+07	2.63502e+07	2.75561e+07	2.633e+07	2.56017e+07	2.70026e+07	2.94094e+07	2.45716e+07	2.56558e+07	3.04269e+07	2.81838e+07	p=0.999	p=0.396	p=0.479
613	303.1/48.5 (613)	303.12	48.48	8.31653e+06	8.6852e+06	9.2479e+06	1.0256e+07	5.56039e+06	7.82627e+06	8.27847e+06	9.54616e+06	9.23001e+06	8.86943e+06	1.00477e+07	1.11498e+07	9.94381e+06	8.34408e+06	9.51299e+06	1.08269e+07	p=0.993	p=0.461	p=0.042
614	303.2/22.9 (614)	303.24	22.9	1.97486e+07	1.58721e+07	1.75147e+07	1.60849e+07	1.71592e+07	1.76291e+07	1.71637e+07	1.81631e+07	1.86177e+07	1.91094e+07	1.68065e+07	1.63218e+07	1.75641e+07	1.56085e+07	1.61595e+07	1.8129e+07	p=0.369	p=0.290	p=0.446
615	303.4/46.2 (615)	303.36	46.25	6.71742e+06	5.46369e+06	7.61042e+06	8.86624e+06	7.1253e+06	7.19438e+06	5.30298e+06	8.51562e+06	6.37425e+06	6.41172e+06	7.71295e+06	6.94156e+06	7.47415e+06	6.46097e+06	7.25654e+06	7.67406e+06	p=0.690	p=1.000	p=0.210
616	303.6/46.2 (616)	303.6	46.18	678844	641803	727111	744208	519464	611819	350633	874454	461056	546349	724914	630746	652837	615679	556374	714259	p=0.979	p=0.998	p=0.169
617	303.7/24.3 (617)	303.72	24.25	1.89043e+06	1.57311e+06	1.61252e+06	1.31309e+06	1.86729e+06	1.54224e+06	1.75563e+06	1.71744e+06	1.99568e+06	1.51319e+06	1.72398e+06	1.32098e+06	1.53933e+06	1.56121e+06	1.93324e+06	1.63135e+06	p=0.075	p=0.882	p=0.033
618	303.8/14.4 (618)	303.84	14.37	2.97498e+06	3.35313e+06	4.68347e+06	3.6806e+06	2.75549e+06	2.15494e+06	3.85001e+06	2.66666e+06	4.24164e+06	2.4793e+06	3.51731e+06	3.74409e+06	2.60732e+06	2.8658e+06	2.83915e+06	2.82153e+06	p=0.684	p=0.485	p=0.996
619	303.8/22.9 (619)	303.84	22.95	2.6285e+06	2.61252e+06	3.76683e+06	2.72136e+06	3.32807e+06	3.41251e+06	3.13443e+06	3.55316e+06	3.63583e+06	3.2969e+06	3.54695e+06	3.18871e+06	3.33399e+06	3.03531e+06	3.22443e+06	3.37692e+06	p=0.899	p=0.808	p=1.000
620	304.0/11.0 (620)	303.96	11.05	6.71622e+06	5.98989e+06	5.87169e+06	5.25322e+06	8.01483e+06	6.69676e+06	5.8234e+06	5.72084e+06	6.74939e+06	5.60363e+06	6.06868e+06	4.9662e+06	6.27105e+06	6.06882e+06	7.25613e+06	6.35494e+06	p=0.189	p=0.331	p=0.025
621	304.0/17.6 (621)	303.96	17.56	1.54115e+06	1.84906e+06	1.8396e+06	2.19845e+06	1.80345e+06	1.83818e+06	2.03909e+06	2.30652e+06	1.27463e+06	1.64917e+06	1.93543e+06	2.52793e+06	1.50885e+06	2.34749e+06	2.30367e+06	1.95784e+06	p=0.101	p=0.033	p=0.003
622	304.0/33.4 (622)	303.96	33.35	1.95675e+06	1.94156e+06	2.2784e+06	2.18506e+06	2.55354e+06	2.77042e+06	2.14494e+06	2.30597e+06	1.9496e+06	1.78429e+06	2.27336e+06	2.55735e+06	2.27442e+06	2.21181e+06	2.80562e+06	2.81449e+06	p=1.000	p=0.752	p=0.505
623	304.1/9.1 (623)	304.08	9.12	4.38042e+06	5.30739e+06	5.70001e+06	7.43752e+06	4.23983e+06	4.84556e+06	5.02405e+06	7.2607e+06	4.954e+06	4.48809e+06	5.91538e+06	7.21256e+06	4.60505e+06	5.05255e+06	4.94901e+06	7.0288e+06	p=0.323	p=0.012	p=0.000
624	304.1/9.5 (624)	304.08	9.52	6.95153e+06	7.25628e+06	6.6598e+06	7.1734e+06	9.09509e+06	8.12446e+06	7.28534e+06	8.93972e+06	7.77905e+06	7.41327e+06	7.21861e+06	7.22866e+06	9.32628e+06	5.87959e+06	7.78931e+06	8.27744e+06	p=0.221	p=0.262	p=0.870
625	304.1/12.6 (625)	304.08	12.63	2.86422e+07	1.97249e+07	1.66483e+07	1.83601e+07	3.96726e+07	2.85582e+07	2.0585e+07	2.53047e+07	2.51031e+07	2.40856e+07	2.40284e+07	1.8564e+07	2.61293e+07	3.06449e+07	3.43198e+07	2.55411e+07	p=0.650	p=0.384	p=0.194
626	304.1/13.9 (626)	304.08	13.9	6.66272e+06	9.9929e+06	1.30691e+07	1.40481e+07	7.18178e+06	7.10216e+06	1.15059e+07	8.14601e+06	9.82936e+06	8.40126e+06	7.88086e+06	1.07551e+07	6.66956e+06	8.23918e+06	6.1791e+06	8.6041e+06	p=0.914	p=0.464	p=0.248
627	304.1/17.6 (627)	304.08	17.59	2.96905e+06	2.91596e+06	2.82062e+06	3.82916e+06	2.95479e+06	2.92911e+06	3.21884e+06	3.64222e+06	2.40996e+06	2.63501e+06	2.78714e+06	3.65465e+06	2.6496e+06	4.17536e+06	5.05716e+06	3.5088e+06	p=0.702	p=0.315	p=0.169
628	304.2/7.1 (628)	304.2	7.09	1.77721e+06	1.58864e+06	1.71229e+06	1.37563e+06	1.82314e+06	1.38214e+06	1.62142e+06	1.41093e+06	1.71001e+06	1.58172e+06	1.52368e+06	1.38869e+06	1.30387e+06	1.61025e+06	1.54282e+06	1.80885e+06	p=0.686	p=0.946	p=0.456
629	304.2/13.3 (629)	304.2	13.26	3.04216e+06	4.64783e+06	3.71196e+06	3.90773e+06	2.72037e+06	3.08344e+06	2.671e+06	2.62482e+06	2.70144e+06	1.90721e+06	3.47288e+06	2.88378e+06	2.1332e+06	2.28479e+06	3.03807e+06	2.74497e+06	p=0.861	p=0.573	p=0.797
630	304.2/33.3 (630)	304.2	33.3	5.91988e+06	5.89125e+06	5.97535e+06	5.88833e+06	6.65469e+06	6.89394e+06	5.89473e+06	6.62012e+06	6.08815e+06	5.84873e+06	6.14972e+06	6.66039e+06	5.82321e+06	6.60343e+06	7.22632e+06	6.64566e+06	p=0.903	p=0.900	p=0.657
631	304.2/46.3 (631)	304.2	46.26	7.13108e+06	6.41386e+06	6.8523e+06	6.89165e+06	7.50532e+06	6.88973e+06	6.03186e+06	6.92958e+06	6.55224e+06	6.15255e+06	6.94842e+06	7.10096e+06	6.22134e+06	5.78379e+06	6.69377e+06	6.28551e+06	p=0.270	p=0.837	p=0.997
632	304.2/48.5 (632)	304.2	48.48	2.38538e+06	3.3443e+06	2.81967e+06	2.69521e+06	1.48514e+06	2.38754e+06	2.22049e+06	3.45407e+06	2.68962e+06	2.30758e+06	2.98408e+06	3.59567e+06	3.34014e+06	2.65874e+06	2.34057e+06	3.66054e+06	p=0.913	p=0.980	p=0.096
633	304.3/11.1 (633)	304.32	11.08	926233	641769	912300	568766	1.08507e+06	602608	693120	827693	968946	727070	742142	710334	776659	699352	822239	726876	p=0.006	p=0.142	p=0.018
634	304.3/23.2 (634)	304.32	23.17	6.2077e+06	5.19818e+06	6.01807e+06	5.13107e+06	6.0712e+06	5.96134e+06	5.55542e+06	6.79801e+06	6.16418e+06	6.07305e+06	6.1494e+06	6.04498e+06	6.07358e+06	5.88061e+06	6.05811e+06	6.21909e+06	p=0.524	p=0.870	p=0.986
635	304.3/24.1 (635)	304.32	24.13	4.62388e+07	4.46431e+07	4.61069e+07	4.59517e+07	6.36391e+07	6.36168e+07	6.68581e+07	6.67639e+07	6.51117e+07	6.43332e+07	6.14085e+07	6.3183e+07	5.11372e+07	5.48789e+07	5.91621e+07	5.12935e+07	p=1.000	p=0.984	p=1.000
636	304.7/12.7 (636)	304.68	12.66	1.08653e+06	1.51079e+06	977413	1.18253e+06	2.08193e+06	1.96701e+06	1.2478e+06	1.21551e+06	1.01071e+06	1.60607e+06	1.26904e+06	1.40645e+06	1.35251e+06	1.51708e+06	1.72368e+06	1.88066e+06	p=0.582	p=0.978	p=0.997
637	304.9/7.2 (637)	304.92	7.2	2.56972e+08	2.27538e+08	1.72822e+08	1.65175e+08	4.23857e+08	1.9153e+08	2.03586e+08	2.14261e+08	2.13118e+08	2.29135e+08	1.90935e+08	1.78604e+08	2.51627e+08	3.21078e+08	2.71528e+08	2.12574e+08	p=0.610	p=0.217	p=0.112
638	304.9/22.9 (638)	304.92	22.94	4.26342e+06	4.2624e+06	4.03847e+06	4.20557e+06	4.46377e+06	4.0194e+06	4.30527e+06	4.83961e+06	4.21729e+06	4.4015e+06	4.4995e+06	4.23522e+06	4.21242e+06	4.06816e+06	4.44244e+06	4.33149e+06	p=0.834	p=0.992	p=0.785
639	304.9/48.5 (639)	304.92	48.47	5.35899e+06	4.75269e+06	4.3719e+06	6.68094e+06	3.93249e+06	4.03052e+06	4.52729e+06	4.75463e+06	5.41509e+06	3.68364e+06	4.91954e+06	5.85679e+06	4.55661e+06	4.03714e+06	4.77105e+06	4.77372e+06	p=0.332	p=0.965	p=0.321
640	305.0/17.6 (640)	305.04	17.56	3.93018e+06	3.47641e+06	3.48729e+06	3.5549e+06	3.79233e+06	3.87109e+06	3.49861e+06	3.2561e+06	3.35038e+06	2.9723e+06	2.76868e+06	3.8793e+06	2.81205e+06	4.00305e+06	5.355e+06	2.96227e+06	p=0.991	p=0.860	p=0.999
641	305.2/10.3 (641)	305.16	10.32	9.50933e+06	8.04131e+06	8.7976e+06	9.15555e+06	9.37673e+06	7.96665e+06	8.21581e+06	1.21441e+07	8.15105e+06	8.82745e+06	8.92245e+06	8.03024e+06	7.44195e+06	8.32859e+06	8.8043e+06	8.64591e+06	p=0.947	p=1.000	p=0.538
642	305.2/12.7 (642)	305.16	12.65	7.09721e+06	6.18863e+06	4.96327e+06	4.60738e+06	9.74863e+06	7.73236e+06	5.42502e+06	6.89387e+06	7.67246e+06	6.58678e+06	6.40759e+06	5.47192e+06	6.87198e+06	7.46908e+06	8.7781e+06	6.74131e+06	p=0.664	p=0.284	p=0.124
643	305.2/46.1 (643)	305.16	46.07	1.53992e+06	1.6498e+06	1.74389e+06	1.30373e+06	1.64319e+06	1.44692e+06	1.55595e+06	1.67353e+06	1.53713e+06	1.43776e+06	1.70805e+06	1.73393e+06	1.32143e+06	1.55121e+06	1.31141e+06	1.38383e+06	p=0.999	p=0.885	p=0.999
644	305.3/24.2 (644)	305.28	24.22	1.8503e+07	1.88607e+07	1.79617e+07	1.74824e+07	2.39498e+07	2.33857e+07	2.43043e+07	2.41612e+07	2.41579e+07	2.32344e+07	2.52437e+07	2.33969e+07	2.06108e+07	2.00853e+07	2.19773e+07	2.08316e+07	p=0.994	p=0.984	p=0.996
645	305.8/10.3 (645)	305.76	10.34	1.88824e+06	2.05786e+06	1.89588e+06	2.26906e+06	1.7015e+06	1.51288e+06	1.62922e+06	2.59003e+06	1.69334e+06	2.15429e+06	2.06542e+06	1.75017e+06	1.58674e+06	1.75423e+06	1.92956e+06	2.12306e+06	p=0.734	p=0.697	p=0.058
646	305.8/17.6 (646)	305.76	17.56	618418	302711	563235	333108	544287	515965	486230	448616	411581	520866	369282	438039	415727	493865	704155	440148	p=0.912	p=0.943	p=0.564
647	305.9/17.6 (647)	305.88	17.56	1.31552e+06	1.00667e+06	1.26264e+06	1.66303e+06	1.35391e+06	1.48666e+06	1.1437e+06	1.13703e+06	1.04332e+06	947913	992985	1.16916e+06	932427	1.74555e+06	2.96009e+06	922112	p=0.969	p=0.549	p=0.997
648	305.9/48.5 (648)	305.88	48.48	4.63021e+06	3.80058e+06	3.22667e+06	5.21703e+06	3.07987e+06	3.15908e+06	3.90587e+06	4.22995e+06	4.08182e+06	2.78628e+06	3.85154e+06	4.77591e+06	3.20452e+06	3.12105e+06	3.7898e+06	3.97233e+06	p=0.388	p=0.998	p=0.131
649	306.0/17.6 (649)	306	17.57	1.16942e+06	927471	1.20666e+06	1.58238e+06	1.32312e+06	1.2223e+06	1.07958e+06	1.25954e+06	879955	978362	963818	993240	1.1037e+06	1.67399e+06	2.57804e+06	1.09763e+06	p=0.987	p=0.587	p=0.967
650	306.1/7.2 (650)	306.12	7.2	6.80359e+07	5.90946e+07	4.07496e+07	3.59163e+07	1.52052e+08	5.38565e+07	4.68166e+07	5.44796e+07	5.40017e+07	5.64934e+07	4.68252e+07	4.14325e+07	7.02698e+07	9.25958e+07	7.14153e+07	5.57473e+07	p=0.547	p=0.183	p=0.121
651	306.2/24.3 (651)	306.24	24.26	1.09133e+06	1.46859e+06	1.35396e+06	1.29135e+06	2.11137e+06	1.89485e+06	3.14665e+06	2.76317e+06	2.54702e+06	2.35091e+06	2.40408e+06	2.57886e+06	2.21376e+06	2.55072e+06	2.54135e+06	2.40106e+06	p=0.997	p=0.752	p=0.881
652	306.6/21.7 (652)	306.6	21.74	718327	957417	778255	559117	873475	682105	723124	871131	649427	592365	1.0072e+06	758556	613305	816644	651042	863617	p=0.933	p=0.799	p=0.930
653	307.0/1.8 (653)	306.96	1.82	3.46603e+07	3.04596e+07	3.53073e+07	3.06716e+07	4.36916e+07	2.85507e+07	3.5208e+07	3.87598e+07	4.36376e+07	3.37876e+07	3.39014e+07	2.62661e+07	4.72263e+07	2.99562e+07	3.06603e+07	4.26233e+07	p=0.014	p=0.070	p=0.105
654	307.0/11.8 (654)	306.96	11.79	1.15524e+07	7.57275e+06	6.1652e+06	6.35484e+06	1.11224e+07	6.9914e+06	6.0983e+06	9.00561e+06	1.14091e+07	8.61136e+06	8.13886e+06	6.87031e+06	1.28586e+07	1.04919e+07	1.21758e+07	9.89085e+06	p=0.067	p=0.047	p=0.040
655	307.0/21.7 (655)	306.96	21.73	1.96898e+07	1.97969e+07	1.82768e+07	1.84647e+07	1.74406e+07	1.95307e+07	1.92748e+07	1.73933e+07	1.86181e+07	1.66707e+07	1.83902e+07	1.91402e+07	1.63855e+07	1.64052e+07	1.72376e+07	1.72934e+07	p=1.000	p=0.984	p=1.000
656	307.1/7.2 (656)	307.08	7.19	2.09252e+07	1.82091e+07	1.27532e+07	1.12287e+07	4.55814e+07	1.67999e+07	1.46043e+07	1.61608e+07	1.64294e+07	1.65704e+07	1.53179e+07	1.35408e+07	2.1162e+07	2.79166e+07	2.1071e+07	1.75728e+07	p=0.535	p=0.188	p=0.126
657	307.2/2.7 (657)	307.2	2.67	6.03519e+06	6.244e+06	5.00162e+06	5.08122e+06	6.3284e+06	8.3746e+06	6.79564e+06	6.90106e+06	7.04606e+06	6.45542e+06	5.67416e+06	6.29555e+06	8.9373e+06	5.9464e+06	7.91345e+06	6.38744e+06	p=0.954	p=0.688	p=0.543
658	307.2/9.6 (658)	307.2	9.6	2.54943e+06	8.44526e+06	5.07193e+06	5.45981e+06	2.39572e+06	9.30922e+06	3.73455e+06	7.13039e+06	2.99854e+06	3.45654e+06	3.52529e+06	3.661e+06	2.67789e+06	4.03552e+06	4.97153e+06	5.62053e+06	p=0.027	p=0.406	p=0.093
659	307.2/10.7 (659)	307.2	10.73	3.16174e+06	9.22491e+06	1.53203e+07	7.26728e+06	2.57093e+06	5.44721e+06	7.18891e+06	6.61544e+06	5.50376e+06	3.84204e+06	4.41763e+06	8.30748e+06	3.98622e+06	2.83608e+06	5.13076e+06	1.62028e+07	p=0.885	p=0.294	p=0.112
660	307.2/46.0 (660)	307.2	46.05	1.98703e+07	1.93897e+07	1.86754e+07	1.99022e+07	1.71801e+07	1.82052e+07	1.73016e+07	1.6809e+07	2.09558e+07	1.89345e+07	1.60948e+07	1.74832e+07	1.46472e+07	1.69248e+07	1.66442e+07	1.26238e+07	p=0.998	p=0.864	p=0.682
661	307.3/2.7 (661)	307.32	2.66	990543	810801	826723	633706	644687	657721	1.00306e+06	813756	822091	911390	1.01949e+06	775195	1.09645e+06	688518	821682	779657	p=0.458	p=0.979	p=0.363
662	307.8/10.7 (662)	307.8	10.7	236758	426397	455497	236579	316109	242809	333669	258423	221747	321412	533892	444933	193512	221549	331505	492037	p=0.711	p=0.070	p=0.264
663	307.9/7.2 (663)	307.92	7.23	5.98765e+06	6.41208e+06	4.50069e+06	4.80204e+06	1.05124e+07	5.88658e+06	5.35985e+06	5.47609e+06	6.07001e+06	6.23063e+06	5.87228e+06	5.04178e+06	6.28665e+06	6.98853e+06	6.39943e+06	6.05318e+06	p=0.662	p=0.178	p=0.124
664	307.9/21.7 (664)	307.92	21.68	5.53667e+06	5.13822e+06	4.86901e+06	4.87227e+06	4.99612e+06	5.3019e+06	5.33269e+06	5.52356e+06	5.60596e+06	5.64774e+06	5.28857e+06	5.51259e+06	4.90318e+06	4.68128e+06	4.54135e+06	5.13566e+06	p=0.987	p=0.651	p=1.000
665	308.0/1.8 (665)	308.04	1.81	8.85758e+07	8.93552e+07	8.94744e+07	9.17994e+07	5.74197e+07	5.92832e+07	6.44849e+07	6.76682e+07	8.73965e+07	7.02556e+07	7.0875e+07	6.61315e+07	8.33521e+07	7.31847e+07	6.31365e+07	6.71919e+07	p=0.841	p=0.775	p=0.851
666	308.0/11.8 (666)	308.04	11.77	2.72474e+06	1.98715e+06	1.77166e+06	1.77008e+06	2.38428e+06	1.76227e+06	1.87314e+06	2.24629e+06	2.86514e+06	2.30126e+06	2.14694e+06	1.77526e+06	2.74305e+06	2.37392e+06	3.22533e+06	2.18836e+06	p=0.152	p=0.341	p=0.078
667	308.0/17.6 (667)	308.04	17.6	2.81105e+06	2.86195e+06	2.91584e+06	3.37661e+06	2.94216e+06	3.44861e+06	2.76937e+06	2.79778e+06	2.63527e+06	2.30403e+06	2.41776e+06	2.43704e+06	2.08463e+06	4.50946e+06	4.54908e+06	2.73928e+06	p=0.452	p=0.594	p=0.949
668	308.2/2.7 (668)	308.16	2.65	3.687e+07	3.60889e+07	3.83683e+07	3.9108e+07	1.79375e+07	2.29879e+07	3.66518e+07	3.43411e+07	3.34861e+07	2.8177e+07	3.40279e+07	2.64917e+07	3.19565e+07	1.73898e+07	1.45081e+07	3.78511e+07	p=0.853	p=0.998	p=0.807
669	308.2/10.7 (669)	308.16	10.66	1.18185e+06	2.92167e+06	4.01318e+06	2.38697e+06	1.0925e+06	1.54667e+06	2.46108e+06	2.10004e+06	1.6747e+06	1.55712e+06	2.18507e+06	2.50483e+06	1.4847e+06	1.17546e+06	1.78839e+06	4.17239e+06	p=0.771	p=0.107	p=0.061
670	308.3/46.1 (670)	308.28	46.09	5.67489e+06	5.1872e+06	5.03025e+06	5.16654e+06	4.22351e+06	4.92758e+06	4.75891e+06	4.89902e+06	5.78001e+06	4.88413e+06	4.493e+06	4.62941e+06	3.76089e+06	5.04544e+06	4.09611e+06	3.54411e+06	p=0.976	p=0.893	p=0.855
671	308.9/1.8 (671)	308.88	1.81	7.35519e+06	7.30009e+06	7.73105e+06	9.11291e+06	5.42464e+06	7.27835e+06	7.39083e+06	6.75226e+06	8.78641e+06	7.24981e+06	6.97718e+06	6.77423e+06	8.5545e+06	6.78609e+06	7.57812e+06	7.24722e+06	p=0.903	p=0.997	p=1.000
672	308.9/2.7 (672)	308.88	2.7	2.09452e+06	2.16939e+06	2.34798e+06	2.41688e+06	1.31767e+06	1.48456e+06	2.06284e+06	2.48857e+06	2.11616e+06	2.18543e+06	2.37137e+06	1.66896e+06	2.25099e+06	1.47349e+06	1.51134e+06	2.85304e+06	p=0.963	p=0.952	p=0.425
673	308.9/7.2 (673)	308.88	7.19	2.80794e+06	2.531e+06	2.53882e+06	2.50692e+06	3.67422e+06	2.5549e+06	2.41606e+06	2.33635e+06	2.60021e+06	2.73586e+06	3.19715e+06	2.69097e+06	2.45311e+06	3.08685e+06	2.7502e+06	2.48701e+06	p=0.867	p=0.863	p=0.341
674	309.0/1.8 (674)	309	1.82	1.98547e+07	1.95619e+07	1.87061e+07	1.62254e+07	1.45262e+07	1.20021e+07	1.42939e+07	1.60207e+07	1.74667e+07	1.42601e+07	1.69166e+07	1.49787e+07	1.68245e+07	1.54925e+07	1.45402e+07	1.28739e+07	p=0.561	p=0.858	p=0.449
675	309.0/2.7 (675)	309	2.67	8.73456e+06	8.28327e+06	8.90207e+06	9.1626e+06	5.47128e+06	5.92893e+06	8.14646e+06	8.19127e+06	7.66197e+06	7.16887e+06	8.32456e+06	6.70645e+06	7.66827e+06	5.36694e+06	5.49999e+06	8.97469e+06	p=0.803	p=0.970	p=0.685
676	309.0/21.7 (676)	309	21.74	9.14367e+06	8.19655e+06	8.86235e+06	8.80571e+06	8.31149e+06	8.24125e+06	7.99401e+06	7.42648e+06	7.89646e+06	7.48624e+06	8.4169e+06	8.63301e+06	7.14256e+06	7.00792e+06	7.473e+06	7.7349e+06	p=0.759	p=0.998	p=1.000
677	309.1/14.9 (677)	309.12	14.89	2.14827e+06	2.89347e+06	4.20434e+06	3.54039e+06	2.75915e+06	2.44995e+06	3.42704e+06	2.7081e+06	2.98012e+06	2.90061e+06	2.55074e+06	3.59758e+06	2.19893e+06	2.81452e+06	2.1787e+06	2.53348e+06	p=0.883	p=0.404	p=0.398
678	309.1/35.8 (678)	309.12	35.81	3.92449e+06	2.92153e+06	2.90672e+06	3.06676e+06	4.53981e+06	4.75907e+06	3.60363e+06	4.03328e+06	3.53445e+06	3.8243e+06	3.24221e+06	4.8864e+06	2.91773e+06	3.95892e+06	3.89361e+06	3.48723e+06	p=0.983	p=0.846	p=0.983
679	309.2/17.6 (679)	309.24	17.59	2.91668e+06	2.67368e+06	2.81172e+06	2.96177e+06	2.57428e+06	2.80866e+06	2.79523e+06	2.59318e+06	2.34813e+06	2.9025e+06	2.27367e+06	2.4456e+06	2.08161e+06	3.97238e+06	3.41187e+06	2.15622e+06	p=0.185	p=0.587	p=0.995
680	309.2/46.0 (680)	309.24	45.99	3.46598e+06	3.50789e+06	3.36845e+06	3.12449e+06	2.86935e+06	3.2977e+06	2.9339e+06	3.26784e+06	3.56829e+06	3.05455e+06	2.85022e+06	3.31464e+06	2.51246e+06	2.9043e+06	3.09185e+06	2.51194e+06	p=0.972	p=0.996	p=0.995
681	309.5/14.8 (681)	309.48	14.84	1.29751e+06	1.38104e+06	1.92137e+06	1.6663e+06	1.1685e+06	1.00112e+06	1.62556e+06	1.19947e+06	1.47873e+06	1.53115e+06	1.31657e+06	1.79919e+06	1.09956e+06	1.34118e+06	1.12494e+06	1.3295e+06	p=0.984	p=0.473	p=0.468
682	309.8/14.9 (682)	309.84	14.88	1.28907e+06	1.03007e+06	1.38245e+06	955244	893761	685277	1.08429e+06	1.21063e+06	983475	1.12608e+06	1.1346e+06	1.35877e+06	931983	1.00226e+06	987899	1.02602e+06	p=0.924	p=0.663	p=0.712
683	309.8/27.1 (683)	309.84	27.06	552943	445426	767321	845102	362477	460011	690990	612742	512887	497139	710284	669186	469545	480041	666541	638820	p=1.000	p=0.001	p=0.003
684	310.1/1.8 (684)	310.08	1.8	6.60409e+06	7.57237e+06	7.18834e+06	6.77675e+06	4.05119e+06	6.57606e+06	3.88876e+06	5.39633e+06	5.88814e+06	2.83975e+06	5.47639e+06	4.82208e+06	4.60087e+06	3.44728e+06	4.98607e+06	4.47504e+06	p=0.997	p=0.999	p=1.000
685	310.1/2.7 (685)	310.08	2.74	3.88412e+06	4.33488e+06	4.08156e+06	4.37749e+06	2.10954e+06	2.0895e+06	4.21159e+06	5.38107e+06	3.80457e+06	2.84082e+06	4.35905e+06	2.16082e+06	3.60953e+06	1.78359e+06	1.98777e+06	4.32819e+06	p=0.803	p=0.962	p=0.709
686	310.1/21.8 (686)	310.08	21.75	3.61752e+06	3.62751e+06	3.67635e+06	3.71412e+06	3.01177e+06	3.10813e+06	3.16978e+06	3.49568e+06	3.12312e+06	3.69653e+06	3.72699e+06	3.84436e+06	2.86207e+06	3.18843e+06	3.07673e+06	3.47029e+06	p=0.501	p=0.480	p=0.096
687	310.2/8.5 (687)	310.2	8.46	5.89307e+06	8.77323e+06	7.87031e+06	7.03627e+06	3.21272e+06	7.84454e+06	4.95403e+06	6.54216e+06	4.53956e+06	2.25628e+06	5.2076e+06	7.52275e+06	2.66137e+06	4.78723e+06	6.78885e+06	2.96303e+06	p=0.477	p=0.368	p=0.437
688	310.2/17.6 (688)	310.2	17.6	1.84085e+06	1.41855e+06	1.89832e+06	2.44209e+06	1.95646e+06	1.97629e+06	1.86812e+06	1.69418e+06	1.30715e+06	1.55422e+06	1.85942e+06	1.70477e+06	1.45645e+06	4.41078e+06	3.39515e+06	1.36603e+06	p=0.527	p=0.617	p=0.986
689	310.2/27.2 (689)	310.2	27.18	1.15863e+07	9.19979e+06	1.08595e+07	9.87217e+06	9.18707e+06	9.07135e+06	1.16955e+07	1.06638e+07	9.23047e+06	7.23144e+06	1.50168e+07	1.14775e+07	1.13579e+07	1.25649e+07	1.11879e+07	9.72759e+06	p=0.824	p=0.309	p=1.000
690	310.2/42.9 (690)	310.2	42.88	3.05144e+06	3.00959e+06	2.82088e+06	3.13434e+06	2.97486e+06	2.96875e+06	2.13657e+06	2.94011e+06	3.15807e+06	2.77802e+06	2.86403e+06	2.77619e+06	4.97609e+06	2.32603e+06	2.96214e+06	3.52096e+06	p=0.179	p=0.132	p=0.558
691	310.9/14.3 (691)	310.92	14.26	5.70481e+06	5.08083e+06	5.12731e+06	5.69811e+06	4.62766e+06	4.59449e+06	4.62709e+06	5.32804e+06	6.95707e+06	6.29067e+06	5.41933e+06	4.70549e+06	5.27756e+06	5.36611e+06	4.39479e+06	4.64382e+06	p=0.866	p=0.336	p=0.567
692	310.9/21.7 (692)	310.92	21.74	3.61194e+06	2.98067e+06	3.17007e+06	3.0031e+06	2.70401e+06	2.71741e+06	2.44016e+06	2.65032e+06	2.66417e+06	2.87031e+06	3.14116e+06	2.90522e+06	2.50993e+06	2.80401e+06	2.97726e+06	2.67088e+06	p=0.998	p=0.987	p=0.983
693	311.0/27.2 (693)	311.04	27.16	2.29155e+06	1.87907e+06	2.03606e+06	1.99857e+06	2.17593e+06	1.64459e+06	1.82591e+06	2.23995e+06	1.62294e+06	1.59832e+06	2.12091e+06	1.99283e+06	1.79147e+06	1.91803e+06	2.09388e+06	2.14892e+06	p=0.346	p=0.972	p=0.711
694	311.2/8.4 (694)	311.16	8.39	2.41258e+06	2.9649e+06	2.3489e+06	2.31566e+06	1.36892e+06	2.64751e+06	1.58532e+06	2.2408e+06	1.67106e+06	1.33996e+06	1.91082e+06	2.20756e+06	1.24328e+06	1.97845e+06	2.12113e+06	1.54907e+06	p=0.318	p=0.712	p=0.556
695	311.2/17.6 (695)	311.16	17.57	7.37038e+06	7.70639e+06	7.25771e+06	8.12954e+06	5.76106e+06	5.72793e+06	5.97111e+06	5.08821e+06	6.43518e+06	5.7287e+06	5.9061e+06	6.11057e+06	5.02772e+06	8.07201e+06	7.86802e+06	5.79473e+06	p=0.755	p=0.799	p=0.997
696	311.3/27.2 (696)	311.28	27.17	1.99921e+07	1.05274e+07	1.07678e+07	1.00911e+07	1.02586e+07	1.06809e+07	9.81592e+06	9.63761e+06	9.82411e+06	8.70101e+06	1.11681e+07	9.78041e+06	8.98025e+06	9.36797e+06	1.05859e+07	9.84359e+06	p=0.449	p=0.705	p=0.454
697	311.3/38.3 (697)	311.28	38.28	8.12915e+07	1.08159e+07	1.46834e+07	1.37083e+07	8.88987e+06	1.33301e+07	1.39808e+07	1.28477e+07	1.23196e+07	1.47523e+07	1.28432e+07	1.2202e+07	1.07916e+07	9.41163e+06	1.07188e+07	1.0686e+07	p=0.454	p=0.500	p=0.467
698	311.3/46.3 (698)	311.28	46.25	1.21925e+07	1.17812e+07	1.2149e+07	1.19461e+07	1.30336e+07	1.23618e+07	1.09037e+07	1.10322e+07	1.11346e+07	1.10297e+07	1.03198e+07	1.17764e+07	1.07089e+07	1.01233e+07	1.11466e+07	9.79537e+06	p=0.846	p=0.668	p=0.676
699	311.6/46.2 (699)	311.64	46.19	1.08515e+06	903138	907535	804584	816774	1.03659e+06	663153	895240	792534	720386	968062	856804	731940	746117	789234	750591	p=1.000	p=0.987	p=0.977
700	312.0/17.6 (700)	312	17.56	5.00456e+06	5.53471e+06	4.60153e+06	6.18698e+06	4.37477e+06	4.1679e+06	4.68001e+06	5.29191e+06	4.65577e+06	4.52355e+06	4.29986e+06	5.63589e+06	4.20965e+06	5.89457e+06	7.05073e+06	5.9025e+06	p=0.747	p=0.601	p=0.134
701	312.4/29.3 (701)	312.36	29.34	4.45269e+07	3.97322e+07	3.77031e+07	3.60566e+07	3.42122e+07	3.72299e+07	3.28591e+07	3.26244e+07	3.12212e+07	3.0178e+07	3.13354e+07	3.09154e+07	2.58504e+07	2.76866e+07	3.05345e+07	2.69527e+07	p=1.000	p=0.992	p=0.879
702	312.4/38.5 (702)	312.36	38.52	1.29822e+08	1.84063e+07	2.08461e+07	2.16529e+07	1.28234e+07	1.99282e+07	1.97834e+07	1.97518e+07	2.00971e+07	2.07702e+07	1.82204e+07	1.89111e+07	1.6701e+07	1.59922e+07	1.62819e+07	1.70795e+07	p=0.452	p=0.452	p=0.469
703	312.4/40.1 (703)	312.36	40.06	4.24827e+08	2.79648e+07	2.47608e+07	2.44914e+07	2.20556e+07	2.45465e+07	2.28214e+07	2.27633e+07	2.24755e+07	2.1817e+07	2.23175e+07	2.31354e+07	2.23521e+07	2.38644e+07	2.42998e+07	2.47441e+07	p=0.406	p=0.398	p=0.400
704	312.4/46.2 (704)	312.36	46.24	5.29888e+06	4.95786e+06	5.62821e+06	5.57364e+06	5.73141e+06	5.99505e+06	5.05227e+06	4.8293e+06	5.1721e+06	5.18387e+06	4.38796e+06	5.73725e+06	4.67067e+06	4.60375e+06	5.13143e+06	4.45697e+06	p=1.000	p=0.945	p=0.996
705	312.8/48.5 (705)	312.84	48.47	4.1028e+06	4.57192e+06	4.21292e+06	4.91519e+06	3.85874e+06	4.199e+06	4.47337e+06	4.72554e+06	4.18534e+06	2.55297e+06	4.20109e+06	4.13228e+06	3.20959e+06	4.4875e+06	4.05214e+06	3.33748e+06	p=0.988	p=0.717	p=0.656
706	313.2/17.6 (706)	313.2	17.59	3.84902e+06	3.21148e+06	3.30567e+06	3.77818e+06	2.87611e+06	3.65678e+06	3.0173e+06	3.0274e+06	2.39023e+06	2.23912e+06	2.93319e+06	3.40332e+06	2.69618e+06	5.0141e+06	5.97227e+06	3.15895e+06	p=0.752	p=0.501	p=0.901
707	313.2/40.1 (707)	313.2	40.08	8.37003e+08	3.67578e+08	3.82846e+08	3.3878e+08	4.91725e+08	3.67641e+08	4.34169e+08	4.17331e+08	3.44337e+08	4.07698e+08	3.53531e+08	3.67854e+08	3.49827e+08	3.18839e+08	4.10413e+08	4.08813e+08	p=0.275	p=0.448	p=0.371
708	313.3/29.3 (708)	313.32	29.28	2.72332e+06	2.60154e+06	2.3678e+06	1.96582e+06	4.04787e+06	2.28278e+06	4.87841e+06	6.06933e+06	6.32428e+06	6.56038e+06	5.93707e+06	5.77215e+06	4.9822e+06	5.56188e+06	6.22664e+06	5.39567e+06	p=0.994	p=0.988	p=0.993
709	313.3/46.2 (709)	313.32	46.2	1.99218e+06	2.26751e+06	2.12464e+06	2.1596e+06	2.09921e+06	1.92145e+06	1.95213e+06	2.01652e+06	2.19191e+06	1.83145e+06	2.18079e+06	2.13844e+06	1.79477e+06	1.59765e+06	2.35298e+06	2.15338e+06	p=0.719	p=0.629	p=0.802
710	313.4/38.5 (710)	313.44	38.48	4.3406e+07	8.68838e+06	1.00303e+07	9.47544e+06	6.76042e+06	9.88626e+06	9.55956e+06	9.53052e+06	9.5858e+06	9.98794e+06	8.94395e+06	1.00193e+07	7.44779e+06	7.02977e+06	8.27246e+06	8.11652e+06	p=0.480	p=0.509	p=0.517
711	314.0/17.6 (711)	314.04	17.6	2.34576e+06	1.96802e+06	2.1538e+06	2.00254e+06	1.67216e+06	2.50293e+06	1.66657e+06	2.16953e+06	1.49284e+06	1.26196e+06	1.72005e+06	1.9087e+06	1.34843e+06	3.50697e+06	3.60006e+06	1.92052e+06	p=0.502	p=0.533	p=0.887
712	314.2/15.1 (712)	314.16	15.07	5.41875e+06	8.9055e+06	6.03814e+06	4.50501e+06	4.73485e+06	5.36485e+06	5.07439e+06	5.0726e+06	6.67739e+06	4.23132e+06	4.94405e+06	5.91187e+06	4.63337e+06	5.58669e+06	4.8904e+06	3.99882e+06	p=0.788	p=0.997	p=0.891
713	314.2/38.5 (713)	314.16	38.47	8.32896e+06	2.9508e+06	3.34188e+06	3.00794e+06	2.2888e+06	3.22986e+06	3.03564e+06	3.46238e+06	2.94732e+06	3.3063e+06	3.07681e+06	3.47262e+06	2.44158e+06	2.56744e+06	2.50259e+06	2.92524e+06	p=0.673	p=0.658	p=0.796
714	314.3/40.1 (714)	314.28	40.06	1.77793e+08	1.03292e+08	1.09636e+08	9.16985e+07	1.31523e+08	1.00189e+08	1.21143e+08	1.2114e+08	9.38426e+07	1.15383e+08	1.00044e+08	1.01114e+08	9.10312e+07	8.83005e+07	1.09428e+08	1.14148e+08	p=0.413	p=0.736	p=0.612
715	314.8/40.1 (715)	314.76	40.07	4.73542e+06	2.20478e+06	3.42951e+06	2.65774e+06	4.1135e+06	3.08188e+06	2.96618e+06	3.27266e+06	3.25031e+06	2.68676e+06	2.19903e+06	2.5236e+06	1.69139e+06	1.80973e+06	3.65351e+06	3.2595e+06	p=0.239	p=0.840	p=0.698
716	315.0/17.6 (716)	315	17.59	4.00211e+06	2.89361e+06	2.8321e+06	3.37979e+06	2.68093e+06	3.23757e+06	2.40602e+06	2.9527e+06	2.4484e+06	2.47361e+06	2.54678e+06	2.66559e+06	2.09001e+06	4.95942e+06	4.77699e+06	2.98228e+06	p=0.685	p=0.911	p=0.981
717	315.1/9.7 (717)	315.12	9.65	4.73881e+06	3.6873e+06	2.96269e+06	2.70634e+06	4.99639e+06	3.66331e+06	2.89971e+06	3.45221e+06	3.69191e+06	3.63352e+06	3.05315e+06	2.72749e+06	4.43325e+06	3.95134e+06	5.04591e+06	2.87186e+06	p=0.272	p=0.112	p=0.012
718	315.2/6.3 (718)	315.24	6.26	6.41699e+06	6.7382e+06	5.75201e+06	2.61724e+07	1.17938e+07	2.18453e+07	1.91853e+07	2.82726e+07	1.2133e+07	1.67415e+07	1.63148e+07	2.41037e+07	1.38087e+07	6.60874e+06	2.26273e+07	2.10113e+07	p=0.931	p=0.497	p=0.013
719	315.2/19.4 (719)	315.24	19.39	2.60745e+06	2.31837e+06	2.62407e+06	2.22017e+06	3.41779e+06	4.17996e+06	4.47184e+06	4.04586e+06	4.39081e+06	4.721e+06	4.59425e+06	4.18444e+06	4.91194e+06	3.95986e+06	3.9455e+06	4.93504e+06	p=1.000	p=0.999	p=1.000
720	315.2/37.5 (720)	315.24	37.49	8.64649e+06	4.62685e+06	5.90155e+06	6.31096e+06	2.08458e+07	1.12879e+07	6.30676e+06	7.96835e+06	5.19784e+06	5.16962e+06	4.62006e+06	4.91253e+06	6.24539e+06	5.97522e+06	1.15241e+07	4.76927e+06	p=0.543	p=0.611	p=0.394
721	315.2/40.1 (721)	315.24	40.07	2.44546e+07	1.65409e+07	1.50876e+07	1.48975e+07	2.24483e+07	1.44599e+07	1.91538e+07	1.87915e+07	1.63768e+07	1.63866e+07	1.50613e+07	1.55455e+07	1.46121e+07	1.23806e+07	1.82309e+07	2.04947e+07	p=0.140	p=0.515	p=0.677
722	315.7/37.5 (722)	315.72	37.52	3.17374e+06	1.80049e+06	2.03897e+06	2.06827e+06	7.06643e+06	3.45417e+06	2.15308e+06	2.70586e+06	1.78422e+06	1.42752e+06	1.69953e+06	1.48481e+06	2.03815e+06	1.71989e+06	3.30784e+06	1.55165e+06	p=0.370	p=0.483	p=0.299
723	315.8/22.3 (723)	315.84	22.27	722353	1.07087e+06	901758	845862	699596	787400	685348	991204	972694	1.25542e+06	829292	1.12516e+06	819264	1.03252e+06	767973	1.07867e+06	p=0.083	p=1.000	p=0.132
724	316.0/17.6 (724)	315.96	17.59	1.5805e+06	1.43847e+06	1.45903e+06	1.92449e+06	1.31126e+06	1.5292e+06	1.33521e+06	1.46309e+06	1.26254e+06	1.08683e+06	1.20089e+06	1.41839e+06	1.28769e+06	3.62e+06	2.9618e+06	1.70127e+06	p=0.576	p=0.800	p=0.914
725	316.1/37.5 (725)	316.08	37.54	1.66868e+06	948313	1.16874e+06	1.09349e+06	2.97184e+06	1.63603e+06	1.09879e+06	1.4308e+06	1.11587e+06	783736	1.00901e+06	1.02175e+06	938514	953474	1.41946e+06	1.0104e+06	p=0.286	p=0.410	p=0.360
726	316.2/6.2 (726)	316.2	6.25	4.89543e+06	5.20955e+06	5.09082e+06	8.82688e+06	6.22136e+06	9.87056e+06	8.09392e+06	1.04384e+07	6.45282e+06	7.69043e+06	7.66263e+06	8.23486e+06	7.3116e+06	5.92683e+06	8.97208e+06	9.32975e+06	p=0.702	p=0.532	p=0.039
727	316.3/6.1 (727)	316.32	6.13	2.40163e+06	2.17655e+06	2.26574e+06	6.01288e+06	3.14805e+06	3.38725e+06	5.19874e+06	7.24256e+06	3.69894e+06	4.10623e+06	4.34207e+06	6.05372e+06	3.33983e+06	2.44376e+06	5.99868e+06	4.35686e+06	p=0.998	p=0.283	p=0.012
728	316.3/22.5 (728)	316.32	22.49	6.03891e+07	6.30847e+07	6.33874e+07	6.00823e+07	4.06048e+07	4.704e+07	5.64702e+07	5.03137e+07	6.04316e+07	5.47654e+07	5.98797e+07	6.52679e+07	4.20943e+07	4.99533e+07	4.66043e+07	4.84855e+07	p=0.934	p=0.668	p=0.728
729	316.4/48.5 (729)	316.44	48.48	1.76707e+06	2.12196e+06	2.00646e+06	2.37492e+06	1.08247e+06	1.23862e+06	1.66087e+06	2.05284e+06	1.79039e+06	1.35579e+06	1.47139e+06	1.8242e+06	1.78225e+06	1.33218e+06	1.60196e+06	2.14443e+06	p=0.951	p=0.969	p=0.111
730	316.9/1.7 (730)	316.92	1.68	1.97082e+07	1.72859e+07	1.59507e+07	1.59189e+07	1.94185e+07	1.7947e+07	1.79424e+07	1.50597e+07	2.09998e+07	1.63311e+07	1.60968e+07	1.205e+07	2.15984e+07	1.56821e+07	1.90509e+07	1.22152e+07	p=0.010	p=0.022	p=0.000
731	316.9/5.7 (731)	316.92	5.68	3.76101e+06	3.78607e+06	3.60184e+06	3.5082e+06	3.85733e+06	3.4273e+06	3.74247e+06	3.36496e+06	3.4516e+06	3.72709e+06	3.82997e+06	3.27613e+06	3.15039e+06	4.22984e+06	3.75085e+06	3.75365e+06	p=0.448	p=0.658	p=0.947
732	317.0/14.9 (732)	317.04	14.87	2.73689e+07	3.21548e+07	3.99129e+07	3.46096e+07	2.61051e+07	2.36161e+07	3.87906e+07	2.94287e+07	3.63427e+07	2.78083e+07	2.73021e+07	3.62833e+07	2.72717e+07	2.96507e+07	2.21781e+07	2.8209e+07	p=0.990	p=0.827	p=0.815
733	317.2/6.5 (733)	317.16	6.52	8.25667e+06	9.1925e+06	7.94248e+06	6.13031e+06	1.18275e+07	7.90832e+06	7.3702e+06	7.24395e+06	6.96871e+06	8.10471e+06	8.29194e+06	7.66998e+06	7.4443e+06	1.22064e+07	7.62491e+06	8.41596e+06	p=0.850	p=0.805	p=0.551
734	317.2/10.7 (734)	317.16	10.72	7.5406e+06	7.16911e+06	7.75367e+06	5.38918e+06	1.11029e+07	7.99107e+06	7.89182e+06	7.35622e+06	6.74996e+06	6.37022e+06	9.04621e+06	6.35359e+06	8.42223e+06	8.39746e+06	9.7198e+06	7.63997e+06	p=0.578	p=0.997	p=0.164
735	317.2/13.9 (735)	317.16	13.9	8.04534e+06	9.56952e+06	1.16746e+07	1.22267e+07	7.4236e+06	8.2192e+06	1.07788e+07	8.47299e+06	9.7847e+06	8.6056e+06	8.78786e+06	9.46397e+06	7.2358e+06	8.84388e+06	7.14522e+06	8.7563e+06	p=0.849	p=0.391	p=0.327
736	317.2/22.6 (736)	317.16	22.64	1.01633e+07	1.08076e+07	1.12972e+07	1.1265e+07	8.39054e+06	9.4008e+06	1.06241e+07	9.83062e+06	1.12438e+07	1.04478e+07	1.05359e+07	1.27982e+07	8.52308e+06	1.0048e+07	9.4268e+06	1.03252e+07	p=0.772	p=0.522	p=0.173
737	317.2/48.5 (737)	317.16	48.49	5.72758e+06	7.87834e+06	1.25036e+07	1.42175e+07	5.00916e+06	8.10863e+06	1.31362e+07	1.35053e+07	1.47502e+07	1.41889e+07	1.51471e+07	1.63256e+07	1.34306e+07	1.36053e+07	1.73107e+07	1.50405e+07	p=0.915	p=0.148	p=0.124
738	317.3/17.6 (738)	317.28	17.56	3.84793e+06	3.50238e+06	3.41263e+06	4.50853e+06	3.66164e+06	3.68028e+06	3.39841e+06	3.06131e+06	3.21192e+06	2.73703e+06	3.13419e+06	3.40888e+06	2.83803e+06	6.06719e+06	6.39885e+06	3.84894e+06	p=0.789	p=0.719	p=0.958
739	317.3/22.5 (739)	317.28	22.47	2.57968e+07	2.62233e+07	2.6729e+07	2.42504e+07	1.96836e+07	2.11585e+07	2.51468e+07	2.25622e+07	2.52746e+07	2.37826e+07	2.53862e+07	2.77305e+07	1.97566e+07	2.25487e+07	2.13343e+07	2.22841e+07	p=0.948	p=0.581	p=0.735
740	317.5/13.9 (740)	317.52	13.9	3.39111e+06	4.03785e+06	5.06654e+06	5.17831e+06	2.78409e+06	3.94583e+06	4.40884e+06	3.50029e+06	4.27476e+06	3.51794e+06	3.80549e+06	3.98408e+06	3.39308e+06	3.80371e+06	3.25313e+06	3.47412e+06	p=0.767	p=0.360	p=0.479
741	317.5/14.9 (741)	317.52	14.87	1.01692e+07	1.26635e+07	1.62861e+07	1.39175e+07	9.64712e+06	8.1548e+06	1.48126e+07	1.07534e+07	1.44724e+07	1.08767e+07	1.02009e+07	1.34477e+07	9.34027e+06	1.13703e+07	9.26378e+06	1.05965e+07	p=1.000	p=0.640	p=0.808
742	317.6/14.9 (742)	317.64	14.89	1.36703e+07	1.57347e+07	1.84969e+07	1.70812e+07	1.44983e+07	1.3432e+07	1.65773e+07	1.4743e+07	1.75084e+07	1.43231e+07	1.3938e+07	1.6306e+07	1.32678e+07	1.44232e+07	1.40569e+07	1.48584e+07	p=0.992	p=0.707	p=0.719
743	317.9/1.7 (743)	317.88	1.66	2.11553e+06	1.87756e+06	1.41564e+06	1.88887e+06	1.49578e+06	1.73574e+06	1.71841e+06	1.87414e+06	1.60085e+06	2.03281e+06	1.78966e+06	1.34772e+06	2.01172e+06	1.32301e+06	2.02787e+06	1.2163e+06	p=0.982	p=0.978	p=0.611
744	318.0/17.6 (744)	318	17.59	1.50616e+06	1.59159e+06	1.65316e+06	2.23637e+06	1.85145e+06	1.86964e+06	1.84783e+06	1.51424e+06	1.49419e+06	1.54258e+06	1.6628e+06	1.73743e+06	1.33395e+06	3.1313e+06	2.99722e+06	1.81892e+06	p=0.447	p=0.437	p=0.795
745	318.0/48.5 (745)	318	48.46	1.27731e+06	1.1823e+06	1.56137e+06	1.79762e+06	1.30882e+06	1.74648e+06	1.84112e+06	1.96206e+06	1.49597e+06	1.39222e+06	1.80068e+06	2.16749e+06	1.65551e+06	1.84874e+06	2.23382e+06	2.52367e+06	p=0.900	p=0.119	p=0.012
746	318.1/7.4 (746)	318.12	7.38	837625	738109	967328	677747	815782	990270	1.07701e+06	971774	998788	720240	1.3465e+06	966061	1.02657e+06	923176	1.05146e+06	914053	p=0.774	p=0.173	p=0.963
747	318.1/13.9 (747)	318.12	13.87	2.04031e+06	2.29657e+06	2.47295e+06	2.58976e+06	1.57422e+06	2.32333e+06	2.28165e+06	2.22655e+06	2.53745e+06	2.30611e+06	2.21309e+06	2.21073e+06	2.18487e+06	2.40826e+06	1.57509e+06	1.90156e+06	p=0.557	p=0.991	p=0.844
748	318.1/48.5 (748)	318.12	48.46	2.75588e+06	2.81999e+06	2.85851e+06	4.49648e+06	3.15243e+06	3.47504e+06	4.27526e+06	5.1592e+06	4.4249e+06	4.01662e+06	5.30174e+06	5.92595e+06	3.94299e+06	4.79464e+06	4.87898e+06	6.08079e+06	p=0.973	p=0.479	p=0.026
749	318.2/17.6 (749)	318.24	17.59	251485	266913	342331	612980	290382	419016	396853	236596	236204	277899	243908	322502	220666	818524	589285	285109	p=0.292	p=0.520	p=0.673
750	318.2/23.4 (750)	318.24	23.39	3.56207e+07	3.78053e+07	3.58291e+07	3.39853e+07	2.72621e+07	2.84328e+07	3.59125e+07	3.32846e+07	3.23394e+07	2.99727e+07	3.18311e+07	3.73855e+07	2.24669e+07	3.15795e+07	2.67831e+07	2.91003e+07	p=0.768	p=0.639	p=0.471
751	318.4/20.9 (751)	318.36	20.89	1.20214e+07	1.0864e+07	1.05028e+07	1.07959e+07	1.0213e+07	1.05954e+07	1.12109e+07	1.11047e+07	1.0483e+07	1.09429e+07	1.21693e+07	1.0877e+07	1.07937e+07	9.89417e+06	1.00196e+07	1.03615e+07	p=0.862	p=0.994	p=0.995
752	318.5/9.3 (752)	318.48	9.34	556474	973194	587714	480404	646441	759959	766953	704568	894555	1.00614e+06	769503	778119	753377	1.18087e+06	765706	672047	p=0.044	p=0.999	p=0.900
753	318.8/14.7 (753)	318.84	14.67	4.56198e+06	4.61381e+06	4.71428e+06	5.57524e+06	5.41408e+06	4.87491e+06	5.02667e+06	4.4783e+06	5.05905e+06	4.67069e+06	4.30043e+06	4.83814e+06	4.34016e+06	4.13884e+06	5.23246e+06	4.7224e+06	p=0.704	p=1.000	p=0.994
754	318.8/21.0 (754)	318.84	20.96	7.42289e+06	7.10155e+06	7.4735e+06	6.69279e+06	6.43978e+06	6.70345e+06	6.88733e+06	6.58336e+06	7.19877e+06	6.93974e+06	7.82984e+06	6.52767e+06	6.68666e+06	6.24003e+06	6.80513e+06	6.5327e+06	p=0.824	p=0.542	p=0.452
755	318.8/22.4 (755)	318.84	22.44	6.20121e+06	6.89576e+06	7.14046e+06	7.62241e+06	6.14548e+06	7.62355e+06	7.55762e+06	6.81401e+06	7.73386e+06	6.98293e+06	7.62495e+06	7.77321e+06	5.96663e+06	7.27888e+06	6.75833e+06	7.33112e+06	p=0.213	p=0.155	p=0.093
756	319.0/1.8 (756)	318.96	1.85	6.78939e+06	9.02433e+06	1.02567e+07	1.02261e+07	7.21686e+06	7.11702e+06	9.27525e+06	8.82819e+06	8.80872e+06	4.36367e+06	8.18778e+06	9.40156e+06	8.71578e+06	8.17006e+06	6.94752e+06	9.88739e+06	p=0.806	p=0.762	p=0.239
757	319.0/14.8 (757)	318.96	14.81	5.01145e+06	4.6174e+06	5.6425e+06	4.51742e+06	4.16635e+06	4.26928e+06	4.80166e+06	4.70207e+06	4.58165e+06	4.11479e+06	4.39217e+06	4.73141e+06	3.32769e+06	4.54441e+06	4.13201e+06	3.84679e+06	p=0.981	p=0.495	p=0.937
758	319.0/22.6 (758)	318.96	22.61	5.43128e+06	5.57502e+06	5.29063e+06	5.55578e+06	4.67403e+06	6.37988e+06	6.06542e+06	5.8044e+06	5.13094e+06	5.75189e+06	5.96291e+06	5.43694e+06	5.08789e+06	6.07392e+06	5.19681e+06	6.09648e+06	p=0.013	p=0.122	p=0.064
759	319.1/2.7 (759)	319.08	2.67	2.61372e+07	3.03608e+07	3.3884e+07	3.20874e+07	2.17547e+07	2.18368e+07	3.18027e+07	3.18779e+07	3.02178e+07	2.34152e+07	2.70589e+07	2.35894e+07	2.95508e+07	2.21936e+07	1.66764e+07	3.14806e+07	p=0.840	p=0.999	p=0.780
760	319.1/7.3 (760)	319.08	7.33	4.30535e+07	3.62907e+07	3.34328e+07	3.04667e+07	5.08697e+07	3.48556e+07	3.74365e+07	3.88148e+07	4.15577e+07	3.69264e+07	3.56074e+07	3.42603e+07	4.57292e+07	4.56365e+07	4.44958e+07	4.27227e+07	p=0.154	p=0.110	p=0.060
761	319.1/7.9 (761)	319.08	7.9	1.10674e+08	9.20565e+07	8.72975e+07	7.17922e+07	1.66001e+08	8.8119e+07	9.14278e+07	9.08663e+07	1.04099e+08	9.77405e+07	1.02614e+08	8.52252e+07	1.30209e+08	1.37973e+08	1.34016e+08	1.09286e+08	p=0.342	p=0.338	p=0.077
762	319.1/8.4 (762)	319.08	8.37	2.37734e+08	2.02493e+08	1.87878e+08	1.62202e+08	3.5914e+08	2.08976e+08	1.97002e+08	1.9964e+08	2.21499e+08	2.13706e+08	2.16587e+08	1.95172e+08	2.578e+08	3.09217e+08	2.89568e+08	2.22647e+08	p=0.606	p=0.413	p=0.117
763	319.1/8.9 (763)	319.08	8.85	1.41905e+08	1.25276e+08	1.0067e+08	1.05933e+08	1.75547e+08	1.06609e+08	1.0863e+08	1.12483e+08	1.20138e+08	1.16039e+08	1.12562e+08	1.03895e+08	1.26737e+08	1.40603e+08	1.49957e+08	1.15108e+08	p=0.360	p=0.223	p=0.074
764	319.1/11.1 (764)	319.08	11.06	3.67202e+06	3.24827e+06	2.83364e+06	2.91946e+06	3.70419e+06	3.925e+06	3.2799e+06	3.91575e+06	3.48302e+06	3.53032e+06	2.90713e+06	2.69685e+06	3.34302e+06	2.73396e+06	2.90638e+06	3.13071e+06	p=0.827	p=0.143	p=0.394
765	319.1/12.6 (765)	319.08	12.63	2.44413e+07	1.89113e+07	2.04859e+07	2.04787e+07	3.50123e+07	2.44743e+07	1.8217e+07	2.36204e+07	2.30237e+07	2.10484e+07	2.30858e+07	2.23244e+07	2.22079e+07	2.74091e+07	2.79033e+07	2.27043e+07	p=0.576	p=0.463	p=0.436
766	319.1/17.6 (766)	319.08	17.56	4.75074e+06	4.51894e+06	4.40783e+06	4.43417e+06	4.2588e+06	4.55387e+06	4.32953e+06	3.64699e+06	4.163e+06	3.10268e+06	3.85952e+06	4.84915e+06	3.28013e+06	4.56299e+06	5.31087e+06	4.41605e+06	p=0.997	p=0.744	p=0.918
767	319.2/9.3 (767)	319.2	9.32	1.90778e+07	2.14441e+07	1.83144e+07	1.66625e+07	2.13331e+07	1.92214e+07	1.82367e+07	1.70506e+07	1.77061e+07	1.73979e+07	2.02742e+07	1.7141e+07	1.64207e+07	1.88653e+07	2.10823e+07	1.57085e+07	p=0.905	p=0.787	p=0.217
768	319.2/23.4 (768)	319.2	23.37	1.7666e+07	1.75397e+07	1.73065e+07	1.60247e+07	1.36987e+07	1.41922e+07	1.64018e+07	1.62166e+07	1.64375e+07	1.54207e+07	1.62883e+07	1.6595e+07	1.25389e+07	1.62211e+07	1.42291e+07	1.55103e+07	p=0.828	p=0.709	p=0.691
769	319.2/48.5 (769)	319.2	48.48	5.02564e+06	5.41e+06	8.6567e+06	1.10266e+07	4.90449e+06	7.34095e+06	8.71044e+06	9.44273e+06	1.02931e+07	8.75933e+06	1.14202e+07	9.60604e+06	1.02997e+07	1.03185e+07	1.01375e+07	1.14006e+07	p=0.992	p=0.365	p=0.188
770	319.7/7.3 (770)	319.68	7.33	618948	811315	945264	545985	1.19664e+06	631502	809811	967467	977977	605402	922935	1.15797e+06	495477	1.67478e+06	1.19742e+06	757329	p=0.940	p=0.872	p=0.998
771	319.8/23.4 (771)	319.8	23.39	889716	634753	634223	528569	688462	549751	738257	947020	773543	823766	864602	992879	554410	811192	870261	855261	p=0.994	p=0.938	p=0.664
772	319.9/12.6 (772)	319.92	12.62	2.82574e+06	3.23766e+06	2.89098e+06	2.6133e+06	3.58134e+06	2.9692e+06	2.69562e+06	3.0886e+06	2.78476e+06	3.41082e+06	2.7404e+06	3.27479e+06	2.69087e+06	3.43826e+06	2.95344e+06	3.64861e+06	p=0.459	p=0.848	p=0.757
773	320.0/2.7 (773)	320.04	2.66	5.64498e+06	6.43483e+06	6.78183e+06	6.29542e+06	4.80413e+06	4.99771e+06	6.81159e+06	6.29805e+06	5.84541e+06	4.61608e+06	5.94293e+06	5.13029e+06	5.80704e+06	4.83728e+06	4.33053e+06	6.648e+06	p=0.914	p=0.792	p=0.654
774	320.0/17.6 (774)	320.04	17.56	1.03289e+06	1.16047e+06	1.40237e+06	1.55767e+06	1.21908e+06	1.11508e+06	1.02145e+06	988144	993167	820761	851745	1.22305e+06	721252	2.15465e+06	2.14947e+06	1.15834e+06	p=0.615	p=0.526	p=0.782
775	320.0/48.5 (775)	320.04	48.48	1.99772e+06	2.30434e+06	3.92316e+06	3.16509e+06	2.38679e+06	2.127e+06	3.15338e+06	3.61602e+06	3.67064e+06	3.69951e+06	3.2747e+06	3.93972e+06	3.71226e+06	4.07622e+06	3.39124e+06	3.70929e+06	p=0.992	p=0.639	p=0.425
776	320.2/8.3 (776)	320.16	8.29	5.71049e+07	4.85287e+07	4.43799e+07	3.76262e+07	8.69227e+07	5.10723e+07	4.53451e+07	4.80384e+07	5.04049e+07	5.09886e+07	5.12092e+07	4.57375e+07	6.0137e+07	7.63905e+07	6.80032e+07	5.37834e+07	p=0.766	p=0.438	p=0.158
777	320.2/8.8 (777)	320.16	8.84	3.58148e+07	3.1538e+07	2.36143e+07	2.33707e+07	4.37988e+07	2.73336e+07	2.64035e+07	2.84178e+07	3.12709e+07	2.82698e+07	2.83076e+07	2.38243e+07	3.28504e+07	3.56272e+07	3.58565e+07	2.89827e+07	p=0.281	p=0.095	p=0.025
778	320.2/9.5 (778)	320.16	9.45	5.25068e+06	6.00717e+06	4.79398e+06	4.42585e+06	5.71215e+06	5.18212e+06	4.90068e+06	4.76267e+06	5.1866e+06	4.98226e+06	5.46778e+06	4.9937e+06	4.53348e+06	4.71772e+06	5.89234e+06	4.25886e+06	p=0.997	p=0.985	p=0.276
779	320.2/12.6 (779)	320.16	12.61	1.81718e+06	2.13962e+06	1.90838e+06	1.57354e+06	2.87263e+06	2.51462e+06	1.66267e+06	2.33971e+06	1.66746e+06	2.14662e+06	1.55829e+06	2.29866e+06	1.8315e+06	2.74349e+06	2.45813e+06	1.98367e+06	p=0.535	p=0.918	p=1.000
780	320.4/23.2 (780)	320.4	23.22	4.33783e+06	5.13477e+06	4.93269e+06	4.49047e+06	3.94278e+06	4.3594e+06	4.79658e+06	5.12855e+06	4.71083e+06	4.62867e+06	4.81573e+06	5.13e+06	3.56369e+06	4.72306e+06	4.92901e+06	5.27455e+06	p=0.090	p=0.029	p=0.010
781	320.5/46.2 (781)	320.52	46.17	82356.9	79228.6	150690	27465.4	62382.9	93294	78541.1	119225	60648.4	77158	98234.4	83522	58126.5	19681.2	49136.6	57371.9	p=1.000	p=0.518	p=0.988
782	320.8/2.7 (782)	320.76	2.7	1.06679e+06	1.05739e+06	1.15944e+06	1.08248e+06	1.81944e+06	1.39761e+06	480812	842986	602414	1.13159e+06	841294	1.36418e+06	885958	1.54734e+06	1.95755e+06	885614	p=0.874	p=1.000	p=0.997
783	320.8/7.2 (783)	320.76	7.23	1.07377e+07	9.96843e+06	9.46341e+06	8.79181e+06	1.67481e+07	1.10685e+07	1.10847e+07	1.14574e+07	1.17002e+07	1.02003e+07	1.08774e+07	9.90172e+06	1.32666e+07	1.10559e+07	1.25448e+07	1.27049e+07	p=0.139	p=0.242	p=0.168
784	320.8/8.2 (784)	320.76	8.21	9.36195e+06	8.39454e+06	8.71822e+06	7.08515e+06	1.34307e+07	8.54357e+06	8.24312e+06	7.92085e+06	9.04478e+06	8.84008e+06	8.96777e+06	8.29795e+06	9.73355e+06	1.20674e+07	1.13189e+07	9.11397e+06	p=0.741	p=0.654	p=0.145
785	320.9/1.5 (785)	320.88	1.51	5.31583e+06	4.61155e+06	5.09073e+06	5.05708e+06	4.89481e+06	4.88087e+06	4.45536e+06	4.74293e+06	4.63965e+06	3.90392e+06	4.5045e+06	5.25983e+06	4.03877e+06	3.90541e+06	4.79922e+06	5.52012e+06	p=0.443	p=1.000	p=0.395
786	320.9/7.2 (786)	320.88	7.21	1.01132e+07	1.00024e+07	8.36602e+06	7.52476e+06	2.87049e+07	1.32221e+07	1.02809e+07	1.12007e+07	1.11024e+07	1.15625e+07	1.0315e+07	9.13735e+06	1.46773e+07	1.16002e+07	1.44841e+07	1.18958e+07	p=0.403	p=0.295	p=0.192
787	320.9/48.5 (787)	320.88	48.55	6.74921e+06	7.1674e+06	6.36459e+06	7.3504e+06	5.95314e+06	5.72969e+06	6.17374e+06	6.32212e+06	5.16814e+06	4.95967e+06	6.12945e+06	6.94366e+06	5.26112e+06	5.8862e+06	5.73297e+06	6.15161e+06	p=0.976	p=0.838	p=0.177
788	321.0/1.8 (788)	321	1.81	4.02654e+07	5.60178e+07	5.67019e+07	5.79497e+07	3.61539e+07	4.02669e+07	5.13992e+07	5.03421e+07	4.53964e+07	2.89553e+07	4.7019e+07	5.31614e+07	3.18184e+07	3.70477e+07	3.57077e+07	4.3663e+07	p=0.967	p=0.309	p=0.119
789	321.0/7.2 (789)	321	7.2	4.52059e+07	4.08488e+07	3.08163e+07	2.56656e+07	1.08114e+08	3.04035e+07	3.29964e+07	3.66553e+07	3.7276e+07	4.09e+07	3.54717e+07	3.15467e+07	4.25274e+07	6.49599e+07	5.05153e+07	3.65758e+07	p=0.608	p=0.320	p=0.184
790	321.0/9.3 (790)	321	9.34	1.1786e+06	1.3525e+06	1.26166e+06	876170	1.02806e+06	1.14716e+06	1.11665e+06	1.00151e+06	937926	1.00581e+06	1.20348e+06	1.14022e+06	779771	1.1721e+06	1.10948e+06	1.23774e+06	p=0.189	p=0.179	p=0.744
791	321.1/2.6 (791)	321.12	2.61	5.69678e+07	6.77446e+07	6.75166e+07	7.34873e+07	4.94716e+07	5.38074e+07	5.64915e+07	5.58127e+07	4.75321e+07	4.11341e+07	5.24921e+07	6.34611e+07	3.90132e+07	5.25289e+07	4.8433e+07	5.16864e+07	p=0.727	p=0.487	p=0.162
792	321.1/8.9 (792)	321.12	8.85	1.00097e+07	9.03384e+06	7.60562e+06	7.5461e+06	1.23606e+07	8.51739e+06	8.05361e+06	8.96295e+06	9.57691e+06	7.9215e+06	9.00862e+06	7.75123e+06	9.18575e+06	1.04893e+07	1.0153e+07	8.88326e+06	p=0.288	p=0.165	p=0.068
793	321.1/10.0 (793)	321.12	10.02	8.06264e+06	1.32727e+07	6.40878e+06	9.61305e+06	8.37757e+06	1.39999e+07	6.78749e+06	1.01321e+07	6.58958e+06	6.69795e+06	6.91533e+06	6.40365e+06	6.58592e+06	7.40285e+06	8.53063e+06	7.79141e+06	p=0.192	p=0.997	p=0.828
794	321.1/11.1 (794)	321.12	11.11	3.13037e+06	6.86257e+06	5.07692e+06	5.35023e+06	2.89505e+06	4.61651e+06	4.34274e+06	4.72296e+06	4.18409e+06	2.90887e+06	3.99031e+06	4.93209e+06	3.02304e+06	3.00671e+06	4.01991e+06	4.16314e+06	p=0.384	p=0.377	p=0.153
795	321.2/17.6 (795)	321.24	17.57	3.24363e+06	2.90035e+06	2.86183e+06	3.91142e+06	3.29333e+06	3.81428e+06	2.7198e+06	2.90464e+06	2.85619e+06	2.59338e+06	2.57411e+06	2.99149e+06	2.31668e+06	4.05422e+06	4.67876e+06	2.8098e+06	p=0.741	p=0.892	p=0.938
796	321.4/46.2 (796)	321.36	46.18	7.60742e+06	5.67934e+06	9.63714e+06	1.18727e+07	8.51977e+06	8.79999e+06	5.70682e+06	9.63602e+06	7.75949e+06	6.68748e+06	9.23109e+06	8.00367e+06	7.92406e+06	5.75324e+06	7.86736e+06	7.47294e+06	p=0.553	p=0.998	p=0.512
797	321.5/48.5 (797)	321.48	48.48	399000	693755	642122	487010	571894	480115	808615	615353	510282	748738	721019	373394	376420	589787	556002	864311	p=0.278	p=0.117	p=0.501
798	321.6/2.6 (798)	321.6	2.64	1.26283e+06	1.53361e+06	1.38284e+06	1.23674e+06	934218	983887	945744	1.00918e+06	695796	613702	956978	1.174e+06	885113	1.0313e+06	1.29279e+06	944935	p=0.913	p=0.578	p=0.766
799	321.8/8.0 (799)	321.84	7.98	5.00124e+06	4.26363e+06	4.36241e+06	3.39994e+06	5.99189e+06	4.11889e+06	3.94451e+06	4.4291e+06	4.32345e+06	4.78978e+06	4.65024e+06	4.37743e+06	4.64908e+06	4.70013e+06	5.05843e+06	4.89534e+06	p=0.436	p=0.489	p=0.216
800	322.1/1.8 (800)	322.08	1.82	7.10872e+06	7.5197e+06	9.44249e+06	1.00518e+07	7.18673e+06	5.83178e+06	9.01291e+06	7.42659e+06	7.72091e+06	3.42837e+06	7.58093e+06	8.70242e+06	3.85698e+06	4.44658e+06	5.57808e+06	6.54515e+06	p=0.661	p=0.516	p=0.385
801	322.1/2.6 (801)	322.08	2.62	1.22312e+07	1.46681e+07	1.50114e+07	1.47751e+07	1.04316e+07	1.09346e+07	1.23061e+07	1.18536e+07	1.10549e+07	8.6478e+06	1.20094e+07	1.34048e+07	9.51269e+06	1.08507e+07	1.09286e+07	1.1207e+07	p=0.967	p=0.411	p=0.316
802	322.1/7.2 (802)	322.08	7.2	9.15094e+06	8.78958e+06	7.01967e+06	5.84969e+06	2.00304e+07	7.26597e+06	7.7656e+06	8.08551e+06	8.46136e+06	7.71389e+06	8.51017e+06	7.22342e+06	8.61816e+06	1.24121e+07	1.0672e+07	7.72856e+06	p=0.563	p=0.417	p=0.183
803	322.1/8.8 (803)	322.08	8.82	2.81518e+06	2.79905e+06	2.7229e+06	2.08481e+06	3.09886e+06	2.59553e+06	2.20614e+06	2.4687e+06	2.6726e+06	2.55789e+06	2.51369e+06	2.56482e+06	2.61826e+06	2.60619e+06	3.39429e+06	2.48681e+06	p=0.788	p=0.947	p=0.192
804	322.1/10.1 (804)	322.08	10.07	2.80377e+06	3.51686e+06	2.81386e+06	3.59276e+06	2.68609e+06	3.0484e+06	2.34555e+06	2.9887e+06	2.31263e+06	2.98838e+06	2.92749e+06	3.35752e+06	2.38856e+06	3.41038e+06	3.42652e+06	2.49764e+06	p=0.053	p=0.473	p=0.127
805	322.2/8.4 (805)	322.2	8.38	5.16599e+06	4.66083e+06	4.64016e+06	3.93072e+06	6.14647e+06	4.46034e+06	4.31756e+06	4.87311e+06	4.67649e+06	4.8542e+06	5.29639e+06	4.72459e+06	5.09219e+06	5.47254e+06	5.27947e+06	5.26239e+06	p=0.581	p=0.618	p=0.333
806	322.2/17.6 (806)	322.2	17.56	1.39643e+06	1.40193e+06	1.59015e+06	2.10419e+06	1.67454e+06	1.71105e+06	1.33712e+06	1.44689e+06	1.36726e+06	1.33512e+06	1.32088e+06	1.54346e+06	1.15362e+06	3.02808e+06	2.89524e+06	1.43126e+06	p=0.539	p=0.670	p=0.892
807	322.3/46.2 (807)	322.32	46.18	2.03092e+06	1.66579e+06	2.87822e+06	3.24016e+06	2.12987e+06	2.58926e+06	1.7436e+06	2.78467e+06	1.99729e+06	1.99656e+06	2.52702e+06	2.07123e+06	2.08007e+06	1.64401e+06	2.23297e+06	2.03213e+06	p=0.985	p=0.689	p=0.335
808	322.7/2.7 (808)	322.68	2.67	602173	834382	1.00842e+06	852108	605068	627145	922130	894833	809168	592916	1.03751e+06	828001	804973	642041	784365	1.01747e+06	p=0.954	p=0.024	p=0.063
809	322.8/7.3 (809)	322.8	7.26	1.18355e+06	1.06372e+06	1.03342e+06	968256	2.09898e+06	809988	952321	1.24583e+06	1.35165e+06	1.06236e+06	1.28376e+06	1.14108e+06	1.00813e+06	1.39534e+06	1.5058e+06	1.04386e+06	p=0.330	p=0.629	p=0.368
810	322.9/2.6 (810)	322.92	2.65	3.01941e+06	3.3018e+06	3.66274e+06	3.61931e+06	1.90028e+06	2.43902e+06	3.43694e+06	2.99531e+06	3.43429e+06	2.10321e+06	3.41217e+06	2.79488e+06	2.39467e+06	2.24915e+06	2.41048e+06	2.9661e+06	p=0.950	p=0.391	p=0.602
811	322.9/9.6 (811)	322.92	9.58	2.93052e+06	3.38301e+06	2.79157e+06	2.85993e+06	3.26328e+06	2.32685e+06	3.07147e+06	3.71853e+06	2.22639e+06	3.01908e+06	2.60302e+06	3.55059e+06	2.35518e+06	2.36175e+06	2.37655e+06	3.20044e+06	p=0.987	p=1.000	p=0.136
812	322.9/48.5 (812)	322.92	48.46	2.42692e+06	1.97575e+06	2.06945e+06	2.13662e+06	1.75683e+06	2.28335e+06	1.74416e+06	1.79614e+06	2.13454e+06	2.36795e+06	1.50233e+06	2.87512e+06	1.61482e+06	1.80016e+06	1.79326e+06	1.70613e+06	p=0.933	p=0.772	p=0.899
813	323.0/13.3 (813)	323.04	13.32	3.72774e+06	3.03064e+06	2.44923e+06	2.05378e+06	3.61931e+06	3.33153e+06	2.35272e+06	3.11084e+06	3.22903e+06	3.1269e+06	2.9939e+06	2.01705e+06	3.47583e+06	3.43219e+06	3.24777e+06	3.19909e+06	p=0.660	p=0.061	p=0.022
814	323.2/7.2 (814)	323.16	7.18	6.99168e+06	7.02544e+06	5.52573e+06	5.95867e+06	1.20015e+07	5.47924e+06	5.78914e+06	6.99377e+06	6.29272e+06	6.92454e+06	6.36601e+06	5.49545e+06	6.61197e+06	8.64919e+06	7.59399e+06	6.77735e+06	p=0.740	p=0.366	p=0.360
815	323.2/8.9 (815)	323.16	8.89	1.558e+06	1.54046e+06	1.46666e+06	1.33227e+06	1.51618e+06	1.15079e+06	1.40182e+06	1.47133e+06	1.45353e+06	1.39865e+06	1.23452e+06	1.4272e+06	1.42492e+06	1.15476e+06	1.64976e+06	1.47545e+06	p=0.209	p=0.916	p=0.859
816	323.2/46.1 (816)	323.16	46.12	974651	799473	1.09667e+06	941831	867450	825276	694689	1.15377e+06	927395	631109	1.05284e+06	890155	685992	814658	838296	837788	p=0.658	p=0.893	p=0.686
817	323.3/17.6 (817)	323.28	17.59	2.36215e+06	2.3181e+06	1.96453e+06	2.55887e+06	2.31248e+06	2.42213e+06	1.93686e+06	1.73494e+06	1.6443e+06	1.86749e+06	1.77743e+06	1.84708e+06	1.49764e+06	3.85331e+06	3.66051e+06	1.86645e+06	p=0.413	p=0.774	p=0.999
818	323.9/48.5 (818)	323.88	48.47	3.89196e+06	3.86454e+06	2.64747e+06	2.65938e+06	2.38729e+06	3.09086e+06	2.29574e+06	4.18899e+06	3.60367e+06	2.9489e+06	2.04047e+06	4.05295e+06	2.50589e+06	2.45712e+06	2.88163e+06	3.342e+06	p=1.000	p=0.381	p=0.605
819	324.1/17.6 (819)	324.12	17.57	1.98508e+06	1.69768e+06	1.65841e+06	2.1904e+06	1.88319e+06	2.03028e+06	1.53625e+06	1.60082e+06	1.37631e+06	1.3391e+06	1.26809e+06	1.38364e+06	1.1453e+06	3.07716e+06	3.81313e+06	1.59736e+06	p=0.746	p=0.706	p=0.996
820	324.2/1.4 (820)	324.24	1.41	410160	286010	205326	245867	454716	410364	589283	664453	287892	522882	424511	317521	287290	729578	218402	578409	p=0.604	p=1.000	p=0.792
821	324.8/1.5 (821)	324.84	1.45	4.48142e+06	3.7965e+06	4.16012e+06	4.48643e+06	4.33527e+06	4.05399e+06	3.57164e+06	4.00995e+06	4.20034e+06	3.92606e+06	3.8027e+06	3.86096e+06	3.95033e+06	4.41022e+06	3.71881e+06	3.49608e+06	p=0.683	p=0.150	p=0.435
822	324.8/48.5 (822)	324.84	48.48	3.20348e+06	3.15166e+06	2.62743e+06	2.34081e+06	3.43373e+06	2.85374e+06	2.23584e+06	3.28788e+06	2.86729e+06	2.34052e+06	2.11679e+06	3.09912e+06	1.87365e+06	2.23456e+06	2.15558e+06	2.95222e+06	p=0.879	p=0.263	p=0.991
823	325.1/13.9 (823)	325.08	13.9	4.58789e+07	5.38847e+07	6.37605e+07	7.59725e+07	4.47971e+07	4.55905e+07	6.15622e+07	5.06293e+07	5.53404e+07	4.66719e+07	4.92289e+07	6.23794e+07	3.99634e+07	4.68301e+07	4.0657e+07	4.79952e+07	p=0.986	p=0.557	p=0.171
824	325.1/14.9 (824)	325.08	14.89	2.28625e+06	3.11877e+06	3.87218e+06	3.12061e+06	2.36662e+06	2.23313e+06	3.2796e+06	2.78748e+06	3.79258e+06	2.58492e+06	2.47321e+06	3.57715e+06	2.14876e+06	2.68831e+06	1.76613e+06	2.2812e+06	p=1.000	p=0.954	p=0.876
825	325.1/17.6 (825)	325.08	17.56	2.01577e+06	1.76141e+06	2.07282e+06	2.58899e+06	2.03942e+06	2.30112e+06	1.81551e+06	1.58871e+06	1.77402e+06	1.79273e+06	1.33354e+06	1.7518e+06	1.62778e+06	3.88807e+06	4.21572e+06	2.09624e+06	p=0.666	p=0.749	p=0.990
826	325.2/6.6 (826)	325.2	6.55	1.54827e+07	1.65801e+07	1.55403e+07	1.94781e+07	1.34085e+07	1.60423e+07	1.42714e+07	1.97056e+07	1.48143e+07	1.5762e+07	1.71279e+07	1.87313e+07	1.33216e+07	1.26305e+07	1.68827e+07	1.83956e+07	p=0.566	p=0.191	p=0.000
827	325.2/41.1 (827)	325.2	41.1	1.56504e+07	1.05942e+07	1.15118e+07	1.05609e+07	1.22264e+07	1.21281e+07	1.07893e+07	1.01764e+07	1.08591e+07	9.83866e+06	1.07872e+07	1.15032e+07	9.07752e+06	1.09159e+07	1.11535e+07	9.92015e+06	p=0.632	p=0.747	p=0.443
828	325.6/13.9 (828)	325.56	13.86	2.16439e+07	2.53068e+07	2.87073e+07	3.25483e+07	1.88672e+07	2.11902e+07	2.58472e+07	2.15522e+07	2.47747e+07	2.07221e+07	2.27769e+07	2.57843e+07	1.83582e+07	2.0577e+07	1.65222e+07	2.12418e+07	p=0.970	p=0.722	p=0.350
829	325.8/1.5 (829)	325.8	1.48	788006	794716	881163	727793	752141	851227	676306	864112	726460	910950	652268	727298	855646	794616	662675	877390	p=0.621	p=0.562	p=0.975
830	326.0/10.5 (830)	326.04	10.47	3.80237e+06	3.39738e+06	2.61852e+06	2.5896e+06	5.91345e+06	3.06189e+06	2.88652e+06	4.3092e+06	2.92237e+06	4.456e+06	3.17644e+06	2.30516e+06	3.54506e+06	5.58694e+06	4.27448e+06	3.19529e+06	p=0.999	p=0.573	p=0.457
831	326.0/13.9 (831)	326.04	13.91	7.24338e+06	7.96396e+06	9.16458e+06	1.05028e+07	6.48214e+06	7.27296e+06	8.73761e+06	6.91476e+06	7.93298e+06	7.14485e+06	7.13333e+06	8.15332e+06	6.27823e+06	6.95015e+06	5.03033e+06	7.33885e+06	p=0.964	p=0.891	p=0.426
832	326.0/17.6 (832)	326.04	17.57	2.00966e+06	1.84349e+06	2.19756e+06	2.25204e+06	1.96319e+06	2.10528e+06	2.10185e+06	1.91115e+06	1.81797e+06	1.72976e+06	1.83745e+06	2.28783e+06	1.71959e+06	4.11295e+06	4.38507e+06	2.00124e+06	p=0.650	p=0.454	p=0.956
833	326.2/6.7 (833)	326.16	6.74	1.11365e+06	1.62937e+06	1.13509e+06	1.76467e+06	1.40846e+06	1.63614e+06	1.47248e+06	2.15623e+06	1.70008e+06	1.61837e+06	1.96396e+06	2.1519e+06	1.49719e+06	1.31203e+06	1.87254e+06	2.15225e+06	p=0.853	p=0.645	p=0.013
834	326.3/27.8 (834)	326.28	27.81	1.31984e+07	1.31528e+07	1.35083e+07	1.14215e+07	1.13873e+07	1.34491e+07	1.20594e+07	1.17979e+07	1.16494e+07	1.15763e+07	1.61744e+07	1.29444e+07	9.40454e+06	1.12498e+07	1.25243e+07	1.28862e+07	p=0.657	p=0.114	p=0.720
835	326.3/41.1 (835)	326.28	41.05	4.60309e+06	3.43021e+06	3.98256e+06	3.02844e+06	3.52917e+06	3.26395e+06	2.92444e+06	3.05784e+06	3.31471e+06	3.28357e+06	3.49486e+06	3.52041e+06	2.81016e+06	3.33613e+06	3.1169e+06	3.05158e+06	p=0.812	p=0.895	p=0.495
836	326.8/7.5 (836)	326.76	7.53	683753	914329	850646	893026	1.07e+06	946050	837386	1.00565e+06	989936	856965	937945	835833	1.04923e+06	980414	943148	997716	p=0.978	p=0.799	p=0.994
837	326.9/6.4 (837)	326.88	6.4	3.15633e+06	3.57976e+06	3.44453e+06	3.69546e+06	3.44448e+06	4.11144e+06	3.8462e+06	3.84674e+06	3.36989e+06	3.40175e+06	3.84957e+06	3.74799e+06	3.22531e+06	4.118e+06	3.67755e+06	4.18035e+06	p=0.032	p=0.088	p=0.016
838	327.0/7.0 (838)	327	7.05	3.34443e+06	3.23301e+06	3.35157e+06	4.33181e+06	3.26229e+06	3.86293e+06	3.51444e+06	4.62272e+06	3.32377e+06	3.6019e+06	3.90043e+06	4.11521e+06	2.87355e+06	2.7995e+06	3.73212e+06	4.33282e+06	p=0.758	p=0.165	p=0.000
839	327.1/7.1 (839)	327.12	7.05	2.28346e+07	1.91711e+07	1.99314e+07	2.53787e+07	1.38359e+07	2.55996e+07	1.90111e+07	2.71836e+07	1.54655e+07	1.66784e+07	1.93743e+07	2.35467e+07	1.4822e+07	1.22764e+07	2.04362e+07	2.28078e+07	p=0.846	p=0.539	p=0.022
840	327.1/13.9 (840)	327.12	13.9	6.50097e+06	5.90026e+06	6.21808e+06	7.66821e+06	5.69439e+06	4.57867e+06	6.43212e+06	6.11131e+06	6.48923e+06	5.61458e+06	6.1184e+06	6.50165e+06	5.44391e+06	5.80253e+06	4.65872e+06	6.15626e+06	p=0.535	p=0.967	p=0.511
841	327.2/6.5 (841)	327.24	6.54	4.33699e+07	5.48719e+07	4.35214e+07	5.39869e+07	3.76762e+07	5.40612e+07	3.83462e+07	6.06374e+07	2.661e+07	3.33435e+07	3.75265e+07	4.59771e+07	2.95967e+07	4.10096e+07	4.64653e+07	4.18092e+07	p=0.153	p=0.473	p=0.035
842	327.2/17.6 (842)	327.24	17.59	2.5151e+06	2.50972e+06	2.48577e+06	2.46309e+06	2.37834e+06	2.5436e+06	2.58539e+06	2.22215e+06	2.14438e+06	2.06978e+06	2.21129e+06	2.314e+06	1.95373e+06	4.46353e+06	4.01756e+06	2.18258e+06	p=0.428	p=0.515	p=0.999
843	327.4/7.4 (843)	327.36	7.38	2.01814e+07	2.17639e+07	2.68366e+07	3.15971e+07	2.16614e+07	3.13028e+07	2.59896e+07	3.31218e+07	1.79439e+07	2.01261e+07	2.24351e+07	3.09111e+07	1.8741e+07	1.99198e+07	2.60562e+07	3.05689e+07	p=0.261	p=0.054	p=0.000
844	327.4/27.8 (844)	327.36	27.78	1.21766e+06	1.4383e+06	1.13391e+06	1.2516e+06	1.99839e+06	1.36004e+06	1.61809e+06	2.2291e+06	2.34405e+06	1.7349e+06	3.3381e+06	2.38922e+06	1.73769e+06	2.21625e+06	2.42368e+06	2.11896e+06	p=0.979	p=0.833	p=0.961
845	327.6/13.9 (845)	327.6	13.88	3.14249e+06	2.34007e+06	2.63158e+06	2.78297e+06	2.19648e+06	1.70501e+06	2.19116e+06	2.56114e+06	2.00511e+06	2.25617e+06	2.44763e+06	2.40131e+06	2.0889e+06	2.02561e+06	1.94097e+06	2.5498e+06	p=0.552	p=0.991	p=0.713
846	327.8/7.4 (846)	327.84	7.41	688344	1.07809e+06	874342	1.11435e+06	1.02257e+06	1.52878e+06	1.32466e+06	1.34973e+06	909547	1.21125e+06	1.03194e+06	1.45333e+06	1.00429e+06	1.19886e+06	1.41418e+06	1.27681e+06	p=0.059	p=0.189	p=0.033
847	328.1/7.2 (847)	328.08	7.2	6.15812e+06	5.4654e+06	5.1028e+06	8.12071e+06	8.04335e+06	7.22167e+06	6.98433e+06	7.38152e+06	5.51076e+06	6.24954e+06	6.94627e+06	7.03371e+06	5.61379e+06	7.36526e+06	7.87424e+06	7.29561e+06	p=0.969	p=0.890	p=0.280
848	328.1/8.0 (848)	328.08	8.01	1.74744e+06	1.43987e+06	1.59039e+06	1.5586e+06	1.24148e+06	1.45605e+06	1.76292e+06	1.65905e+06	1.37349e+06	1.69568e+06	1.51212e+06	1.65662e+06	1.37894e+06	1.43575e+06	1.45418e+06	1.70712e+06	p=0.830	p=0.395	p=0.152
849	328.1/21.3 (849)	328.08	21.33	3.03965e+06	3.17397e+06	2.20353e+06	2.29372e+06	5.46602e+06	3.8361e+06	3.38631e+06	3.25024e+06	3.50547e+06	3.01618e+06	2.82574e+06	2.19785e+06	3.96689e+06	3.65154e+06	3.44926e+06	3.21682e+06	p=0.527	p=0.137	p=0.062
850	328.2/17.6 (850)	328.2	17.59	1.88877e+06	1.70507e+06	2.05211e+06	2.61059e+06	2.13804e+06	2.37525e+06	1.94751e+06	1.75227e+06	1.75558e+06	1.41911e+06	1.46924e+06	1.95349e+06	1.83482e+06	3.33368e+06	4.06781e+06	2.35165e+06	p=0.890	p=0.696	p=0.924
851	328.3/6.4 (851)	328.32	6.4	1.76752e+07	2.00912e+07	1.7526e+07	2.01746e+07	1.60957e+07	2.13106e+07	1.69076e+07	2.23868e+07	1.35161e+07	1.57533e+07	1.64694e+07	1.80551e+07	1.43458e+07	1.79841e+07	1.78806e+07	1.81226e+07	p=0.063	p=0.423	p=0.019
852	328.3/7.4 (852)	328.32	7.43	2.5688e+07	2.52781e+07	2.63489e+07	2.76893e+07	2.56078e+07	2.74671e+07	2.49079e+07	2.83062e+07	2.18574e+07	2.33402e+07	2.40658e+07	2.68312e+07	2.1408e+07	2.41403e+07	2.69174e+07	2.75477e+07	p=0.496	p=0.274	p=0.013
853	328.8/6.5 (853)	328.8	6.46	7.43695e+06	7.84449e+06	7.72782e+06	7.46779e+06	8.09861e+06	7.82634e+06	8.18961e+06	8.21566e+06	7.54663e+06	7.49039e+06	8.08211e+06	7.21379e+06	7.81884e+06	7.70684e+06	7.76771e+06	8.1006e+06	p=1.000	p=0.660	p=0.999
854	328.9/7.1 (854)	328.92	7.13	1.05944e+07	9.14257e+06	9.72579e+06	8.93935e+06	8.72678e+06	8.98287e+06	8.81746e+06	9.63571e+06	8.96625e+06	8.70512e+06	9.04273e+06	8.28116e+06	8.37036e+06	8.50948e+06	9.55756e+06	9.24378e+06	p=0.799	p=0.985	p=0.978
855	328.9/21.4 (855)	328.92	21.36	2.31405e+06	2.22798e+06	1.93606e+06	1.82052e+06	2.78919e+06	1.99739e+06	1.70967e+06	2.16708e+06	2.22846e+06	2.06226e+06	1.98166e+06	1.88899e+06	2.4075e+06	2.15067e+06	2.33971e+06	2.16276e+06	p=0.112	p=0.027	p=0.034
856	328.9/48.5 (856)	328.92	48.47	7.36575e+06	7.57651e+06	7.17023e+06	8.07603e+06	6.44706e+06	8.39799e+06	6.51798e+06	7.52485e+06	7.00226e+06	7.15899e+06	6.58547e+06	8.05745e+06	6.93964e+06	5.51851e+06	6.1255e+06	7.58792e+06	p=0.938	p=0.827	p=0.222
857	329.0/17.6 (857)	329.04	17.6	3.92488e+06	3.19906e+06	3.95933e+06	3.75829e+06	3.64107e+06	4.10841e+06	3.37581e+06	3.10238e+06	2.91197e+06	2.84244e+06	3.12149e+06	3.63046e+06	2.7422e+06	4.54781e+06	5.63592e+06	3.83404e+06	p=0.835	p=0.435	p=0.919
858	329.2/11.2 (858)	329.16	11.18	9.30075e+06	9.35729e+06	8.08605e+06	7.23161e+06	1.11552e+07	9.45522e+06	8.02689e+06	9.09872e+06	9.59326e+06	9.03355e+06	8.3542e+06	7.27565e+06	8.70095e+06	9.08897e+06	9.87356e+06	9.83794e+06	p=0.840	p=0.283	p=0.169
859	329.2/14.0 (859)	329.16	13.96	1.9406e+07	1.74372e+07	1.2433e+07	1.43654e+07	1.88269e+07	1.86759e+07	1.31606e+07	1.99957e+07	1.89072e+07	1.77538e+07	1.44577e+07	1.5599e+07	1.85422e+07	1.7548e+07	1.6737e+07	1.9228e+07	p=0.710	p=0.005	p=0.421
860	329.3/6.5 (860)	329.28	6.54	1.68885e+06	1.64152e+06	1.62671e+06	2.14691e+06	1.80178e+06	1.95467e+06	1.74251e+06	2.32716e+06	1.36589e+06	1.65741e+06	1.643e+06	1.83099e+06	1.47218e+06	1.38787e+06	2.02397e+06	1.84786e+06	p=0.918	p=0.534	p=0.028
861	329.3/8.0 (861)	329.28	8.01	1.4063e+08	1.59795e+08	1.42298e+08	1.69081e+08	1.21479e+08	1.6347e+08	1.28248e+08	1.61332e+08	9.98818e+07	1.12604e+08	1.26458e+08	1.50809e+08	8.69277e+07	1.19336e+08	1.53687e+08	1.10098e+08	p=0.285	p=0.316	p=0.118
862	329.4/48.5 (862)	329.4	48.47	1.41592e+06	1.21434e+06	987367	1.02339e+06	813914	1.29484e+06	1.39274e+06	896156	815951	1.60618e+06	853328	1.49744e+06	1.42143e+06	1.05267e+06	970207	1.42151e+06	p=0.716	p=0.975	p=0.936
863	329.9/2.6 (863)	329.88	2.65	4.3629e+06	4.09994e+06	5.96732e+06	5.2342e+06	2.11938e+06	3.0677e+06	5.9358e+06	6.03111e+06	5.21108e+06	3.55683e+06	6.11438e+06	3.3494e+06	5.04694e+06	2.3351e+06	1.9387e+06	5.93517e+06	p=0.700	p=0.772	p=0.679
864	329.9/11.1 (864)	329.88	11.14	826677	757549	993536	455421	700473	1.22857e+06	756005	793987	1.22832e+06	1.02755e+06	901432	711417	734015	698413	751099	919569	p=0.964	p=0.998	p=0.613
865	330.0/1.8 (865)	330	1.83	7.94635e+06	5.89646e+06	8.98138e+06	8.5228e+06	5.41408e+06	4.58459e+06	6.01494e+06	6.8331e+06	7.59065e+06	3.97593e+06	6.6953e+06	7.719e+06	6.82258e+06	4.31867e+06	5.6974e+06	7.00555e+06	p=0.033	p=0.999	p=0.798
866	330.0/11.1 (866)	330	11.1	2.65792e+06	2.64387e+06	3.09716e+06	2.43209e+06	2.6994e+06	3.44867e+06	2.3655e+06	2.7767e+06	3.51229e+06	2.9352e+06	2.99691e+06	2.58149e+06	2.70628e+06	2.621e+06	2.81153e+06	3.2154e+06	p=1.000	p=0.982	p=0.903
867	330.0/48.5 (867)	330	48.47	3.47336e+06	3.01267e+06	2.14005e+06	2.63276e+06	2.32006e+06	2.23753e+06	2.37559e+06	2.96981e+06	2.55658e+06	2.57163e+06	1.70618e+06	4.14993e+06	2.43155e+06	2.39956e+06	2.49898e+06	3.57499e+06	p=0.957	p=0.352	p=0.209
868	330.1/13.9 (868)	330.12	13.92	3.85079e+06	3.26504e+06	2.27445e+06	3.02043e+06	3.7228e+06	3.96043e+06	2.91454e+06	3.84098e+06	3.17378e+06	3.58871e+06	2.28875e+06	2.68064e+06	3.48839e+06	4.52816e+06	3.05948e+06	3.46857e+06	p=0.722	p=0.034	p=0.662
869	330.1/14.4 (869)	330.12	14.35	555591	699779	736544	511914	792560	804675	571759	684562	714002	489169	709777	470091	780923	715169	677357	611703	p=0.942	p=0.925	p=0.191
870	330.2/8.1 (870)	330.24	8.12	5.08421e+07	5.87704e+07	5.16646e+07	5.86979e+07	4.22817e+07	5.93935e+07	4.69586e+07	5.95135e+07	3.6582e+07	4.0185e+07	4.76921e+07	5.33772e+07	3.35142e+07	4.38076e+07	5.41374e+07	4.32107e+07	p=0.210	p=0.238	p=0.078
871	330.2/17.6 (871)	330.24	17.59	1.52869e+06	1.32375e+06	1.89252e+06	1.67772e+06	1.51458e+06	1.41793e+06	1.39887e+06	1.53674e+06	1.31804e+06	1.14903e+06	1.32569e+06	1.58017e+06	1.09404e+06	2.37454e+06	2.4874e+06	1.329e+06	p=0.821	p=0.374	p=0.887
872	330.4/25.2 (872)	330.36	25.21	3.15974e+07	2.46201e+07	2.74834e+07	2.7112e+07	2.9693e+07	2.62859e+07	2.59005e+07	2.86166e+07	2.7631e+07	2.78605e+07	2.40445e+07	2.18297e+07	2.90426e+07	2.12778e+07	2.49887e+07	2.592e+07	p=0.045	p=0.085	p=0.112
873	330.7/12.5 (873)	330.72	12.53	661928	546284	602597	647279	801636	522844	736538	638581	754481	648994	702715	679654	865404	726328	727014	828408	p=0.048	p=0.432	p=0.494
874	330.7/12.9 (874)	330.72	12.89	470409	574348	460393	430678	619749	578874	583080	440381	583995	601105	593112	487019	463052	567180	521993	524142	p=0.523	p=0.998	p=0.285
875	330.7/14.0 (875)	330.72	13.97	421744	448951	335291	490934	454145	664104	609348	486158	448348	508780	192447	498136	474117	886450	436320	754290	p=0.256	p=0.907	p=0.614
876	330.8/2.7 (876)	330.84	2.66	2.41424e+06	1.85306e+06	3.05319e+06	2.67956e+06	1.7015e+06	1.79521e+06	2.18604e+06	2.45609e+06	2.04719e+06	2.1576e+06	2.54668e+06	2.01543e+06	2.22083e+06	1.79034e+06	1.66775e+06	2.41002e+06	p=0.792	p=0.619	p=0.552
877	331.0/13.9 (877)	330.96	13.93	4.23259e+06	4.3613e+06	2.85763e+06	2.88727e+06	7.7404e+06	5.34799e+06	3.02111e+06	4.43629e+06	4.06519e+06	4.72691e+06	3.79324e+06	3.72196e+06	4.22852e+06	6.43493e+06	4.75953e+06	5.31808e+06	p=0.996	p=0.255	p=0.546
878	331.1/12.5 (878)	331.08	12.46	1.27695e+07	1.19321e+07	7.90024e+06	8.84506e+06	1.72369e+07	1.36931e+07	1.04184e+07	1.18116e+07	1.32135e+07	1.17461e+07	1.02315e+07	1.04188e+07	1.70024e+07	1.34419e+07	1.3249e+07	1.45706e+07	p=0.302	p=0.023	p=0.073
879	331.1/13.0 (879)	331.08	13.01	3.34642e+07	2.75193e+07	2.10896e+07	2.3008e+07	4.38557e+07	3.15279e+07	2.30778e+07	2.82519e+07	2.93334e+07	2.88532e+07	2.39391e+07	2.39255e+07	3.214e+07	3.48058e+07	3.24481e+07	2.98166e+07	p=0.497	p=0.034	p=0.061
880	331.1/14.5 (880)	331.08	14.46	4.4642e+07	4.07491e+07	2.92784e+07	2.76438e+07	5.28003e+07	4.79234e+07	3.51731e+07	4.08811e+07	4.39772e+07	4.0464e+07	3.69937e+07	3.24671e+07	4.88857e+07	4.26429e+07	4.69226e+07	4.81925e+07	p=0.626	p=0.096	p=0.104
881	331.1/18.3 (881)	331.08	18.28	1.92172e+06	2.09417e+06	1.62541e+06	1.33632e+06	3.06405e+06	2.70522e+06	1.88331e+06	2.90918e+06	2.12426e+06	2.15973e+06	1.92285e+06	1.72505e+06	2.35506e+06	2.88397e+06	2.81198e+06	2.36813e+06	p=0.989	p=0.764	p=0.802
882	331.2/17.6 (882)	331.2	17.59	4.54852e+06	3.44882e+06	3.77278e+06	3.70085e+06	3.30561e+06	4.35541e+06	3.28305e+06	3.13526e+06	2.86296e+06	2.71643e+06	2.9977e+06	3.21412e+06	2.89962e+06	4.50774e+06	4.43058e+06	3.61459e+06	p=0.800	p=0.939	p=1.000
883	331.2/20.6 (883)	331.2	20.63	7.82687e+06	6.94511e+06	6.02205e+06	6.97321e+06	7.36732e+06	8.06976e+06	8.10558e+06	7.63194e+06	8.79162e+06	5.89104e+06	7.02892e+06	7.84991e+06	7.25009e+06	6.83036e+06	5.86183e+06	7.8756e+06	p=0.321	p=0.198	p=0.957
884	331.2/25.2 (884)	331.2	25.21	1.87006e+07	1.62497e+07	1.63736e+07	1.66889e+07	2.03576e+07	1.6023e+07	1.44182e+07	1.79858e+07	1.62614e+07	1.49142e+07	1.37446e+07	1.43441e+07	1.57222e+07	1.42305e+07	1.72834e+07	1.62336e+07	p=0.139	p=0.160	p=0.476
885	331.3/8.0 (885)	331.32	8.01	2.10157e+07	2.32038e+07	2.04801e+07	2.12758e+07	1.88628e+07	2.25946e+07	1.98932e+07	2.26384e+07	1.76767e+07	1.81466e+07	2.0708e+07	1.95536e+07	1.76737e+07	1.90243e+07	2.11713e+07	2.03031e+07	p=0.276	p=0.344	p=0.212
886	331.7/8.0 (886)	331.68	8.01	4.39712e+06	4.58636e+06	4.46101e+06	3.89212e+06	3.82442e+06	4.68431e+06	4.14744e+06	4.13833e+06	3.83834e+06	3.46422e+06	4.04135e+06	3.77567e+06	3.88863e+06	3.65265e+06	3.99003e+06	4.13751e+06	p=0.952	p=0.847	p=1.000
887	331.7/25.1 (887)	331.68	25.07	2.76231e+06	3.23455e+06	3.00652e+06	2.87466e+06	3.28765e+06	2.96978e+06	2.37832e+06	3.22196e+06	2.65154e+06	2.73612e+06	2.42014e+06	2.96019e+06	2.46467e+06	2.90437e+06	2.79774e+06	3.04226e+06	p=0.700	p=0.796	p=0.484
888	332.0/12.5 (888)	332.04	12.51	3.30914e+06	3.62042e+06	3.15646e+06	2.4459e+06	4.33432e+06	3.8298e+06	3.29335e+06	3.4205e+06	3.74721e+06	3.49385e+06	3.04539e+06	3.36254e+06	4.84858e+06	4.03823e+06	3.83912e+06	3.9367e+06	p=0.715	p=0.152	p=0.125
889	332.0/17.6 (889)	332.04	17.59	2.63344e+06	2.2556e+06	2.43284e+06	3.09324e+06	2.04147e+06	2.21182e+06	2.15196e+06	1.9416e+06	2.22505e+06	1.91855e+06	1.78545e+06	2.04647e+06	2.09847e+06	2.44577e+06	3.1252e+06	1.95348e+06	p=0.998	p=0.956	p=1.000
890	332.2/1.8 (890)	332.16	1.82	1.0672e+07	1.02616e+07	7.00723e+06	6.64511e+06	6.07185e+06	7.88482e+06	7.46096e+06	6.88543e+06	9.37151e+06	7.25994e+06	7.28813e+06	4.98649e+06	8.11811e+06	6.70491e+06	7.67093e+06	6.54053e+06	p=0.897	p=0.466	p=0.078
891	332.2/13.1 (891)	332.16	13.06	7.44143e+06	6.32121e+06	4.93801e+06	5.09411e+06	9.52609e+06	6.48208e+06	5.81014e+06	6.51371e+06	6.93526e+06	6.57455e+06	5.75618e+06	5.57706e+06	6.72277e+06	7.95804e+06	7.09812e+06	6.79241e+06	p=0.499	p=0.058	p=0.074
892	332.2/14.4 (892)	332.16	14.4	8.54283e+06	7.88932e+06	5.24122e+06	5.11733e+06	1.0825e+07	8.4812e+06	6.27021e+06	7.71468e+06	7.74147e+06	7.15142e+06	6.78976e+06	6.58235e+06	8.16487e+06	8.47282e+06	8.55895e+06	8.88349e+06	p=0.710	p=0.101	p=0.192
893	332.3/8.1 (893)	332.28	8.1	1.4227e+06	1.86552e+06	1.67616e+06	1.49891e+06	1.26646e+06	1.32412e+06	1.2265e+06	1.26092e+06	1.29214e+06	1.16901e+06	1.49369e+06	1.38602e+06	1.08596e+06	1.26776e+06	1.56431e+06	1.18747e+06	p=0.669	p=0.335	p=0.941
894	332.3/26.4 (894)	332.28	26.41	1.74038e+07	1.62627e+07	1.54704e+07	1.24024e+07	3.11701e+06	1.51197e+07	4.30018e+06	3.70782e+06	4.44864e+06	3.8467e+06	4.07787e+06	3.97679e+06	3.69017e+06	3.93141e+06	3.65566e+06	4.25549e+06	p=0.870	p=1.000	p=0.988
895	332.3/26.6 (895)	332.28	26.56	9.98408e+06	1.67635e+07	1.90399e+07	1.88693e+07	1.86862e+07	2.02505e+07	1.90256e+07	1.83513e+07	1.73506e+07	1.97865e+07	1.98139e+07	2.16302e+07	1.61017e+07	1.79751e+07	1.91972e+07	1.79241e+07	p=0.165	p=0.090	p=0.098
896	332.4/25.1 (896)	332.4	25.07	3.56127e+06	3.2199e+06	3.70423e+06	2.69461e+06	3.24994e+06	2.8633e+06	2.90684e+06	3.36455e+06	2.8469e+06	2.72062e+06	2.71456e+06	3.03758e+06	2.18191e+06	2.66451e+06	2.73913e+06	2.72346e+06	p=0.980	p=0.995	p=1.000
897	332.9/8.1 (897)	332.88	8.14	2.15322e+06	2.43305e+06	2.06152e+06	2.33596e+06	2.11381e+06	2.68248e+06	2.34394e+06	2.61702e+06	2.20137e+06	2.35161e+06	2.01336e+06	2.07805e+06	2.57301e+06	2.24359e+06	2.5173e+06	2.89733e+06	p=0.686	p=0.998	p=0.495
898	332.9/13.1 (898)	332.88	13.06	3.45069e+06	3.66461e+06	3.58679e+06	3.32672e+06	4.05775e+06	4.07719e+06	3.89429e+06	3.83016e+06	4.05934e+06	3.52173e+06	3.54667e+06	3.22953e+06	3.88587e+06	3.50012e+06	3.70918e+06	3.90416e+06	p=0.705	p=0.683	p=0.340
899	333.0/19.4 (899)	333	19.45	8.34213e+06	6.9843e+06	5.33381e+06	4.46605e+06	1.43638e+07	9.6691e+06	5.77756e+06	6.69821e+06	6.96664e+06	6.87551e+06	6.15966e+06	5.39991e+06	9.7707e+06	7.90225e+06	8.66332e+06	7.07293e+06	p=0.380	p=0.080	p=0.039
900	333.1/8.1 (900)	333.12	8.11	6.64096e+06	7.2915e+06	5.05665e+06	5.04098e+06	6.26281e+06	3.47133e+06	4.47875e+06	5.09372e+06	5.26645e+06	6.08539e+06	5.12038e+06	4.62904e+06	5.83355e+06	7.37746e+06	6.02002e+06	5.34252e+06	p=1.000	p=0.539	p=0.422
901	333.1/10.4 (901)	333.12	10.37	1.16821e+07	1.5764e+07	1.50898e+07	1.30392e+07	1.44133e+07	1.55023e+07	1.4376e+07	1.52159e+07	3.17958e+07	1.47784e+07	1.87515e+07	1.30595e+07	2.62631e+07	1.43843e+07	1.82005e+07	1.42118e+07	p=0.260	p=0.470	p=0.149
902	333.1/14.5 (902)	333.12	14.45	3.74032e+06	3.21398e+06	3.24263e+06	2.54143e+06	3.86538e+06	3.12877e+06	2.93094e+06	3.25184e+06	3.05455e+06	3.34618e+06	2.51904e+06	2.78644e+06	3.1275e+06	3.34649e+06	3.49591e+06	2.97353e+06	p=0.771	p=0.265	p=0.089
903	333.1/17.6 (903)	333.12	17.59	3.61103e+06	3.94363e+06	3.92362e+06	4.4683e+06	3.84617e+06	4.1442e+06	3.38085e+06	3.26589e+06	3.25014e+06	2.99541e+06	3.12874e+06	3.48363e+06	2.93666e+06	5.58671e+06	5.92707e+06	3.80937e+06	p=0.512	p=0.589	p=0.903
904	333.1/20.6 (904)	333.12	20.62	6.29123e+06	5.59053e+06	4.73598e+06	3.35226e+06	5.3729e+06	6.41317e+06	5.81563e+06	5.63258e+06	6.48117e+06	5.52324e+06	5.07282e+06	5.17392e+06	6.45138e+06	5.54931e+06	4.48217e+06	5.95105e+06	p=0.806	p=0.122	p=0.122
905	333.2/1.8 (905)	333.24	1.82	5.21511e+06	7.71834e+06	4.76581e+06	4.80284e+06	3.3344e+06	4.93564e+06	4.08511e+06	5.43058e+06	5.49023e+06	3.28981e+06	6.59108e+06	3.50464e+06	5.2464e+06	3.83358e+06	4.6992e+06	3.52832e+06	p=0.998	p=0.991	p=0.907
906	333.4/14.5 (906)	333.36	14.45	947246	902795	751198	628301	1.12232e+06	735574	829203	980285	1.07993e+06	1.11558e+06	630322	901164	1.02269e+06	802669	823949	816451	p=0.254	p=0.021	p=0.089
907	333.4/26.7 (907)	333.36	26.68	1.14905e+07	1.17815e+07	1.11997e+07	1.0643e+07	9.68842e+06	1.12403e+07	1.09456e+07	1.16636e+07	1.09764e+07	1.22513e+07	1.07242e+07	1.16067e+07	9.88868e+06	1.03306e+07	1.07811e+07	1.09835e+07	p=0.183	p=0.724	p=0.327
908	333.7/19.5 (908)	333.72	19.47	2.00341e+06	2.13178e+06	1.87953e+06	1.2353e+06	4.26583e+06	2.78285e+06	1.6027e+06	1.78868e+06	2.05148e+06	1.59968e+06	1.70273e+06	1.68466e+06	2.72203e+06	2.17219e+06	2.41215e+06	2.05062e+06	p=0.440	p=0.181	p=0.082
909	333.8/20.6 (909)	333.84	20.63	1.62341e+06	2.28387e+06	1.65198e+06	1.28611e+06	1.84453e+06	2.00706e+06	1.75937e+06	1.90713e+06	2.26362e+06	1.94316e+06	2.00773e+06	1.75522e+06	1.78951e+06	1.97755e+06	1.76089e+06	1.83435e+06	p=0.578	p=0.907	p=0.530
910	334.1/8.1 (910)	334.08	8.09	4.80343e+06	4.68044e+06	3.99412e+06	4.03317e+06	4.10225e+06	3.93662e+06	3.76456e+06	3.83905e+06	5.03938e+06	4.75225e+06	4.18766e+06	3.91579e+06	4.12878e+06	4.82309e+06	4.29336e+06	3.77776e+06	p=0.999	p=0.187	p=0.057
911	334.1/10.4 (911)	334.08	10.39	2.60466e+06	3.41207e+06	3.06364e+06	3.00218e+06	3.01947e+06	3.53356e+06	2.88267e+06	3.34549e+06	6.05709e+06	3.18269e+06	4.01178e+06	2.94969e+06	5.11044e+06	2.99043e+06	3.66205e+06	3.3207e+06	p=0.359	p=0.468	p=0.269
912	334.1/17.6 (912)	334.08	17.6	798530	1.11563e+06	978908	1.19364e+06	1.07436e+06	1.25901e+06	701165	940605	844727	771869	963850	769925	881209	1.52185e+06	1.56208e+06	982952	p=0.374	p=0.754	p=0.961
913	334.1/26.4 (913)	334.08	26.4	1.76562e+06	2.52933e+06	2.47416e+06	2.3175e+06	1.68297e+06	2.30659e+06	2.69734e+06	2.59152e+06	2.29935e+06	2.65753e+06	2.13063e+06	2.61658e+06	1.7431e+06	2.16912e+06	1.8162e+06	2.45741e+06	p=0.040	p=0.136	p=0.019
914	334.2/17.6 (914)	334.2	17.59	925067	1.0594e+06	1.17342e+06	1.13838e+06	1.13315e+06	1.14633e+06	909126	846471	643640	794705	710822	621001	699875	2.05303e+06	2.04708e+06	1.00921e+06	p=0.422	p=0.525	p=0.996
915	334.2/45.8 (915)	334.2	45.81	463169	530951	519892	455261	416242	452558	617904	418543	609411	501472	508273	451286	440770	378782	367893	557072	p=0.983	p=0.966	p=0.993
916	334.9/2.6 (916)	334.92	2.65	2.70619e+06	2.41957e+06	3.21789e+06	3.10383e+06	1.56144e+06	1.6478e+06	2.86619e+06	3.51321e+06	2.16435e+06	1.80673e+06	2.63887e+06	2.33443e+06	3.55217e+06	1.39632e+06	1.10543e+06	3.69829e+06	p=0.445	p=1.000	p=0.458
917	334.9/7.9 (917)	334.92	7.87	1.29926e+07	1.18758e+07	1.1541e+07	9.53278e+06	1.96569e+07	1.10581e+07	1.17606e+07	1.18921e+07	1.27362e+07	1.27586e+07	1.39398e+07	1.16325e+07	1.56662e+07	1.71275e+07	1.68649e+07	1.40695e+07	p=0.563	p=0.676	p=0.193
918	334.9/17.6 (918)	334.92	17.56	3.24081e+06	3.04337e+06	2.90497e+06	2.95119e+06	2.80576e+06	3.36539e+06	2.80802e+06	2.85366e+06	2.44813e+06	2.43438e+06	2.27437e+06	2.31938e+06	2.33052e+06	3.27959e+06	3.47405e+06	2.72875e+06	p=0.556	p=0.901	p=1.000
919	334.9/48.5 (919)	334.92	48.47	2.10706e+06	1.46253e+06	1.72776e+06	1.60196e+06	1.69204e+06	2.40424e+06	1.53589e+06	1.53246e+06	1.8117e+06	1.29843e+06	1.8308e+06	1.44648e+06	1.44444e+06	1.0387e+06	1.40322e+06	1.51895e+06	p=0.717	p=0.891	p=0.648
920	335.0/1.8 (920)	335.04	1.83	4.98651e+06	4.54543e+06	6.18469e+06	5.92904e+06	6.33915e+06	4.12145e+06	6.56435e+06	5.31848e+06	5.84173e+06	3.37982e+06	5.42474e+06	4.24475e+06	4.88762e+06	3.34408e+06	4.94414e+06	6.3984e+06	p=0.021	p=0.922	p=1.000
921	335.0/6.7 (921)	335.04	6.68	2.84491e+07	2.58609e+07	1.8257e+07	1.81786e+07	3.4928e+07	2.31151e+07	2.26783e+07	2.32924e+07	2.7818e+07	2.4248e+07	2.10991e+07	2.02176e+07	3.2318e+07	1.99003e+07	2.84285e+07	2.62875e+07	p=0.024	p=0.015	p=0.010
922	335.0/8.3 (922)	335.04	8.3	2.45122e+07	2.34921e+07	2.09186e+07	1.8586e+07	3.63684e+07	2.30207e+07	2.17299e+07	2.40166e+07	2.51078e+07	2.38419e+07	2.41798e+07	2.08662e+07	3.00661e+07	3.03694e+07	3.01958e+07	2.62915e+07	p=0.462	p=0.303	p=0.116
923	335.0/8.8 (923)	335.04	8.83	2.42948e+07	1.96343e+07	1.62647e+07	1.48956e+07	2.92921e+07	1.89781e+07	1.78157e+07	2.00218e+07	2.13452e+07	1.92887e+07	1.93867e+07	1.56182e+07	2.20641e+07	2.39101e+07	2.48111e+07	1.99454e+07	p=0.256	p=0.136	p=0.029
924	335.0/32.6 (924)	335.04	32.65	2.0259e+06	1.715e+06	2.40402e+06	2.04393e+06	3.2327e+06	2.65894e+06	2.6003e+06	2.76253e+06	1.99079e+06	2.37552e+06	2.41786e+06	2.86086e+06	1.78736e+06	2.29653e+06	3.03443e+06	1.93796e+06	p=1.000	p=0.601	p=0.951
925	335.0/38.3 (925)	335.04	38.31	565056	1.08203e+06	1.78631e+06	1.59472e+06	509130	1.90334e+06	1.81059e+06	1.26173e+06	1.53431e+06	2.37758e+06	1.57742e+06	1.66784e+06	1.19814e+06	899631	903638	1.08399e+06	p=0.240	p=0.293	p=0.462
926	335.2/7.3 (926)	335.16	7.32	5.8187e+06	5.33724e+06	5.10424e+06	4.13206e+06	6.73366e+06	4.64915e+06	5.0798e+06	5.71562e+06	5.35662e+06	5.39331e+06	5.86395e+06	5.14501e+06	5.92414e+06	6.56533e+06	6.15468e+06	5.98161e+06	p=0.662	p=0.747	p=0.367
927	335.3/46.1 (927)	335.28	46.07	5.64044e+07	5.94961e+07	5.31677e+07	5.24569e+07	4.49193e+07	5.16671e+07	4.92442e+07	5.36757e+07	5.53444e+07	5.95155e+07	4.78251e+07	5.11712e+07	5.60214e+07	6.29224e+07	4.97388e+07	4.78112e+07	p=0.209	p=0.562	p=0.845
928	335.4/38.6 (928)	335.4	38.58	7.76369e+06	4.39618e+07	8.81286e+07	7.62226e+07	5.24596e+06	6.43913e+07	8.04703e+07	6.31706e+07	6.41283e+07	9.78947e+07	7.007e+07	6.37635e+07	5.05244e+07	3.85041e+07	4.10738e+07	3.72795e+07	p=0.249	p=0.108	p=0.274
929	335.5/38.4 (929)	335.52	38.39	1.23768e+06	3.32161e+06	1.17329e+07	7.47211e+06	674696	6.39804e+06	7.63048e+06	6.90343e+06	7.21958e+06	1.36681e+07	8.74027e+06	6.91727e+06	4.50732e+06	3.0252e+06	3.0345e+06	3.19892e+06	p=0.470	p=0.244	p=0.588
930	335.6/38.6 (930)	335.64	38.55	4.4715e+06	1.75467e+07	4.1351e+07	2.72468e+07	2.81959e+06	2.29955e+07	3.12349e+07	2.79539e+07	2.60401e+07	4.02213e+07	3.02683e+07	2.35968e+07	1.71618e+07	1.39421e+07	1.47041e+07	1.43892e+07	p=0.330	p=0.094	p=0.355
931	335.9/8.3 (931)	335.88	8.29	6.28607e+06	5.81285e+06	5.48777e+06	4.63361e+06	7.99516e+06	6.0129e+06	5.43544e+06	6.27448e+06	6.20941e+06	6.38579e+06	6.81146e+06	6.02881e+06	7.15501e+06	7.32958e+06	6.58238e+06	6.13638e+06	p=0.644	p=0.314	p=0.126
932	335.9/8.9 (932)	335.88	8.86	1.42648e+06	1.51746e+06	1.3347e+06	1.08853e+06	2.34062e+06	1.52836e+06	1.73755e+06	1.50836e+06	1.55066e+06	1.47151e+06	1.46576e+06	1.45084e+06	1.74518e+06	1.69461e+06	1.86191e+06	1.51334e+06	p=0.541	p=0.705	p=0.153
933	336.0/6.8 (933)	336	6.83	6.18048e+06	5.55196e+06	4.40892e+06	4.46009e+06	6.3936e+06	4.4128e+06	4.83704e+06	5.25456e+06	5.7808e+06	5.17601e+06	4.67168e+06	4.90123e+06	6.18695e+06	3.84921e+06	5.48334e+06	5.79189e+06	p=0.009	p=0.015	p=0.049
934	336.0/8.9 (934)	336	8.88	4.95162e+06	4.96019e+06	4.17754e+06	3.84596e+06	6.41564e+06	4.55612e+06	4.75966e+06	4.57345e+06	5.19145e+06	4.79415e+06	4.60973e+06	4.22313e+06	5.5529e+06	5.16688e+06	5.81678e+06	5.18299e+06	p=0.281	p=0.253	p=0.051
935	336.0/17.6 (935)	336	17.6	1.49932e+06	1.8916e+06	1.84106e+06	1.58059e+06	1.80457e+06	1.89359e+06	1.54118e+06	1.54533e+06	1.44093e+06	1.24284e+06	1.31077e+06	1.83337e+06	1.69414e+06	2.27126e+06	2.31248e+06	1.5566e+06	p=0.675	p=0.869	p=1.000
936	336.1/7.9 (936)	336.12	7.89	2.27954e+06	2.02127e+06	2.036e+06	1.65081e+06	3.07571e+06	2.35146e+06	2.15252e+06	2.30994e+06	1.99311e+06	1.91121e+06	2.53212e+06	2.25737e+06	2.31591e+06	2.97165e+06	2.58517e+06	2.16943e+06	p=0.966	p=0.976	p=0.537
937	336.2/43.4 (937)	336.24	43.36	2.47869e+06	2.27559e+06	3.69359e+06	3.54716e+06	2.58218e+06	2.50579e+06	1.91873e+06	3.63572e+06	2.62962e+06	2.19575e+06	3.65554e+06	2.68736e+06	3.22508e+06	2.88379e+06	2.36283e+06	3.45493e+06	p=0.839	p=0.939	p=0.324
938	336.2/46.1 (938)	336.24	46.09	1.58624e+07	1.65889e+07	1.54727e+07	1.56143e+07	1.27836e+07	1.40857e+07	1.41772e+07	1.54508e+07	1.5717e+07	1.68914e+07	1.426e+07	1.50475e+07	1.56882e+07	1.80265e+07	1.45571e+07	1.38041e+07	p=0.299	p=0.939	p=1.000
939	336.4/38.6 (939)	336.36	38.57	4.95791e+06	1.42951e+07	2.69193e+07	2.22504e+07	3.73775e+06	1.93139e+07	2.48429e+07	2.04091e+07	1.98933e+07	2.91421e+07	2.07673e+07	1.8515e+07	1.42739e+07	1.23994e+07	1.28122e+07	1.30662e+07	p=0.239	p=0.097	p=0.258
940	336.6/21.7 (940)	336.6	21.73	569612	683248	616827	397528	457233	525978	370137	590904	602878	741246	676779	675647	335005	368274	386068	570218	p=0.717	p=0.993	p=0.843
941	337.0/8.6 (941)	336.96	8.57	8.85972e+06	8.61306e+06	7.6582e+06	6.99831e+06	8.57246e+06	7.8007e+06	8.3974e+06	7.95211e+06	8.99484e+06	8.69972e+06	7.84042e+06	6.86735e+06	8.6852e+06	6.90338e+06	7.88498e+06	9.04075e+06	p=0.296	p=0.247	p=0.114
942	337.1/1.8 (942)	337.08	1.78	3.3608e+07	3.47652e+07	3.45692e+07	3.33154e+07	3.60476e+07	3.39604e+07	3.14034e+07	3.3039e+07	3.39865e+07	3.21166e+07	3.19406e+07	3.29525e+07	3.47298e+07	3.41203e+07	3.65216e+07	3.01676e+07	p=0.796	p=0.724	p=0.172
943	337.1/17.6 (943)	337.08	17.56	2.5514e+06	2.92485e+06	3.21428e+06	2.87787e+06	2.76025e+06	2.81002e+06	2.58943e+06	2.37377e+06	2.39541e+06	2.10287e+06	2.20049e+06	2.59615e+06	2.20405e+06	3.21555e+06	5.04819e+06	2.94268e+06	p=0.889	p=0.301	p=0.943
944	337.1/21.8 (944)	337.08	21.75	1.52188e+07	1.57366e+07	1.55029e+07	1.50463e+07	1.48784e+07	1.45218e+07	1.52684e+07	1.55906e+07	1.61062e+07	1.50382e+07	1.59924e+07	1.50326e+07	1.4754e+07	1.47155e+07	1.36404e+07	1.45606e+07	p=0.928	p=0.983	p=0.964
945	337.3/38.8 (945)	337.32	38.76	9.53101e+06	2.37056e+07	3.88932e+07	3.06476e+07	5.39399e+06	2.4861e+07	3.16706e+07	2.92085e+07	2.79264e+07	3.32786e+07	2.98439e+07	2.67349e+07	2.30491e+07	1.96193e+07	2.0618e+07	1.95556e+07	p=0.273	p=0.060	p=0.195
946	337.8/21.7 (946)	337.8	21.73	1.43065e+06	1.59183e+06	1.61976e+06	1.3868e+06	1.52487e+06	1.57086e+06	1.34368e+06	1.97403e+06	2.00818e+06	1.7512e+06	1.61833e+06	1.69047e+06	1.48947e+06	1.8964e+06	1.0228e+06	1.86447e+06	p=0.917	p=0.496	p=0.844
947	337.8/22.5 (947)	337.8	22.55	5.96667e+06	6.09834e+06	5.73308e+06	6.49377e+06	5.43738e+06	5.80556e+06	5.5073e+06	5.91223e+06	6.36408e+06	5.60731e+06	5.8756e+06	6.32977e+06	5.31506e+06	5.57206e+06	5.77627e+06	6.25086e+06	p=1.000	p=0.992	p=0.118
948	337.9/1.8 (948)	337.92	1.82	7.8873e+06	7.70034e+06	8.11853e+06	7.57921e+06	8.65544e+06	8.06346e+06	8.11029e+06	7.92661e+06	7.5849e+06	7.85984e+06	7.55078e+06	7.858e+06	8.58689e+06	7.93298e+06	8.41697e+06	7.73051e+06	p=0.502	p=0.905	p=0.258
949	337.9/17.6 (949)	337.92	17.57	1.868e+06	1.75357e+06	2.14482e+06	2.21756e+06	1.78732e+06	2.1403e+06	1.81247e+06	1.54569e+06	1.82656e+06	1.66332e+06	1.56475e+06	1.47643e+06	1.97751e+06	3.41818e+06	3.61876e+06	1.58134e+06	p=0.741	p=0.682	p=0.970
950	337.9/46.2 (950)	337.92	46.19	9.40875e+06	9.94968e+06	1.01579e+07	1.1158e+07	9.33654e+06	9.46982e+06	9.28172e+06	1.13553e+07	1.11382e+07	1.1247e+07	1.08964e+07	1.06291e+07	1.1575e+07	1.19126e+07	1.04952e+07	1.08129e+07	p=0.944	p=0.989	p=0.647
951	338.0/1.8 (951)	338.04	1.79	4.56706e+06	5.13244e+06	4.57896e+06	4.05167e+06	4.15403e+06	4.4115e+06	4.61244e+06	4.1071e+06	3.7063e+06	3.92371e+06	4.38252e+06	4.40302e+06	4.28057e+06	3.41518e+06	4.31079e+06	4.76183e+06	p=0.998	p=0.680	p=0.928
952	338.0/21.7 (952)	338.04	21.73	5.81185e+06	5.89437e+06	6.43303e+06	5.89369e+06	6.39295e+06	6.13581e+06	5.73765e+06	6.46359e+06	6.40281e+06	6.13067e+06	6.31446e+06	6.89125e+06	5.04356e+06	6.63387e+06	5.61648e+06	6.4311e+06	p=0.715	p=0.971	p=0.316
953	338.2/31.7 (953)	338.16	31.69	7.05748e+06	5.19541e+06	6.00521e+06	4.99298e+06	5.41519e+06	9.18379e+06	6.74329e+06	6.06533e+06	5.08422e+06	4.88137e+06	8.01339e+06	6.81881e+06	5.10687e+06	5.77881e+06	7.55169e+06	5.03938e+06	p=0.845	p=0.307	p=1.000
954	338.3/22.4 (954)	338.28	22.41	2.60876e+07	2.68889e+07	2.74523e+07	2.68202e+07	1.82714e+07	2.07342e+07	2.55761e+07	2.18121e+07	2.55028e+07	2.39779e+07	2.53208e+07	2.78942e+07	1.84429e+07	2.05827e+07	2.06252e+07	2.21343e+07	p=0.956	p=0.564	p=0.585
955	338.3/26.5 (955)	338.28	26.46	3.51938e+07	1.69216e+07	2.01851e+07	2.13813e+07	8.70129e+07	4.45008e+07	2.32378e+07	2.89844e+07	1.92749e+07	1.78283e+07	1.81756e+07	1.6294e+07	2.66007e+07	1.99676e+07	4.06367e+07	1.58005e+07	p=0.411	p=0.444	p=0.256
956	338.3/45.7 (956)	338.28	45.74	2.15212e+06	2.39288e+06	2.59208e+06	2.19911e+06	2.3707e+06	2.13036e+06	2.38336e+06	2.35388e+06	2.63554e+06	2.3089e+06	2.56524e+06	2.49905e+06	2.43294e+06	2.40349e+06	2.49389e+06	2.48156e+06	p=0.722	p=0.583	p=0.998
957	338.3/46.2 (957)	338.28	46.19	8.89729e+07	7.06639e+07	1.04212e+08	1.24888e+08	9.22467e+07	9.89135e+07	6.84533e+07	1.01588e+08	8.72484e+07	8.29133e+07	9.72985e+07	9.01527e+07	9.64044e+07	7.58357e+07	8.83044e+07	8.83962e+07	p=0.648	p=0.996	p=0.586
958	338.5/26.5 (958)	338.52	26.46	1.30331e+07	6.91616e+06	8.02584e+06	8.6896e+06	3.11168e+07	1.4954e+07	9.16633e+06	1.12504e+07	7.57023e+06	7.62304e+06	8.13452e+06	6.58813e+06	1.02942e+07	7.52097e+06	1.47705e+07	6.2243e+06	p=0.357	p=0.455	p=0.248
959	338.8/21.8 (959)	338.76	21.76	988813	843725	1.29681e+06	945034	1.09876e+06	1.00934e+06	891453	1.27279e+06	878955	1.19869e+06	991464	1.09932e+06	860794	1.12053e+06	814322	1.0286e+06	p=0.784	p=0.965	p=0.536
960	338.8/22.5 (960)	338.76	22.55	9.92104e+06	9.13901e+06	8.9474e+06	8.90568e+06	7.17007e+06	7.08251e+06	8.86394e+06	8.2989e+06	9.91506e+06	8.13975e+06	1.02803e+07	9.72237e+06	7.46193e+06	7.61407e+06	8.20741e+06	8.57817e+06	p=0.727	p=0.862	p=0.969
961	338.8/26.5 (961)	338.76	26.46	8.20302e+06	4.41055e+06	5.62067e+06	5.77622e+06	1.86762e+07	8.63194e+06	5.95852e+06	7.48033e+06	5.21601e+06	5.50866e+06	6.22838e+06	4.92801e+06	6.87421e+06	5.34596e+06	9.55837e+06	4.75272e+06	p=0.306	p=0.499	p=0.264
962	338.9/1.5 (962)	338.88	1.5	8.65055e+06	8.5353e+06	8.57066e+06	8.07563e+06	8.3693e+06	8.02719e+06	7.95717e+06	8.21287e+06	8.47589e+06	7.40302e+06	8.12663e+06	8.52938e+06	8.85516e+06	8.44527e+06	8.36601e+06	7.9376e+06	p=0.149	p=0.394	p=0.264
963	338.9/21.8 (963)	338.88	21.75	4.8479e+06	5.4383e+06	5.88187e+06	4.98385e+06	4.93088e+06	5.29896e+06	5.14463e+06	5.21244e+06	5.37497e+06	5.88498e+06	5.82943e+06	5.33534e+06	4.66053e+06	5.44267e+06	4.21203e+06	5.3081e+06	p=0.225	p=0.639	p=0.756
964	339.1/17.6 (964)	339.12	17.56	1.91176e+06	1.58611e+06	1.75542e+06	1.85984e+06	1.98534e+06	1.89461e+06	1.56785e+06	1.56675e+06	1.84879e+06	1.60792e+06	1.50955e+06	1.3548e+06	1.73694e+06	2.75464e+06	3.48364e+06	1.67065e+06	p=0.991	p=0.912	p=0.851
965	339.2/31.7 (965)	339.24	31.7	3.75589e+06	3.17767e+06	2.98439e+06	2.91173e+06	2.78153e+06	3.46228e+06	3.33337e+06	3.25326e+06	3.31017e+06	2.61875e+06	3.96754e+06	3.02769e+06	3.58805e+06	3.31201e+06	3.85596e+06	3.53007e+06	p=0.774	p=0.857	p=0.854
966	339.2/46.2 (966)	339.24	46.19	3.32157e+07	2.65183e+07	3.71666e+07	4.6098e+07	3.26387e+07	3.46867e+07	2.28088e+07	3.77825e+07	2.98637e+07	2.7778e+07	3.5579e+07	3.18658e+07	3.50043e+07	2.64155e+07	3.02793e+07	3.2109e+07	p=0.606	p=0.974	p=0.527
967	339.8/21.8 (967)	339.84	21.77	1.62531e+06	1.79402e+06	1.84572e+06	1.66842e+06	1.34314e+06	1.70035e+06	1.59055e+06	1.71602e+06	1.52585e+06	1.77618e+06	2.0069e+06	1.6739e+06	1.46346e+06	1.81584e+06	1.33435e+06	1.51875e+06	p=0.083	p=0.243	p=0.443
968	339.8/22.5 (968)	339.84	22.55	2.15752e+06	1.97062e+06	1.55772e+06	1.85768e+06	1.73841e+06	1.59536e+06	1.78788e+06	1.88037e+06	1.72946e+06	1.46597e+06	2.21316e+06	1.82445e+06	1.23929e+06	1.68154e+06	1.90592e+06	1.55132e+06	p=0.994	p=0.769	p=0.975
969	339.8/31.5 (969)	339.84	31.54	954274	716993	663532	554553	730101	870719	880169	833017	999217	844478	730646	904918	799172	550822	815958	836434	p=0.435	p=0.609	p=0.676
970	340.0/17.6 (970)	339.96	17.6	1.63015e+06	1.22074e+06	973415	1.30646e+06	930679	1.17844e+06	1.02289e+06	867693	1.14901e+06	845490	976267	987212	842358	2.59317e+06	2.23532e+06	778930	p=0.740	p=0.949	p=0.958
971	340.1/17.6 (971)	340.08	17.59	2.92632e+06	2.00233e+06	2.03345e+06	2.45695e+06	1.53425e+06	1.7937e+06	1.57189e+06	1.50849e+06	1.66907e+06	1.43782e+06	1.22049e+06	1.68874e+06	1.27519e+06	3.33544e+06	3.04596e+06	1.42399e+06	p=0.893	p=0.991	p=0.997
972	340.2/23.2 (972)	340.2	23.21	1.32061e+07	1.41838e+07	1.48712e+07	1.21322e+07	1.00735e+07	1.10228e+07	1.42605e+07	1.36195e+07	1.26281e+07	1.16782e+07	1.3216e+07	1.51717e+07	8.95901e+06	1.26225e+07	1.02191e+07	1.23164e+07	p=0.678	p=0.319	p=0.261
973	340.3/31.4 (973)	340.32	31.45	1.80802e+07	1.7347e+07	1.50642e+07	1.09282e+07	2.90214e+06	3.05352e+06	3.043e+06	2.88785e+06	2.55141e+06	3.19708e+06	2.70765e+06	2.87808e+06	2.56183e+06	2.75053e+06	3.02599e+06	2.83051e+06	p=1.000	p=0.999	p=0.968
974	340.3/31.6 (974)	340.32	31.62	6.7473e+06	7.82748e+06	8.57791e+06	1.13352e+07	1.79734e+07	1.79743e+07	1.62859e+07	1.77894e+07	1.74252e+07	1.55378e+07	1.50743e+07	1.77708e+07	1.25472e+07	1.3756e+07	1.64925e+07	1.35314e+07	p=1.000	p=0.998	p=0.930
975	340.3/43.5 (975)	340.32	43.48	2.59085e+06	2.18161e+06	2.1315e+06	1.80823e+06	1.90638e+06	1.80507e+06	1.98823e+06	2.2664e+06	1.90209e+06	1.93468e+06	1.89442e+06	2.09433e+06	2.27312e+06	1.88333e+06	2.07169e+06	2.0392e+06	p=0.377	p=0.657	p=0.786
976	340.3/46.2 (976)	340.32	46.22	7.20107e+06	6.34373e+06	8.23116e+06	9.71567e+06	7.36492e+06	7.71275e+06	5.52624e+06	8.36526e+06	6.75456e+06	6.41286e+06	7.86008e+06	7.21498e+06	7.2826e+06	5.92235e+06	6.63857e+06	7.74606e+06	p=0.732	p=0.998	p=0.252
977	340.9/13.9 (977)	340.92	13.88	3.50087e+06	4.66734e+06	5.00949e+06	5.32164e+06	3.73001e+06	3.59027e+06	4.66883e+06	3.81568e+06	4.6016e+06	4.24171e+06	4.11644e+06	4.74177e+06	3.46189e+06	3.95192e+06	3.94308e+06	4.22534e+06	p=0.791	p=0.297	p=0.206
978	340.9/25.4 (978)	340.92	25.38	2.4558e+06	2.48709e+06	2.57665e+06	1.86192e+06	2.49871e+06	2.56595e+06	2.47569e+06	2.13436e+06	2.47441e+06	2.22866e+06	2.2205e+06	1.99756e+06	2.51553e+06	1.96303e+06	2.36094e+06	2.69076e+06	p=0.619	p=0.940	p=0.204
979	341.2/17.6 (979)	341.16	17.59	3.08139e+06	3.28015e+06	3.01247e+06	3.62261e+06	2.69268e+06	2.742e+06	2.47558e+06	2.56794e+06	2.17582e+06	2.25103e+06	2.03373e+06	2.39568e+06	1.93786e+06	4.15697e+06	3.86538e+06	2.23311e+06	p=0.458	p=0.790	p=0.934
980	341.2/36.7 (980)	341.16	36.65	9.22638e+06	8.04857e+06	9.02893e+06	7.86303e+06	8.70333e+06	1.02588e+07	8.33904e+06	8.66495e+06	8.27327e+06	8.06626e+06	8.63054e+06	9.22582e+06	5.52828e+06	8.09144e+06	1.00478e+07	7.55086e+06	p=0.729	p=0.419	p=0.926
981	341.2/46.1 (981)	341.16	46.15	1.23348e+06	1.1961e+06	1.42423e+06	1.2271e+06	1.515e+06	1.28227e+06	1.22191e+06	1.38099e+06	1.50978e+06	995599	1.26191e+06	1.33151e+06	1.35777e+06	1.11197e+06	1.28558e+06	1.12617e+06	p=0.022	p=0.458	p=0.267
982	341.3/9.5 (982)	341.28	9.47	944385	1.07775e+06	1.12252e+06	927538	1.52941e+06	2.05021e+06	2.43889e+06	2.74028e+06	2.08411e+06	2.16344e+06	2.18355e+06	2.84079e+06	1.95021e+06	2.19726e+06	2.93456e+06	2.39654e+06	p=0.923	p=0.568	p=0.496
983	341.3/23.4 (983)	341.28	23.36	5.82972e+06	5.89119e+06	6.23068e+06	5.68946e+06	4.50316e+06	5.07166e+06	5.88909e+06	5.89317e+06	5.45225e+06	4.6701e+06	5.76499e+06	6.35839e+06	5.22454e+06	5.43527e+06	5.3944e+06	5.73768e+06	p=1.000	p=0.222	p=0.133
984	341.3/43.6 (984)	341.28	43.64	7.54765e+07	6.87785e+07	8.0006e+07	7.02579e+07	9.94251e+07	7.87026e+07	8.3149e+07	7.86492e+07	7.64822e+07	7.46932e+07	7.111e+07	7.9052e+07	7.10826e+07	6.89952e+07	8.66423e+07	7.90992e+07	p=0.395	p=1.000	p=0.831
985	341.3/46.2 (985)	341.28	46.24	4.39066e+06	4.33735e+06	4.41515e+06	4.33321e+06	4.45069e+06	4.04918e+06	3.62638e+06	4.31754e+06	4.57815e+06	3.70028e+06	4.47122e+06	4.16556e+06	4.13689e+06	3.39828e+06	3.8886e+06	4.08847e+06	p=0.088	p=0.442	p=0.801
986	341.4/25.4 (986)	341.4	25.44	1.49561e+07	1.71817e+07	1.60332e+07	1.43628e+07	1.54832e+07	1.67295e+07	1.46396e+07	1.50428e+07	1.40373e+07	1.46243e+07	1.45831e+07	1.5688e+07	1.29689e+07	1.33633e+07	1.4205e+07	1.34721e+07	p=0.459	p=0.887	p=0.977
987	341.4/31.4 (987)	341.4	31.45	1.22989e+07	1.23451e+07	1.28419e+07	1.12451e+07	1.07701e+07	1.0626e+07	9.9034e+06	1.02606e+07	1.05573e+07	1.01267e+07	1.06107e+07	1.09616e+07	8.88551e+06	9.21782e+06	1.11608e+07	1.01459e+07	p=1.000	p=0.878	p=1.000
988	341.9/25.3 (988)	341.88	25.33	1.32823e+06	1.86179e+06	1.59858e+06	1.75146e+06	1.56914e+06	1.69439e+06	1.48074e+06	1.69591e+06	1.31424e+06	1.64162e+06	1.73234e+06	1.74627e+06	1.15043e+06	1.55937e+06	1.58594e+06	1.45154e+06	p=0.010	p=0.054	p=0.017
989	342.1/31.8 (989)	342.12	31.78	1.61263e+06	1.46027e+06	1.34417e+06	1.40498e+06	1.57742e+06	1.90139e+06	1.72424e+06	2.0959e+06	2.02103e+06	1.76578e+06	1.76724e+06	1.58555e+06	1.60461e+06	1.40798e+06	2.2585e+06	1.8972e+06	p=0.973	p=0.973	p=0.994
990	342.2/17.6 (990)	342.24	17.59	2.24913e+06	2.38199e+06	2.00951e+06	2.32977e+06	2.24167e+06	1.95941e+06	1.93502e+06	1.81823e+06	1.60559e+06	1.35101e+06	1.70409e+06	1.86087e+06	1.63424e+06	3.28917e+06	3.43871e+06	1.61315e+06	p=0.814	p=0.778	p=1.000
991	342.2/36.7 (991)	342.24	36.68	2.47992e+06	2.38603e+06	2.29971e+06	2.06387e+06	2.33932e+06	2.53713e+06	2.2376e+06	2.58643e+06	2.35468e+06	2.10982e+06	2.23285e+06	2.36764e+06	1.94718e+06	2.21907e+06	2.68936e+06	2.08798e+06	p=0.993	p=0.908	p=1.000
992	342.2/40.1 (992)	342.24	40.09	3.36554e+07	3.4697e+07	4.09864e+07	3.43351e+07	4.7534e+07	4.5496e+07	4.19653e+07	4.33949e+07	3.94988e+07	3.46465e+07	3.51462e+07	4.40871e+07	2.79317e+07	2.64667e+07	4.11934e+07	3.29615e+07	p=0.960	p=0.893	p=0.975
993	342.2/43.7 (993)	342.24	43.65	2.54535e+07	2.29308e+07	2.64649e+07	2.22807e+07	3.41822e+07	2.55641e+07	2.89824e+07	2.77088e+07	2.48308e+07	2.52191e+07	2.39106e+07	2.61913e+07	2.38774e+07	2.33555e+07	2.83503e+07	2.73977e+07	p=0.435	p=1.000	p=0.897
994	342.7/25.2 (994)	342.72	25.23	2.75761e+06	3.45033e+06	2.90149e+06	3.1805e+06	2.66336e+06	2.75112e+06	2.89451e+06	2.91841e+06	2.92754e+06	2.67728e+06	2.65423e+06	2.90309e+06	2.35464e+06	2.66473e+06	2.31957e+06	3.08735e+06	p=0.576	p=1.000	p=0.219
995	342.7/40.1 (995)	342.72	40.09	2.48662e+07	2.28488e+07	2.79027e+07	2.27892e+07	3.07839e+07	2.97085e+07	2.79274e+07	2.78524e+07	2.51755e+07	2.36183e+07	2.31854e+07	2.69294e+07	1.75016e+07	1.5481e+07	2.47484e+07	2.22797e+07	p=0.908	p=0.946	p=0.999
996	343.0/10.0 (996)	342.96	10	1.99836e+06	2.05604e+06	1.7604e+06	1.6213e+06	2.34386e+06	2.22927e+06	2.0612e+06	2.63004e+06	2.1031e+06	1.89707e+06	2.23548e+06	1.91624e+06	1.93031e+06	2.01716e+06	2.48203e+06	2.24005e+06	p=0.993	p=0.994	p=1.000
997	343.1/11.3 (997)	343.08	11.25	3.90673e+06	3.4735e+06	3.29592e+06	2.768e+06	4.32535e+06	3.59039e+06	3.51832e+06	3.96692e+06	3.31696e+06	3.05577e+06	3.37547e+06	3.06245e+06	4.29064e+06	3.37835e+06	3.9936e+06	3.57592e+06	p=0.149	p=0.371	p=0.125
998	343.2/10.1 (998)	343.2	10.11	1.25762e+07	1.3855e+07	1.20518e+07	1.36617e+07	1.26151e+07	1.61794e+07	1.23461e+07	1.6049e+07	1.04667e+07	1.02083e+07	1.18584e+07	1.32807e+07	9.92991e+06	1.09889e+07	1.39525e+07	1.25239e+07	p=0.561	p=0.692	p=0.169
999	343.2/17.6 (999)	343.2	17.59	3.09633e+06	2.93983e+06	2.90646e+06	3.13483e+06	3.19711e+06	3.01319e+06	2.42619e+06	2.60448e+06	2.56456e+06	1.87826e+06	2.30325e+06	2.70219e+06	2.40275e+06	4.11535e+06	4.57588e+06	2.05241e+06	p=0.977	p=0.944	p=0.969
1000	343.2/40.1 (1000)	343.2	40.09	2.03168e+07	1.82268e+07	2.01878e+07	1.62471e+07	2.5698e+07	2.21916e+07	2.17015e+07	2.0332e+07	2.00493e+07	1.77659e+07	1.48841e+07	2.06148e+07	1.42074e+07	1.10105e+07	1.8394e+07	1.6417e+07	p=0.619	p=0.933	p=0.870
1001	343.3/9.6 (1001)	343.32	9.62	1.96504e+07	2.14778e+07	1.91229e+07	2.0672e+07	2.03677e+07	2.41139e+07	1.83755e+07	2.32671e+07	1.62915e+07	1.68465e+07	1.89119e+07	2.00319e+07	1.70575e+07	1.91821e+07	2.30568e+07	1.69426e+07	p=0.530	p=0.726	p=0.594
1002	343.3/43.7 (1002)	343.32	43.68	5.54991e+06	5.18186e+06	6.05286e+06	4.96223e+06	7.01892e+06	5.25997e+06	6.20684e+06	6.15966e+06	5.55398e+06	5.24462e+06	5.39653e+06	5.37345e+06	4.95712e+06	4.76701e+06	6.01195e+06	5.77236e+06	p=0.265	p=0.964	p=0.915
1003	343.7/9.5 (1003)	343.68	9.46	1.43337e+06	2.24958e+06	2.3754e+06	2.15916e+06	2.2401e+06	2.24437e+06	2.55143e+06	2.31329e+06	1.93989e+06	2.03391e+06	2.12711e+06	2.66967e+06	2.12198e+06	2.43506e+06	2.47389e+06	1.7709e+06	p=0.336	p=0.112	p=0.366
1004	343.7/40.0 (1004)	343.68	40.04	6.52901e+06	6.46653e+06	7.03067e+06	6.36537e+06	8.97368e+06	8.1777e+06	6.96722e+06	7.33398e+06	7.04485e+06	6.51176e+06	5.61485e+06	6.45992e+06	4.84666e+06	3.96358e+06	7.03802e+06	5.39791e+06	p=0.876	p=0.994	p=0.927
1005	343.8/11.3 (1005)	343.8	11.28	1.41543e+06	1.50548e+06	1.10023e+06	1.24571e+06	1.34501e+06	1.40736e+06	1.40997e+06	1.35736e+06	1.66967e+06	1.14606e+06	1.69551e+06	1.48557e+06	1.53488e+06	1.46782e+06	1.10197e+06	1.30598e+06	p=0.746	p=0.482	p=0.584
1006	343.9/43.6 (1006)	343.92	43.63	224716	242819	276347	203829	253879	269983	231065	291146	309489	231915	285488	240748	181371	216818	185024	232592	p=1.000	p=1.000	p=1.000
1007	344.0/17.6 (1007)	344.04	17.6	1.88118e+06	1.97271e+06	2.20995e+06	3.0551e+06	2.43915e+06	2.54245e+06	2.27031e+06	2.28108e+06	1.84888e+06	1.5365e+06	1.90506e+06	2.33183e+06	1.64946e+06	2.94283e+06	3.43865e+06	2.17505e+06	p=0.774	p=0.427	p=0.420
1008	344.2/14.1 (1008)	344.16	14.06	9.70201e+06	9.92486e+06	9.88131e+06	8.76927e+06	4.15048e+07	1.3246e+07	9.65959e+06	1.01894e+07	1.08809e+07	1.02705e+07	8.54196e+06	9.08354e+06	1.52811e+07	1.48622e+07	1.0574e+07	1.12545e+07	p=0.423	p=0.222	p=0.233
1009	344.2/40.1 (1009)	344.16	40.07	1.88835e+06	1.78762e+06	2.0842e+06	1.65157e+06	2.20464e+06	2.95671e+06	1.58618e+06	1.38306e+06	1.72675e+06	1.50313e+06	1.82598e+06	2.16987e+06	1.21505e+06	1.36757e+06	1.71012e+06	1.81143e+06	p=0.943	p=0.998	p=1.000
1010	344.2/43.6 (1010)	344.16	43.64	1.23306e+06	1.22929e+06	1.20167e+06	1.08937e+06	1.38093e+06	1.10386e+06	1.37978e+06	1.4402e+06	1.28772e+06	1.07492e+06	1.36328e+06	1.07164e+06	906550	1.01403e+06	1.09966e+06	1.41478e+06	p=0.750	p=0.921	p=0.944
1011	344.3/9.6 (1011)	344.28	9.59	1.21214e+07	1.29111e+07	1.18021e+07	1.24068e+07	1.2007e+07	1.25594e+07	1.34682e+07	1.3041e+07	1.11013e+07	1.13795e+07	1.23488e+07	1.26146e+07	1.10471e+07	1.16364e+07	1.28058e+07	1.1786e+07	p=0.497	p=0.099	p=0.168
1012	344.3/10.1 (1012)	344.28	10.14	4.70324e+06	5.45264e+06	5.29377e+06	5.48083e+06	5.40699e+06	6.70899e+06	5.51675e+06	6.29493e+06	5.10249e+06	5.139e+06	5.46838e+06	5.7009e+06	4.41273e+06	5.12366e+06	5.77229e+06	5.62747e+06	p=0.146	p=0.226	p=0.062
1013	344.3/14.1 (1013)	344.28	14.06	6.67843e+06	5.78882e+06	5.18081e+06	5.61491e+06	2.54758e+07	8.51567e+06	5.65111e+06	6.92995e+06	6.90474e+06	6.7173e+06	4.62269e+06	5.61485e+06	9.63121e+06	9.44461e+06	6.43058e+06	8.13059e+06	p=0.399	p=0.148	p=0.252
1014	344.4/13.0 (1014)	344.4	13	364567	206405	295081	386838	352753	143132	271867	307185	260263	191702	382202	213678	391518	209668	334999	215351	p=0.007	p=0.916	p=0.345
1015	344.6/17.6 (1015)	344.64	17.6	667049	954748	857500	1.10943e+06	974371	1.02383e+06	1.10712e+06	1.16852e+06	939032	1.07088e+06	1.01705e+06	1.09643e+06	838646	1.0741e+06	990538	1.12419e+06	p=0.047	p=0.130	p=0.004
1016	344.8/14.0 (1016)	344.76	14.05	7.16265e+06	6.60695e+06	5.64596e+06	6.25254e+06	1.84319e+07	9.05296e+06	6.74045e+06	7.39915e+06	7.78641e+06	7.25781e+06	5.97127e+06	6.59881e+06	9.56167e+06	9.14448e+06	7.46085e+06	8.64816e+06	p=0.403	p=0.119	p=0.225
1017	344.8/48.5 (1017)	344.76	48.48	1.18033e+07	1.10763e+07	1.33349e+07	1.13893e+07	1.13936e+07	1.31751e+07	1.30908e+07	1.31857e+07	1.31854e+07	1.27563e+07	1.19999e+07	1.3188e+07	1.14484e+07	1.14125e+07	1.22687e+07	1.21983e+07	p=0.989	p=0.518	p=0.713
1018	345.0/13.1 (1018)	345	13.06	2.20711e+07	2.1198e+07	1.41049e+07	1.62812e+07	2.9316e+07	2.73108e+07	1.60373e+07	2.03202e+07	1.4674e+07	1.68431e+07	1.62941e+07	1.4721e+07	1.5207e+07	1.59411e+07	1.9626e+07	1.82713e+07	p=1.000	p=0.533	p=0.707
1019	345.0/17.6 (1019)	345	17.56	4.43502e+06	4.36141e+06	4.12621e+06	8.85418e+06	4.73819e+06	5.20222e+06	4.52625e+06	8.41111e+06	4.21169e+06	4.27293e+06	4.12654e+06	9.43279e+06	3.96747e+06	5.37842e+06	6.5775e+06	7.53038e+06	p=0.740	p=0.700	p=0.000
1020	345.1/9.8 (1020)	345.12	9.83	8.54082e+06	9.38436e+06	8.51218e+06	9.06575e+06	1.00375e+07	9.42579e+06	9.563e+06	9.58854e+06	8.675e+06	9.34262e+06	8.40734e+06	9.52959e+06	9.17188e+06	9.90565e+06	8.85296e+06	8.92831e+06	p=0.504	p=0.761	p=0.920
1021	345.1/14.5 (1021)	345.12	14.45	3.51781e+07	3.37357e+07	2.648e+07	2.54413e+07	4.51539e+07	3.95593e+07	3.1968e+07	3.55287e+07	3.71601e+07	3.29667e+07	3.11047e+07	2.81228e+07	4.80742e+07	3.78444e+07	3.85232e+07	4.1513e+07	p=0.423	p=0.088	p=0.116
1022	345.2/1.8 (1022)	345.24	1.82	6.71802e+06	7.15539e+06	9.00814e+06	9.91345e+06	6.31741e+06	8.25788e+06	8.37349e+06	1.19461e+07	6.19213e+06	4.41193e+06	8.07824e+06	1.07769e+07	6.56771e+06	4.96559e+06	9.80692e+06	9.51584e+06	p=0.978	p=0.030	p=0.001
1023	345.2/2.9 (1023)	345.24	2.91	4.47404e+06	4.37513e+06	5.30506e+06	4.66764e+06	1.31145e+06	1.98849e+06	4.25464e+06	6.98698e+06	3.37064e+06	1.76031e+06	4.86165e+06	1.39594e+06	2.58304e+06	1.55807e+06	1.51993e+06	4.69356e+06	p=0.950	p=0.722	p=0.485
1024	345.7/14.0 (1024)	345.72	14.04	1.49154e+06	1.2206e+06	1.14674e+06	1.08044e+06	2.29391e+06	1.86389e+06	1.27811e+06	1.47567e+06	1.58532e+06	1.41088e+06	1.42766e+06	1.44005e+06	1.97365e+06	1.48154e+06	1.39627e+06	1.54389e+06	p=0.200	p=0.037	p=0.074
1025	345.7/48.5 (1025)	345.72	48.5	1.78876e+06	1.15968e+06	1.46796e+06	516598	997135	1.00158e+06	690617	755975	975943	1.21767e+06	1.13723e+06	1.50646e+06	1.17551e+06	623335	1.48465e+06	1.14661e+06	p=0.706	p=0.997	p=0.658
1026	346.0/2.7 (1026)	345.96	2.72	5.61655e+06	5.62034e+06	6.78826e+06	6.51134e+06	2.42317e+06	3.30321e+06	6.17093e+06	6.60693e+06	5.47791e+06	4.34402e+06	6.5204e+06	4.40504e+06	5.94204e+06	2.81062e+06	2.2223e+06	7.06586e+06	p=0.799	p=0.926	p=0.553
1027	346.0/14.5 (1027)	345.96	14.49	2.22233e+06	2.88016e+06	2.31329e+06	1.74798e+06	2.9996e+06	2.60952e+06	2.22082e+06	2.43666e+06	2.03442e+06	2.01478e+06	1.9861e+06	1.74205e+06	2.84916e+06	2.1554e+06	2.3202e+06	2.80937e+06	p=0.963	p=0.586	p=0.530
1028	346.1/1.8 (1028)	346.08	1.84	3.92799e+06	3.8771e+06	5.51724e+06	5.18676e+06	2.58214e+06	3.49472e+06	3.92657e+06	5.38687e+06	4.24556e+06	2.18433e+06	3.72135e+06	5.35555e+06	4.0088e+06	2.89646e+06	4.33595e+06	4.18716e+06	p=0.552	p=0.428	p=0.055
1029	346.1/13.1 (1029)	346.08	13.08	4.77592e+06	5.11064e+06	3.895e+06	4.25506e+06	7.39257e+06	7.16052e+06	3.7538e+06	5.26707e+06	3.68149e+06	4.47777e+06	4.77659e+06	4.26633e+06	3.93723e+06	4.46659e+06	5.03665e+06	4.66228e+06	p=0.943	p=0.811	p=0.953
1030	346.1/14.4 (1030)	346.08	14.44	6.21618e+06	6.62351e+06	5.61023e+06	4.3847e+06	8.35489e+06	6.83076e+06	5.95295e+06	7.05382e+06	6.22079e+06	6.07863e+06	5.45489e+06	5.29336e+06	7.74361e+06	6.91057e+06	7.30853e+06	7.39054e+06	p=0.807	p=0.359	p=0.324
1031	346.1/17.6 (1031)	346.08	17.56	1.80567e+06	1.50165e+06	1.76747e+06	3.13142e+06	1.93231e+06	1.67506e+06	1.94495e+06	3.1918e+06	1.64199e+06	1.69981e+06	1.7224e+06	3.30843e+06	1.63419e+06	2.5383e+06	2.97046e+06	2.69879e+06	p=0.971	p=0.500	p=0.001
1032	346.8/2.8 (1032)	346.8	2.76	1.10069e+06	1.27974e+06	1.51036e+06	1.43369e+06	1.29628e+06	1.37105e+06	1.50667e+06	1.60357e+06	1.21775e+06	1.19068e+06	1.67147e+06	1.40713e+06	1.48878e+06	1.26855e+06	1.16244e+06	1.63809e+06	p=1.000	p=0.241	p=0.100
1033	346.9/14.1 (1033)	346.92	14.07	7.2937e+07	6.702e+07	5.282e+07	5.60583e+07	1.52389e+08	1.03361e+08	7.27943e+07	7.70607e+07	7.79041e+07	8.13744e+07	6.44981e+07	6.1169e+07	9.9276e+07	1.03155e+08	9.32843e+07	8.63545e+07	p=0.808	p=0.212	p=0.199
1034	347.0/14.1 (1034)	347.04	14.06	2.52873e+08	1.94086e+08	1.43789e+08	1.62511e+08	4.34155e+08	2.66017e+08	1.57562e+08	1.95921e+08	1.81778e+08	2.03167e+08	1.61713e+08	1.69106e+08	2.17394e+08	2.82598e+08	2.4834e+08	1.88745e+08	p=0.791	p=0.154	p=0.161
1035	347.0/14.4 (1035)	347.04	14.4	1.37923e+07	1.28824e+07	1.39895e+07	9.73364e+06	2.17417e+07	1.50084e+07	1.51439e+07	1.39477e+07	1.34486e+07	1.28124e+07	1.67037e+07	1.04335e+07	1.64021e+07	1.46225e+07	1.9944e+07	1.4583e+07	p=0.435	p=1.000	p=0.115
1036	347.0/17.6 (1036)	347.04	17.59	2.7318e+06	3.17195e+06	3.20228e+06	3.31318e+06	3.17508e+06	3.64766e+06	3.18907e+06	2.74864e+06	2.32653e+06	2.16148e+06	3.07985e+06	2.91764e+06	1.99969e+06	3.9685e+06	4.56725e+06	2.79458e+06	p=0.301	p=0.109	p=0.699
1037	347.0/33.3 (1037)	347.04	33.33	1.4924e+07	1.30541e+07	1.69211e+07	1.43177e+07	1.72363e+07	1.84136e+07	1.75839e+07	1.70025e+07	1.79341e+07	1.69716e+07	1.58641e+07	1.93225e+07	1.21445e+07	1.39183e+07	1.89185e+07	1.35591e+07	p=1.000	p=0.594	p=0.982
1038	347.2/13.0 (1038)	347.16	13.04	1.12524e+07	1.12738e+07	8.32242e+06	9.033e+06	1.37001e+07	1.25298e+07	9.30402e+06	1.15401e+07	1.00517e+07	1.00882e+07	1.02593e+07	9.56738e+06	1.00161e+07	1.06807e+07	1.0651e+07	1.08334e+07	p=0.999	p=0.221	p=0.558
1039	348.0/14.1 (1039)	348	14.06	8.07692e+07	6.08083e+07	4.03118e+07	4.34506e+07	1.56378e+08	8.69249e+07	4.62553e+07	6.48662e+07	5.76434e+07	6.28928e+07	5.10444e+07	4.79211e+07	7.37973e+07	9.73793e+07	8.01809e+07	6.17549e+07	p=0.749	p=0.146	p=0.146
1040	348.1/12.7 (1040)	348.12	12.7	7.01266e+06	4.6029e+07	1.37711e+07	1.92684e+07	3.89939e+06	5.68574e+07	9.05842e+06	3.00742e+07	6.26731e+06	2.66733e+06	9.46534e+06	1.81162e+07	2.3465e+06	5.63912e+06	7.56176e+06	9.57027e+06	p=0.111	p=0.926	p=0.398
1041	348.1/17.6 (1041)	348.12	17.57	1.27187e+06	1.93297e+06	2.07876e+06	1.9957e+06	1.85089e+06	2.51846e+06	1.50065e+06	1.33539e+06	1.48675e+06	1.47953e+06	1.56516e+06	1.7689e+06	1.4042e+06	2.29447e+06	3.78783e+06	1.45068e+06	p=0.465	p=0.264	p=0.979
1042	348.1/33.3 (1042)	348.12	33.35	5.05707e+06	5.02251e+06	5.89411e+06	4.70115e+06	6.55623e+06	5.99069e+06	6.1552e+06	5.56764e+06	5.71398e+06	6.25248e+06	6.34432e+06	6.34132e+06	4.99807e+06	5.14832e+06	6.78754e+06	5.1785e+06	p=1.000	p=0.284	p=0.980
1043	348.6/12.7 (1043)	348.6	12.71	6.31192e+06	2.81889e+07	1.00384e+07	1.24675e+07	4.30446e+06	3.63247e+07	7.37468e+06	1.96549e+07	5.7466e+06	3.87557e+06	7.31653e+06	1.14333e+07	3.37829e+06	5.60572e+06	7.36904e+06	7.41666e+06	p=0.108	p=0.919	p=0.458
1044	348.8/25.4 (1044)	348.84	25.38	3.74339e+06	3.91814e+06	3.88713e+06	3.76997e+06	3.8852e+06	3.44985e+06	3.95026e+06	3.71595e+06	4.01896e+06	3.17196e+06	3.86272e+06	3.70724e+06	3.86166e+06	3.58675e+06	3.8605e+06	4.34946e+06	p=0.126	p=1.000	p=1.000
1045	349.1/8.6 (1045)	349.08	8.56	1.98561e+06	1.38162e+06	1.45889e+06	1.32066e+06	3.31171e+06	1.03697e+06	1.15316e+06	1.47204e+06	1.64511e+06	1.41991e+06	2.15723e+06	1.79998e+06	1.34259e+06	2.25272e+06	2.36796e+06	1.41342e+06	p=0.443	p=0.832	p=0.414
1046	349.1/10.8 (1046)	349.08	10.84	1.3431e+07	1.22901e+07	1.56257e+07	1.30877e+07	1.20666e+07	9.90969e+06	1.28815e+07	1.18074e+07	1.32098e+07	1.07398e+07	1.26487e+07	1.3948e+07	1.02469e+07	1.21777e+07	1.21478e+07	1.06533e+07	p=0.664	p=0.581	p=0.998
1047	349.1/12.7 (1047)	349.08	12.65	2.78392e+06	6.98235e+06	2.81637e+06	3.14287e+06	2.04033e+06	8.28211e+06	1.99604e+06	5.17487e+06	2.18031e+06	1.40155e+06	2.2935e+06	3.03635e+06	1.26219e+06	1.92945e+06	2.53503e+06	1.8973e+06	p=0.185	p=0.988	p=0.688
1048	349.1/14.0 (1048)	349.08	14.05	2.21361e+07	1.6755e+07	1.19188e+07	1.12453e+07	4.48093e+07	2.45401e+07	1.31851e+07	1.90735e+07	1.647e+07	1.69887e+07	1.43245e+07	1.30066e+07	2.1267e+07	2.6633e+07	2.29605e+07	1.73244e+07	p=0.682	p=0.163	p=0.142
1049	349.1/33.4 (1049)	349.08	33.36	3.55222e+06	3.18677e+06	3.95877e+06	3.5414e+06	4.23132e+06	4.06855e+06	4.05836e+06	4.08058e+06	3.71176e+06	4.00179e+06	4.53386e+06	4.45124e+06	2.63647e+06	3.54843e+06	4.66125e+06	3.86023e+06	p=0.920	p=0.094	p=0.418
1050	349.2/11.2 (1050)	349.2	11.19	7.71676e+06	7.52583e+06	7.70477e+06	7.57753e+06	7.81617e+06	8.05684e+06	7.31823e+06	9.6643e+06	8.0159e+06	7.20732e+06	8.62395e+06	7.33564e+06	7.15274e+06	8.06208e+06	7.15061e+06	7.7166e+06	p=1.000	p=1.000	p=0.755
1051	349.3/12.7 (1051)	349.32	12.73	1.39894e+06	3.38325e+06	1.49848e+06	1.71499e+06	1.07508e+06	3.59478e+06	1.45574e+06	2.85788e+06	1.52542e+06	893359	1.43323e+06	1.74429e+06	1.02953e+06	1.41383e+06	1.44429e+06	1.27757e+06	p=0.175	p=0.967	p=0.526
1052	349.3/17.6 (1052)	349.32	17.59	716597	733763	794980	792017	697836	716774	599939	530655	622945	508936	336632	572129	520576	1.22287e+06	1.18856e+06	435029	p=0.715	p=0.919	p=0.977
1053	349.9/48.5 (1053)	349.92	48.49	5.01445e+06	5.40192e+06	3.52266e+06	4.32664e+06	3.39583e+06	4.7301e+06	3.94738e+06	3.30477e+06	2.97309e+06	3.23237e+06	3.08035e+06	5.21698e+06	2.84966e+06	2.88195e+06	3.69781e+06	4.04298e+06	p=0.768	p=1.000	p=0.604
1054	350.0/10.8 (1054)	350.04	10.83	3.38027e+06	3.31562e+06	3.96716e+06	3.25225e+06	2.86973e+06	2.55811e+06	3.14624e+06	2.99063e+06	3.39667e+06	3.16128e+06	3.44694e+06	3.3895e+06	2.73367e+06	3.05138e+06	3.39325e+06	2.74034e+06	p=0.978	p=0.257	p=1.000
1055	350.0/14.1 (1055)	350.04	14.06	7.18914e+06	5.857e+06	4.78889e+06	5.31319e+06	1.15352e+07	8.28876e+06	5.07539e+06	7.23903e+06	5.55309e+06	6.67004e+06	5.35773e+06	5.87487e+06	6.65727e+06	8.06692e+06	7.06367e+06	7.53124e+06	p=0.942	p=0.191	p=0.579
1056	350.0/17.6 (1056)	350.04	17.56	1.43002e+06	1.32608e+06	1.25424e+06	1.63948e+06	1.56373e+06	1.45925e+06	1.4212e+06	1.19884e+06	1.15746e+06	810648	1.0706e+06	1.34841e+06	1.0895e+06	1.90625e+06	2.88041e+06	923070	p=0.996	p=0.660	p=0.999
1057	350.2/40.0 (1057)	350.16	40.03	1.35307e+08	1.4474e+08	1.45345e+08	1.36224e+08	1.96082e+08	1.44613e+08	1.80245e+08	1.77251e+08	1.32773e+08	1.67718e+08	1.51841e+08	1.41495e+08	1.55848e+08	1.42907e+08	1.59813e+08	1.88547e+08	p=0.976	p=0.985	p=0.963
1058	350.3/11.2 (1058)	350.28	11.19	1.89509e+06	1.65596e+06	1.96126e+06	1.63531e+06	1.70405e+06	1.63458e+06	1.69278e+06	2.55347e+06	1.87367e+06	1.8688e+06	2.10729e+06	1.96356e+06	2.00803e+06	2.0601e+06	1.90915e+06	2.19929e+06	p=0.963	p=0.985	p=0.469
1059	350.6/40.1 (1059)	350.64	40.11	5.14896e+07	5.02553e+07	5.75643e+07	4.86301e+07	7.14595e+07	6.06401e+07	5.90469e+07	6.30103e+07	5.51769e+07	5.28681e+07	5.19978e+07	5.79141e+07	4.15819e+07	4.15624e+07	5.68946e+07	4.81805e+07	p=0.874	p=0.989	p=1.000
1060	350.9/10.8 (1060)	350.88	10.76	1.65208e+06	1.78362e+06	1.73014e+06	1.86533e+06	1.53967e+06	1.60629e+06	1.77633e+06	1.89635e+06	1.59321e+06	1.75804e+06	1.79194e+06	2.17038e+06	1.5252e+06	1.65044e+06	1.85563e+06	2.01941e+06	p=0.184	p=0.016	p=0.000
1061	351.0/13.9 (1061)	351	13.93	2.76524e+06	2.24794e+06	2.36381e+06	2.68496e+06	3.40559e+06	3.29025e+06	2.60389e+06	3.38619e+06	2.67867e+06	3.26822e+06	2.56971e+06	2.63405e+06	2.72837e+06	2.7921e+06	2.66706e+06	3.58744e+06	p=1.000	p=0.485	p=0.855
1062	351.2/8.0 (1062)	351.24	8.03	1.01892e+07	1.08176e+07	9.62301e+06	1.1239e+07	8.97418e+06	1.20434e+07	8.83995e+06	1.17935e+07	8.25457e+06	8.62749e+06	9.82702e+06	1.03125e+07	7.68476e+06	9.07156e+06	1.10641e+07	9.58157e+06	p=0.279	p=0.460	p=0.087
1063	351.2/14.5 (1063)	351.24	14.47	4.02747e+06	4.56713e+06	6.01788e+06	6.52924e+06	5.30053e+06	5.79241e+06	5.74695e+06	5.70447e+06	4.37161e+06	4.4622e+06	4.23352e+06	5.49029e+06	4.37347e+06	3.57057e+06	4.04697e+06	4.14313e+06	p=0.998	p=0.774	p=0.339
1064	351.2/17.6 (1064)	351.24	17.59	2.85858e+06	2.51228e+06	2.72653e+06	3.18742e+06	2.77845e+06	2.99495e+06	2.53847e+06	2.73891e+06	2.78126e+06	2.06857e+06	2.2902e+06	3.01849e+06	2.07476e+06	4.08877e+06	3.80297e+06	2.84012e+06	p=0.822	p=0.915	p=0.779
1065	351.4/1.8 (1065)	351.36	1.82	4.79771e+06	4.31989e+06	7.09993e+06	7.31753e+06	2.98332e+06	4.02131e+06	5.35612e+06	4.86365e+06	3.94868e+06	2.32888e+06	3.62166e+06	6.50952e+06	2.52725e+06	3.11664e+06	4.20809e+06	4.04037e+06	p=0.998	p=0.266	p=0.088
1066	351.4/8.8 (1066)	351.36	8.81	2.31655e+06	3.88932e+06	3.62358e+06	5.19056e+06	2.94504e+06	4.1521e+06	2.97545e+06	3.80015e+06	2.61834e+06	2.34643e+06	3.2165e+06	4.2624e+06	2.08049e+06	2.33762e+06	2.86111e+06	2.16728e+06	p=0.531	p=0.544	p=0.097
1067	351.8/8.0 (1067)	351.84	8.02	1.65353e+06	1.92565e+06	1.69839e+06	1.9026e+06	1.70012e+06	1.82418e+06	1.57538e+06	1.89061e+06	1.76819e+06	1.78716e+06	1.96614e+06	2.09307e+06	1.48463e+06	1.94602e+06	1.66202e+06	1.77767e+06	p=0.081	p=0.758	p=0.033
1068	352.1/1.6 (1068)	352.08	1.6	3.95175e+06	3.81618e+06	6.33404e+06	6.1151e+06	2.45837e+06	2.6683e+06	4.72637e+06	4.8099e+06	3.80514e+06	3.17791e+06	4.50349e+06	3.86118e+06	2.84543e+06	3.26571e+06	4.45036e+06	2.73648e+06	p=1.000	p=0.059	p=0.274
1069	352.1/17.6 (1069)	352.08	17.56	1.67645e+06	2.02107e+06	2.2413e+06	2.51077e+06	1.9543e+06	1.97238e+06	1.47968e+06	1.42654e+06	1.62935e+06	1.44142e+06	1.39672e+06	1.74869e+06	1.04207e+06	2.74445e+06	3.14946e+06	1.84026e+06	p=0.535	p=0.501	p=0.792
1070	352.2/40.1 (1070)	352.2	40.06	1.5269e+08	1.44873e+07	1.33414e+07	1.19761e+07	1.45945e+07	1.55824e+07	1.47333e+07	1.30687e+07	1.32162e+07	1.33468e+07	1.15936e+07	1.45486e+07	1.20094e+07	1.36952e+07	1.41504e+07	1.36295e+07	p=0.411	p=0.393	p=0.390
1071	352.3/8.0 (1071)	352.32	7.96	3.05257e+06	3.27517e+06	2.87672e+06	2.86981e+06	2.56521e+06	3.32465e+06	2.28688e+06	3.13695e+06	2.20462e+06	2.83847e+06	3.05721e+06	2.96167e+06	2.14956e+06	2.495e+06	2.64174e+06	2.21864e+06	p=0.224	p=0.757	p=0.566
1072	352.3/38.3 (1072)	352.32	38.28	5.73557e+07	4.72305e+06	7.66518e+06	6.54289e+06	3.42431e+06	7.00263e+06	6.41082e+06	6.05238e+06	6.16832e+06	6.94341e+06	6.17525e+06	6.35301e+06	4.26436e+06	4.45081e+06	4.83171e+06	4.94927e+06	p=0.460	p=0.491	p=0.472
1073	352.3/40.0 (1073)	352.32	40.05	2.95478e+08	2.11983e+07	1.80252e+07	1.69348e+07	1.64045e+07	1.81629e+07	1.67492e+07	1.63543e+07	1.64277e+07	1.57679e+07	1.62504e+07	1.68523e+07	1.64707e+07	1.68312e+07	1.72561e+07	1.77892e+07	p=0.405	p=0.396	p=0.395
1074	352.9/17.6 (1074)	352.92	17.56	2.5872e+06	2.91582e+06	3.32123e+06	3.48083e+06	3.00036e+06	3.07936e+06	2.62256e+06	2.57123e+06	2.56134e+06	2.34241e+06	2.29834e+06	2.71165e+06	1.79994e+06	5.12182e+06	5.08709e+06	2.70117e+06	p=0.430	p=0.458	p=0.890
1075	352.9/21.7 (1075)	352.92	21.73	4.11408e+07	3.91694e+07	4.11346e+07	3.95439e+07	3.97492e+07	4.12646e+07	4.20038e+07	4.06665e+07	4.0588e+07	4.03607e+07	3.90717e+07	4.23241e+07	3.75309e+07	3.83347e+07	3.76307e+07	3.67454e+07	p=1.000	p=0.997	p=1.000
1076	353.0/15.2 (1076)	353.04	15.23	1.66449e+07	3.15958e+07	1.89167e+07	1.96388e+07	1.52549e+07	2.06259e+07	1.84955e+07	1.84665e+07	1.38053e+07	8.0425e+06	1.44924e+07	1.96704e+07	9.14076e+06	1.04962e+07	1.19692e+07	1.73808e+07	p=0.666	p=0.906	p=0.498
1077	353.3/9.1 (1077)	353.28	9.07	1.29402e+07	1.6657e+07	1.60784e+07	1.91118e+07	1.27085e+07	1.4892e+07	1.36496e+07	1.86447e+07	1.18872e+07	1.2511e+07	1.47258e+07	1.76144e+07	1.10138e+07	1.20643e+07	1.43486e+07	1.58044e+07	p=0.211	p=0.072	p=0.000
1078	353.3/10.4 (1078)	353.28	10.39	3.15573e+06	7.17969e+06	4.53529e+06	5.25866e+06	3.75609e+06	6.18485e+06	2.79785e+06	4.21591e+06	2.25231e+06	2.22859e+06	3.1341e+06	4.02208e+06	1.9773e+06	2.59673e+06	2.99585e+06	2.62788e+06	p=0.263	p=0.900	p=0.515
1079	353.3/40.1 (1079)	353.28	40.06	1.46901e+08	1.66108e+07	1.96532e+07	1.46993e+07	1.87877e+07	1.87356e+07	1.8057e+07	1.78025e+07	1.76189e+07	1.68536e+07	1.59684e+07	1.79478e+07	1.67621e+07	1.40913e+07	1.86473e+07	1.70346e+07	p=0.364	p=0.398	p=0.370
1080	353.4/15.2 (1080)	353.4	15.23	8.5232e+06	1.80665e+07	1.03495e+07	9.56277e+06	7.51005e+06	1.08129e+07	8.63422e+06	9.99094e+06	6.51936e+06	3.51938e+06	7.83823e+06	9.9555e+06	3.83001e+06	4.8761e+06	5.98382e+06	9.00296e+06	p=0.591	p=0.863	p=0.514
1081	353.6/15.2 (1081)	353.64	15.22	4.83151e+06	1.08237e+07	5.94091e+06	5.57251e+06	4.7819e+06	6.11659e+06	5.27668e+06	6.04719e+06	4.05687e+06	2.56292e+06	4.59453e+06	6.01766e+06	2.67943e+06	3.44255e+06	4.0718e+06	5.53957e+06	p=0.521	p=0.862	p=0.496
1082	354.0/21.7 (1082)	354	21.74	1.07613e+07	1.06021e+07	1.14996e+07	1.03392e+07	1.11426e+07	1.07819e+07	1.07424e+07	1.03403e+07	1.08179e+07	1.00853e+07	1.0835e+07	1.05281e+07	9.39113e+06	1.01402e+07	1.04637e+07	1.00937e+07	p=0.967	p=0.613	p=0.884
1083	354.1/9.1 (1083)	354.12	9.09	5.0582e+06	6.58176e+06	6.34174e+06	7.32217e+06	4.85778e+06	6.40492e+06	5.90617e+06	7.14755e+06	5.47042e+06	4.77205e+06	5.82598e+06	6.16359e+06	4.90859e+06	5.52284e+06	5.73096e+06	6.20858e+06	p=0.187	p=0.108	p=0.003
1084	354.1/17.6 (1084)	354.12	17.56	1.50948e+06	1.79154e+06	2.10814e+06	2.37798e+06	1.81179e+06	1.80249e+06	1.7143e+06	1.61975e+06	1.62663e+06	1.52159e+06	1.58394e+06	1.77298e+06	1.38878e+06	2.77111e+06	3.12839e+06	1.48391e+06	p=0.568	p=0.312	p=0.850
1085	354.4/12.8 (1085)	354.36	12.8	3.31472e+06	6.78833e+06	6.5583e+06	8.72923e+06	4.81645e+06	6.38279e+06	6.66019e+06	6.4913e+06	6.24314e+06	5.78369e+06	6.82606e+06	6.718e+06	5.35758e+06	5.73287e+06	6.6249e+06	6.54849e+06	p=0.150	p=0.036	p=0.009
1086	354.6/13.9 (1086)	354.6	13.87	285565	308187	326022	439406	472524	469834	401075	359371	505820	444880	483762	273630	467048	373149	596702	444772	p=0.920	p=0.983	p=0.763
1087	354.7/12.9 (1087)	354.72	12.9	1.69598e+06	1.95933e+06	1.69206e+06	1.93399e+06	2.18348e+06	2.03263e+06	2.79875e+06	2.97927e+06	2.84605e+06	2.44915e+06	3.36147e+06	2.56413e+06	2.35072e+06	2.74858e+06	3.017e+06	2.89403e+06	p=1.000	p=0.508	p=0.722
1088	354.7/14.3 (1088)	354.72	14.34	317844	431668	391461	463869	298378	410479	540708	415423	409403	400627	383089	351377	505312	674506	380716	494581	p=0.376	p=0.872	p=0.812
1089	354.7/15.2 (1089)	354.72	15.22	1.7497e+06	3.35238e+06	2.47942e+06	2.26425e+06	1.7055e+06	2.11098e+06	2.46743e+06	2.29915e+06	1.75156e+06	1.43574e+06	1.7357e+06	2.23434e+06	1.62316e+06	1.48274e+06	2.03638e+06	2.05396e+06	p=0.554	p=0.409	p=0.359
1090	354.7/36.3 (1090)	354.72	36.34	2.87476e+06	1.58878e+06	1.90166e+06	1.55772e+06	1.66897e+06	1.44711e+06	1.70392e+06	1.6013e+06	1.52738e+06	1.35414e+06	1.69263e+06	1.68719e+06	943316	1.17333e+06	1.49926e+06	1.59145e+06	p=0.504	p=0.996	p=0.931
1091	355.0/13.0 (1091)	354.96	12.97	852387	880242	794509	976063	1.09563e+06	1.01687e+06	1.45182e+06	1.80747e+06	1.55333e+06	1.10673e+06	1.78751e+06	1.38706e+06	1.05623e+06	1.34262e+06	1.54673e+06	1.1475e+06	p=0.992	p=0.576	p=0.757
1092	355.0/15.2 (1092)	354.96	15.2	3.76755e+06	4.77158e+06	3.71996e+06	4.07537e+06	3.80646e+06	3.71636e+06	3.99596e+06	3.76017e+06	3.29579e+06	3.36734e+06	3.62172e+06	3.62097e+06	3.30264e+06	3.24607e+06	3.29699e+06	3.66724e+06	p=0.770	p=0.959	p=0.758
1093	355.0/21.7 (1093)	354.96	21.71	2.8648e+06	3.06647e+06	3.42187e+06	2.52361e+06	3.26401e+06	3.20215e+06	2.8409e+06	3.15309e+06	2.57143e+06	3.39106e+06	3.37708e+06	3.31063e+06	2.97236e+06	3.31717e+06	3.09152e+06	3.20718e+06	p=0.267	p=0.417	p=0.842
1094	355.1/13.8 (1094)	355.08	13.84	5.32569e+07	5.79419e+07	5.52753e+07	6.14393e+07	5.37246e+07	5.58321e+07	5.02401e+07	5.42613e+07	5.83775e+07	4.30139e+07	5.86082e+07	6.45123e+07	4.36775e+07	4.76872e+07	4.97847e+07	5.3036e+07	p=0.985	p=0.982	p=0.360
1095	355.1/14.4 (1095)	355.08	14.42	1.57572e+07	1.8579e+07	1.51404e+07	1.67819e+07	1.45017e+07	1.59948e+07	1.63897e+07	1.72789e+07	1.78369e+07	1.75144e+07	1.72809e+07	1.68952e+07	1.499e+07	1.94695e+07	1.52469e+07	1.67638e+07	p=0.062	p=0.982	p=0.397
1096	355.1/17.6 (1096)	355.08	17.59	3.39531e+06	3.42576e+06	3.68589e+06	4.09452e+06	3.49689e+06	3.57371e+06	3.2268e+06	3.08063e+06	2.6612e+06	2.50115e+06	3.08262e+06	3.52196e+06	2.80735e+06	4.04283e+06	3.94824e+06	2.87723e+06	p=0.755	p=0.576	p=0.741
1097	355.1/21.7 (1097)	355.08	21.73	4.9417e+06	4.96423e+06	5.33548e+06	4.16565e+06	5.03692e+06	4.76946e+06	4.28266e+06	4.95283e+06	4.14911e+06	5.0784e+06	4.97756e+06	5.22839e+06	4.384e+06	4.85964e+06	4.86806e+06	4.75665e+06	p=0.598	p=0.721	p=0.906
1098	355.2/10.6 (1098)	355.2	10.56	7.81801e+06	8.12988e+06	1.06442e+07	1.18594e+07	5.50175e+06	5.07044e+06	5.49915e+06	5.42848e+06	5.85312e+06	5.11604e+06	5.74196e+06	6.71594e+06	4.34412e+06	5.36247e+06	4.96562e+06	5.00902e+06	p=1.000	p=0.919	p=0.739
1099	355.2/12.5 (1099)	355.2	12.54	5.56707e+06	7.68528e+06	6.54733e+06	6.6355e+06	4.15251e+06	7.02958e+06	7.16989e+06	6.8507e+06	5.67407e+06	5.10337e+06	5.67315e+06	5.06586e+06	6.9915e+06	4.73891e+06	4.26047e+06	7.27807e+06	p=0.864	p=0.967	p=0.638
1100	355.2/15.3 (1100)	355.2	15.26	2.32651e+06	2.87283e+06	2.04194e+06	1.81676e+06	1.89688e+06	1.6723e+06	1.63905e+06	1.36899e+06	1.5004e+06	1.49898e+06	1.3534e+06	1.92656e+06	1.37817e+06	1.19247e+06	1.42678e+06	1.83564e+06	p=0.999	p=0.930	p=0.999
1101	355.2/36.3 (1101)	355.2	36.32	1.70388e+07	1.37188e+07	1.75059e+07	1.82429e+07	1.27998e+07	1.35008e+07	1.45856e+07	1.32529e+07	1.29334e+07	1.14182e+07	1.38623e+07	1.64927e+07	9.57558e+06	1.00326e+07	1.25853e+07	1.13209e+07	p=0.922	p=0.735	p=0.667
1102	355.2/37.9 (1102)	355.2	37.88	1.41503e+07	1.06908e+07	1.02974e+07	1.00513e+07	1.048e+07	1.07927e+07	9.64928e+06	9.05071e+06	1.81512e+07	9.32011e+06	9.95512e+06	1.02024e+07	9.03008e+06	1.07626e+07	1.08689e+07	9.92296e+06	p=0.250	p=0.203	p=0.133
1103	355.2/46.3 (1103)	355.2	46.26	3.53601e+06	2.89001e+06	2.94334e+06	2.69305e+06	3.13058e+06	3.3094e+06	2.65859e+06	2.43293e+06	3.18424e+06	2.64445e+06	2.74113e+06	3.04516e+06	2.01748e+06	1.84036e+06	2.76451e+06	2.3538e+06	p=0.722	p=0.898	p=0.646
1104	355.9/21.7 (1104)	355.92	21.7	1.00103e+06	1.44802e+06	1.25307e+06	992398	936659	942419	918618	1.199e+06	1.27686e+06	1.13188e+06	1.37823e+06	1.23872e+06	762982	1.30727e+06	833093	1.21832e+06	p=0.375	p=0.834	p=0.551
1105	356.0/14.4 (1105)	356.04	14.42	4.01684e+06	4.03782e+06	4.2201e+06	4.23828e+06	3.74011e+06	3.88812e+06	3.98236e+06	4.75046e+06	4.88678e+06	4.77906e+06	4.03413e+06	4.35213e+06	4.2178e+06	4.38035e+06	3.67659e+06	4.06221e+06	p=0.993	p=0.690	p=0.913
1106	356.0/36.3 (1106)	356.04	36.31	908893	971791	861254	1.36006e+06	989699	1.07416e+06	1.01289e+06	1.04977e+06	1.03263e+06	1.03904e+06	1.26353e+06	1.14014e+06	869630	741170	713559	897274	p=1.000	p=0.999	p=0.442
1107	356.2/13.9 (1107)	356.16	13.86	1.23232e+07	1.51645e+07	1.48604e+07	1.58644e+07	1.27126e+07	1.26606e+07	1.19333e+07	1.24415e+07	1.35272e+07	1.0638e+07	1.43417e+07	1.6066e+07	1.05201e+07	1.12286e+07	1.0319e+07	1.32269e+07	p=0.999	p=0.940	p=0.284
1108	356.2/17.6 (1108)	356.16	17.6	1.7972e+06	1.77079e+06	1.75021e+06	2.07868e+06	1.39362e+06	1.9676e+06	1.70143e+06	1.62007e+06	1.19862e+06	1.21302e+06	1.44537e+06	1.56129e+06	1.34961e+06	2.59517e+06	3.83623e+06	1.88244e+06	p=0.647	p=0.285	p=0.787
1109	356.3/26.1 (1109)	356.28	26.1	1.01363e+07	8.55919e+06	8.47556e+06	7.93406e+06	9.22371e+06	9.01906e+06	8.82179e+06	8.07025e+06	9.1029e+06	9.51971e+06	8.31338e+06	8.25933e+06	8.0906e+06	7.80153e+06	8.06402e+06	8.55046e+06	p=0.647	p=0.252	p=0.110
1110	356.3/31.3 (1110)	356.28	31.33	2.8791e+07	2.88218e+07	2.79852e+07	2.66971e+07	2.29436e+07	2.40187e+07	2.07665e+07	1.71619e+07	1.64277e+07	1.58441e+07	1.23725e+07	1.62663e+07	8.99051e+06	8.59867e+06	1.27894e+07	8.27116e+06	p=1.000	p=0.998	p=0.963
1111	356.3/31.5 (1111)	356.28	31.53	4.78235e+06	5.5754e+06	5.75455e+06	6.52039e+06	1.60362e+07	1.16989e+07	2.05662e+07	1.87361e+07	1.91413e+07	1.81672e+07	1.77871e+07	1.92044e+07	1.39907e+07	1.528e+07	1.86511e+07	1.43086e+07	p=0.995	p=0.918	p=0.984
1112	356.3/36.3 (1112)	356.28	36.3	5.23309e+06	4.30182e+06	4.22601e+06	6.46406e+06	4.20963e+06	4.37809e+06	4.62993e+06	5.04693e+06	4.37072e+06	4.0059e+06	5.08213e+06	5.18836e+06	2.99034e+06	3.76031e+06	3.82318e+06	4.1322e+06	p=0.996	p=0.938	p=0.176
1113	356.3/37.9 (1113)	356.28	37.9	4.92118e+06	3.70814e+06	3.51039e+06	3.81437e+06	3.85447e+06	4.01352e+06	3.51358e+06	3.2162e+06	5.87147e+06	3.2547e+06	3.22612e+06	3.85634e+06	3.21163e+06	4.22049e+06	4.02582e+06	3.56475e+06	p=0.384	p=0.185	p=0.214
1114	356.3/46.2 (1114)	356.28	46.2	2.2235e+06	1.9123e+06	1.87584e+06	1.85716e+06	2.14683e+06	2.02526e+06	1.49359e+06	1.70174e+06	1.79903e+06	1.65811e+06	1.74602e+06	1.68213e+06	1.39749e+06	1.28582e+06	1.95205e+06	1.39169e+06	p=0.737	p=0.871	p=0.540
1115	357.1/13.9 (1115)	357.12	13.89	7.76207e+06	7.73353e+06	8.15805e+06	7.10289e+06	7.12164e+06	6.50135e+06	7.21521e+06	7.03754e+06	7.95622e+06	5.62053e+06	7.86407e+06	8.0188e+06	6.31734e+06	6.33288e+06	5.92832e+06	6.57303e+06	p=0.460	p=1.000	p=0.995
1116	357.1/17.6 (1116)	357.12	17.56	2.07743e+06	2.27742e+06	2.1313e+06	2.43156e+06	2.25172e+06	2.37225e+06	2.21183e+06	2.00006e+06	1.84239e+06	1.56674e+06	2.00937e+06	1.99464e+06	1.99905e+06	2.81691e+06	4.129e+06	2.39208e+06	p=0.915	p=0.399	p=0.960
1117	357.1/20.6 (1117)	357.12	20.63	3.51274e+06	3.77262e+06	3.27344e+06	2.64212e+06	3.54027e+06	3.5172e+06	4.33527e+06	3.95285e+06	4.93072e+06	4.11042e+06	3.81999e+06	4.43692e+06	4.21323e+06	3.80317e+06	3.8024e+06	4.16892e+06	p=0.875	p=0.883	p=0.874
1118	357.2/1.6 (1118)	357.24	1.61	5.04238e+06	4.60392e+06	7.44279e+06	6.19393e+06	3.88578e+06	3.15377e+06	5.20143e+06	4.95765e+06	4.59796e+06	2.92962e+06	5.82427e+06	6.05928e+06	3.15347e+06	3.71654e+06	4.17349e+06	3.35957e+06	p=0.807	p=0.184	p=0.480
1119	357.2/31.5 (1119)	357.24	31.48	4.4263e+06	4.8224e+06	5.45464e+06	6.50902e+06	8.78813e+06	9.21631e+06	8.67861e+06	8.42335e+06	8.27402e+06	7.63376e+06	8.30872e+06	8.56631e+06	6.35745e+06	7.98133e+06	7.75262e+06	6.96125e+06	p=0.960	p=0.919	p=0.894
1120	357.4/12.0 (1120)	357.36	11.99	5.16468e+06	1.00575e+07	7.9836e+06	8.71026e+06	8.17975e+06	1.05018e+07	7.11115e+06	1.01905e+07	6.13362e+06	5.8888e+06	7.67463e+06	8.60002e+06	6.38861e+06	5.67325e+06	7.46494e+06	6.61114e+06	p=0.421	p=0.673	p=0.227
1121	357.4/31.2 (1121)	357.36	31.17	9.89869e+06	8.42363e+06	8.72445e+06	6.38423e+06	3.56128e+06	3.44833e+06	3.61024e+06	3.33729e+06	3.48598e+06	3.18551e+06	3.49983e+06	3.26577e+06	3.34002e+06	3.53977e+06	3.84912e+06	3.69076e+06	p=0.990	p=1.000	p=0.921
1122	357.4/40.4 (1122)	357.36	40.41	1.25577e+07	7.38267e+06	5.70086e+06	6.40925e+06	4.2844e+06	4.58819e+06	4.73074e+06	4.8195e+06	5.00279e+06	4.06069e+06	5.19062e+06	5.25203e+06	3.36834e+06	3.83336e+06	4.55629e+06	4.60042e+06	p=0.756	p=0.785	p=0.863
1123	358.0/1.6 (1123)	357.96	1.62	1.35271e+06	1.47026e+06	2.07637e+06	1.78757e+06	1.34688e+06	1.63542e+06	1.99424e+06	2.11615e+06	1.93475e+06	1.3342e+06	2.01894e+06	2.00391e+06	1.97964e+06	1.58064e+06	1.91213e+06	1.21545e+06	p=0.792	p=0.231	p=0.853
1124	358.0/13.8 (1124)	357.96	13.84	4.19709e+06	5.00533e+06	5.36988e+06	4.066e+06	4.58606e+06	4.2092e+06	3.95743e+06	4.41086e+06	4.47688e+06	3.83443e+06	3.42848e+06	4.27601e+06	3.56769e+06	3.90501e+06	3.23848e+06	4.03469e+06	p=1.000	p=0.928	p=1.000
1125	358.0/14.6 (1125)	357.96	14.6	6.68338e+06	6.36875e+06	8.33567e+06	6.30455e+06	5.30689e+06	5.00157e+06	6.74949e+06	6.28883e+06	7.16543e+06	3.67839e+06	6.57639e+06	7.37834e+06	3.97411e+06	4.66817e+06	5.15935e+06	5.47071e+06	p=0.626	p=0.572	p=0.831
1126	358.1/11.8 (1126)	358.08	11.77	895261	1.41739e+06	1.25477e+06	1.18438e+06	1.50497e+06	1.50142e+06	1.00377e+06	1.33087e+06	1.25923e+06	782891	1.50917e+06	1.3383e+06	1.59731e+06	1.11244e+06	999421	1.03497e+06	p=0.885	p=0.854	p=0.928
1127	358.1/15.3 (1127)	358.08	15.26	2.3344e+07	3.17336e+07	2.28618e+07	2.94006e+07	2.40044e+07	2.9031e+07	2.52059e+07	2.61106e+07	2.2583e+07	1.6694e+07	2.24133e+07	2.50331e+07	1.91691e+07	1.92498e+07	2.01438e+07	2.6913e+07	p=0.847	p=0.998	p=0.301
1128	358.1/17.6 (1128)	358.08	17.6	1.92862e+06	1.9646e+06	1.87209e+06	2.24785e+06	1.99514e+06	2.26597e+06	2.14087e+06	1.96458e+06	1.29576e+06	1.34968e+06	1.51345e+06	1.57793e+06	1.48963e+06	2.93642e+06	2.81554e+06	2.13558e+06	p=0.441	p=0.516	p=0.711
1129	358.1/26.7 (1129)	358.08	26.71	2.25115e+06	3.06045e+06	3.76379e+06	5.29382e+06	2.31789e+06	1.08532e+06	3.46078e+06	5.97218e+06	1.9607e+06	1.66784e+06	2.50846e+06	6.29717e+06	1.78924e+06	2.06649e+06	3.5055e+06	8.49144e+06	p=0.996	p=0.156	p=0.000
1130	358.2/31.4 (1130)	358.2	31.45	2.47869e+06	2.55078e+06	2.66363e+06	2.4863e+06	2.45848e+06	2.33438e+06	2.81915e+06	2.35768e+06	2.11652e+06	2.16369e+06	2.587e+06	2.47141e+06	1.6786e+06	2.1034e+06	2.39881e+06	1.97347e+06	p=0.892	p=0.087	p=0.791
1131	358.3/15.2 (1131)	358.32	15.23	7.02789e+07	1.21108e+08	7.0583e+07	8.02558e+07	6.10374e+07	8.48266e+07	7.41499e+07	7.58563e+07	5.47298e+07	3.36722e+07	5.7254e+07	7.60967e+07	3.80979e+07	4.18988e+07	5.12495e+07	7.65669e+07	p=0.691	p=0.937	p=0.421
1132	358.3/27.5 (1132)	358.32	27.5	4.16972e+07	3.17548e+07	3.20363e+07	2.438e+07	4.45107e+06	2.54953e+07	4.48492e+06	4.10296e+06	4.78683e+06	4.41736e+06	5.06455e+06	3.79624e+06	4.54185e+06	4.48483e+06	4.51161e+06	4.84596e+06	p=0.987	p=0.991	p=0.942
1133	358.3/27.8 (1133)	358.32	27.78	9.42577e+06	2.62594e+07	3.34393e+07	3.26253e+07	3.49731e+07	3.64965e+07	3.14802e+07	3.45105e+07	2.98907e+07	2.85832e+07	3.08242e+07	2.91412e+07	2.58232e+07	3.06083e+07	3.15281e+07	2.48968e+07	p=0.499	p=0.338	p=0.526
1134	358.4/11.8 (1134)	358.44	11.76	1.59868e+06	2.48251e+06	2.05875e+06	2.38637e+06	2.00983e+06	2.24322e+06	1.38717e+06	2.00926e+06	1.4728e+06	1.35517e+06	1.62907e+06	1.47838e+06	1.53891e+06	1.3489e+06	1.24232e+06	1.95639e+06	p=0.828	p=0.987	p=0.611
1135	358.4/43.6 (1135)	358.44	43.65	400519	410586	378896	215639	397824	299221	395658	377411	352503	314435	349046	377906	244454	450682	405061	386145	p=0.952	p=0.826	p=0.994
1136	358.6/15.2 (1136)	358.56	15.23	2.66908e+07	5.09296e+07	2.79863e+07	2.89514e+07	2.27685e+07	3.01962e+07	2.69495e+07	2.93156e+07	1.87769e+07	1.12108e+07	2.13912e+07	2.76455e+07	1.15978e+07	1.4039e+07	1.79571e+07	2.92e+07	p=0.676	p=0.919	p=0.480
1137	358.8/15.2 (1137)	358.8	15.23	1.86129e+07	3.74893e+07	2.03895e+07	2.13397e+07	1.65291e+07	2.17268e+07	2.00332e+07	2.13526e+07	1.40907e+07	1.07546e+07	1.67188e+07	1.93026e+07	1.01739e+07	1.15855e+07	1.36511e+07	2.15489e+07	p=0.529	p=0.878	p=0.466
1138	358.9/1.5 (1138)	358.92	1.53	2.02121e+06	2.09331e+06	2.38238e+06	2.17829e+06	2.28796e+06	2.33518e+06	2.44591e+06	2.09763e+06	2.35897e+06	1.43908e+06	2.19694e+06	2.47751e+06	2.45426e+06	1.72075e+06	2.22126e+06	2.30647e+06	p=0.108	p=0.996	p=0.999
1139	358.9/17.6 (1139)	358.92	17.56	869480	697075	491356	787832	835064	751051	768408	735067	797264	459321	615596	676875	676997	903462	1.02892e+06	950649	p=0.772	p=0.884	p=1.000
1140	359.0/17.6 (1140)	359.04	17.57	4.07946e+06	3.05069e+06	2.51071e+06	3.12836e+06	4.14185e+06	3.76339e+06	2.98654e+06	2.99074e+06	3.06362e+06	2.94752e+06	2.7347e+06	3.18582e+06	3.39099e+06	3.97805e+06	4.79546e+06	3.7809e+06	p=0.923	p=0.715	p=0.735
1141	359.2/12.7 (1141)	359.16	12.7	476448	1.72978e+06	1.00702e+06	1.11411e+06	628329	5.70886e+06	1.29148e+06	3.76482e+06	927824	696148	1.33994e+06	2.56626e+06	467547	852468	1.37601e+06	1.30248e+06	p=0.251	p=0.845	p=0.276
1142	359.2/28.4 (1142)	359.16	28.36	1.17086e+07	1.30012e+07	1.77057e+07	1.52734e+07	1.63245e+07	1.75244e+07	1.75733e+07	1.65847e+07	1.61474e+07	1.47528e+07	1.60746e+07	1.9306e+07	1.15812e+07	1.58016e+07	1.51584e+07	1.42837e+07	p=0.693	p=0.205	p=0.271
1143	359.3/27.5 (1143)	359.28	27.48	1.37814e+07	1.12671e+07	1.10699e+07	7.87328e+06	2.13501e+06	8.9461e+06	2.40141e+06	2.23571e+06	2.32195e+06	2.44375e+06	2.68777e+06	2.28711e+06	2.24792e+06	1.86195e+06	2.54031e+06	2.21111e+06	p=0.978	p=0.998	p=0.938
1144	359.3/27.9 (1144)	359.28	27.89	5.12463e+06	1.09144e+07	1.27029e+07	1.24231e+07	1.36198e+07	1.37967e+07	1.16986e+07	1.36178e+07	1.18512e+07	1.15604e+07	1.29763e+07	1.13073e+07	1.0714e+07	1.12557e+07	1.32589e+07	1.02833e+07	p=0.608	p=0.313	p=0.597
1145	359.3/43.6 (1145)	359.28	43.64	2.35409e+06	2.38654e+06	2.48954e+06	2.22742e+06	3.21245e+06	2.45087e+06	2.78787e+06	2.73163e+06	2.71222e+06	2.4656e+06	2.2725e+06	2.50277e+06	1.83592e+06	2.1766e+06	2.69326e+06	2.56205e+06	p=0.843	p=0.998	p=0.999
1146	359.6/12.7 (1146)	359.64	12.71	196569	1.12963e+06	798360	853550	347491	3.3691e+06	538167	1.79496e+06	544158	452078	564737	1.65838e+06	372732	691226	650001	611174	p=0.158	p=0.913	p=0.273
1147	359.6/15.2 (1147)	359.64	15.22	5.1609e+06	1.01656e+07	5.93703e+06	5.8979e+06	4.57824e+06	6.6577e+06	5.83054e+06	5.46364e+06	4.22629e+06	3.44622e+06	5.10312e+06	5.57948e+06	2.94363e+06	3.45628e+06	4.14409e+06	5.67351e+06	p=0.396	p=0.739	p=0.528
1148	359.8/27.8 (1148)	359.76	27.81	607894	858544	723260	1.08965e+06	1.42318e+06	778801	1.07809e+06	1.48645e+06	1.3086e+06	1.09465e+06	1.38003e+06	1.14401e+06	1.21996e+06	1.00587e+06	1.35587e+06	1.00201e+06	p=0.589	p=1.000	p=0.993
1149	360.1/12.7 (1149)	360.12	12.69	276701	754605	467475	390401	246290	2.29975e+06	410118	1.51802e+06	324981	257108	587126	1.06933e+06	299123	538616	473228	486455	p=0.220	p=0.912	p=0.323
1150	360.1/28.4 (1150)	360.12	28.37	3.09513e+06	3.78637e+06	5.45102e+06	3.90141e+06	4.44974e+06	4.75681e+06	5.09378e+06	4.85446e+06	4.76341e+06	4.2546e+06	4.04547e+06	5.14963e+06	3.41863e+06	4.23258e+06	4.09964e+06	4.22445e+06	p=0.813	p=0.281	p=0.433
1151	360.2/17.6 (1151)	360.24	17.59	1.88019e+06	1.80494e+06	1.47987e+06	1.93885e+06	2.13645e+06	1.95491e+06	1.84344e+06	1.91496e+06	1.31964e+06	1.40186e+06	1.49749e+06	1.74035e+06	1.85799e+06	2.85307e+06	2.81853e+06	1.71974e+06	p=0.873	p=0.975	p=0.999
1152	360.2/43.6 (1152)	360.24	43.61	617218	555559	647866	523284	793285	583002	715128	780389	699866	607936	652933	649371	503852	534571	708244	654641	p=0.398	p=0.938	p=1.000
1153	360.4/27.8 (1153)	360.36	27.84	3.64249e+06	2.96448e+06	3.55974e+06	3.8046e+06	3.55403e+06	3.43097e+06	3.26757e+06	3.63969e+06	3.25927e+06	3.19829e+06	3.47187e+06	3.22855e+06	3.19719e+06	2.95814e+06	3.70803e+06	2.98281e+06	p=0.351	p=0.932	p=1.000
1154	360.4/29.0 (1154)	360.36	29.04	5.07865e+06	5.50897e+06	5.93661e+06	7.31469e+06	7.38921e+06	7.65588e+06	7.51293e+06	7.44893e+06	7.57141e+06	7.46663e+06	7.48665e+06	7.74166e+06	6.4054e+06	6.38408e+06	6.88801e+06	6.08958e+06	p=0.992	p=0.911	p=0.750
1155	360.8/17.6 (1155)	360.84	17.6	2.60742e+06	2.83816e+06	2.28348e+06	3.0541e+06	3.26406e+06	3.60675e+06	2.99524e+06	2.98164e+06	2.56798e+06	2.20061e+06	2.63117e+06	2.54349e+06	2.38387e+06	3.75138e+06	3.77461e+06	3.31819e+06	p=0.622	p=0.898	p=0.826
1156	360.8/27.9 (1156)	360.84	27.88	1.08717e+06	1.17467e+06	1.36656e+06	1.50403e+06	1.76068e+06	1.39173e+06	1.71195e+06	1.4757e+06	1.71283e+06	1.45774e+06	1.34073e+06	1.38566e+06	1.50998e+06	1.31308e+06	1.40374e+06	1.42356e+06	p=0.408	p=0.937	p=0.911
1157	360.8/28.3 (1157)	360.84	28.26	1.31722e+06	1.35058e+06	1.773e+06	1.39429e+06	1.41967e+06	1.68182e+06	1.57755e+06	1.63497e+06	1.56058e+06	1.54951e+06	1.78766e+06	1.62987e+06	1.59781e+06	1.82447e+06	1.76208e+06	1.54584e+06	p=0.463	p=0.067	p=0.781
1158	361.0/12.6 (1158)	360.96	12.6	1.95771e+06	4.53769e+06	3.15819e+06	2.85156e+06	2.44826e+06	5.54257e+06	4.37895e+06	4.25091e+06	2.79957e+06	3.59444e+06	3.72797e+06	3.00329e+06	2.96276e+06	4.48945e+06	3.31007e+06	3.27469e+06	p=0.002	p=0.066	p=0.208
1159	361.0/13.1 (1159)	360.96	13.07	7.8439e+06	7.56046e+06	5.46182e+06	6.47163e+06	1.11335e+07	1.01342e+07	5.90243e+06	8.20121e+06	5.12416e+06	5.81943e+06	6.53971e+06	5.79965e+06	5.29385e+06	6.2656e+06	6.69916e+06	6.52735e+06	p=1.000	p=0.678	p=0.935
1160	361.1/12.6 (1160)	361.08	12.58	4.21878e+06	6.60489e+06	5.02633e+06	4.31936e+06	5.4275e+06	9.20928e+06	7.04105e+06	6.80893e+06	4.81207e+06	6.6779e+06	6.99985e+06	4.26922e+06	5.09515e+06	9.15968e+06	7.21836e+06	6.1488e+06	p=0.007	p=0.137	p=0.869
1161	361.1/15.2 (1161)	361.08	15.25	4.20253e+06	5.97914e+06	4.60112e+06	3.99197e+06	4.03159e+06	4.40156e+06	4.86197e+06	4.47379e+06	3.9707e+06	3.64978e+06	3.98723e+06	3.9761e+06	3.20994e+06	3.02647e+06	3.52513e+06	4.01544e+06	p=0.781	p=0.804	p=0.926
1162	361.2/43.6 (1162)	361.2	43.63	1.83558e+06	1.39764e+06	1.56901e+06	1.36807e+06	1.52278e+06	1.53895e+06	1.38744e+06	1.39367e+06	1.32752e+06	1.27463e+06	1.49337e+06	1.44745e+06	1.11232e+06	1.53647e+06	1.39017e+06	1.46313e+06	p=0.999	p=1.000	p=0.988
1163	361.3/29.1 (1163)	361.32	29.07	3.99925e+06	4.69947e+06	4.0027e+06	4.24985e+06	4.20009e+06	4.83218e+06	3.89403e+06	4.11815e+06	3.96146e+06	4.01009e+06	4.34958e+06	4.11178e+06	3.29016e+06	3.45581e+06	3.82582e+06	3.71292e+06	p=0.433	p=0.909	p=0.859
1164	361.4/15.3 (1164)	361.44	15.34	8.82384e+06	1.0542e+07	8.89313e+06	9.18818e+06	9.50024e+06	9.73706e+06	9.10737e+06	9.83974e+06	9.01137e+06	8.71144e+06	8.95441e+06	7.83107e+06	8.90019e+06	7.73169e+06	8.6285e+06	9.41325e+06	p=0.992	p=0.981	p=1.000
1165	361.7/15.2 (1165)	361.68	15.24	2.92857e+07	3.58627e+07	2.89165e+07	2.898e+07	2.6919e+07	3.26486e+07	2.87738e+07	2.96337e+07	2.61569e+07	2.25439e+07	2.81654e+07	2.418e+07	2.19072e+07	2.08976e+07	2.60634e+07	2.54888e+07	p=0.860	p=0.862	p=0.975
1166	361.9/12.6 (1166)	361.92	12.6	1.23458e+06	1.43933e+06	1.52776e+06	1.21957e+06	1.33589e+06	1.91973e+06	1.25034e+06	1.46142e+06	1.26251e+06	1.17845e+06	1.85353e+06	1.06651e+06	1.06522e+06	1.95292e+06	1.81545e+06	1.38356e+06	p=0.119	p=0.132	p=0.977
1167	362.0/1.8 (1167)	362.04	1.83	2.71705e+07	2.19098e+07	1.61932e+07	1.75614e+07	2.09292e+07	1.69498e+07	1.30362e+07	1.20051e+07	2.59787e+07	2.25278e+07	1.8507e+07	1.17301e+07	1.91913e+07	2.2326e+07	1.65876e+07	8.58332e+06	p=0.602	p=0.020	p=0.001
1168	362.0/17.6 (1168)	362.04	17.6	1.48546e+06	1.14969e+06	1.2743e+06	1.51899e+06	1.58236e+06	1.63089e+06	1.47194e+06	1.07219e+06	1.24426e+06	884460	1.54686e+06	1.20605e+06	1.18892e+06	1.9985e+06	2.06526e+06	1.48292e+06	p=0.996	p=0.695	p=0.991
1169	362.3/15.5 (1169)	362.28	15.46	1.70208e+07	2.1138e+07	1.74692e+07	1.67768e+07	1.66959e+07	1.83156e+07	1.76601e+07	1.66543e+07	1.45504e+07	1.27888e+07	1.73585e+07	1.37032e+07	1.22611e+07	1.32821e+07	1.41036e+07	1.60817e+07	p=0.831	p=0.742	p=0.965
1170	362.4/14.0 (1170)	362.4	13.99	582643	595977	764808	497300	456890	527851	554197	629357	672487	842458	891615	883225	841816	755037	694454	591918	p=0.962	p=0.760	p=0.999
1171	362.5/1.8 (1171)	362.52	1.82	8.3885e+06	5.98931e+06	4.2686e+06	4.55469e+06	5.42033e+06	4.33078e+06	3.95934e+06	2.92298e+06	5.75735e+06	6.11006e+06	5.38351e+06	2.61687e+06	4.39249e+06	4.42589e+06	4.17888e+06	2.39499e+06	p=0.662	p=0.185	p=0.010
1172	362.6/9.0 (1172)	362.64	8.97	807359	1.12467e+06	673226	640232	1.22676e+06	1.17013e+06	747598	885508	987080	846315	1.11212e+06	893728	891490	1.00497e+06	919918	1.39602e+06	p=0.964	p=0.802	p=0.997
1173	362.8/15.4 (1173)	362.76	15.42	8.99664e+06	1.21981e+07	1.00325e+07	1.01082e+07	1.05444e+07	1.22404e+07	1.13146e+07	1.00647e+07	9.33963e+06	8.59656e+06	1.03139e+07	8.8686e+06	8.28796e+06	9.5121e+06	8.81854e+06	1.1868e+07	p=0.374	p=0.710	p=0.636
1174	362.8/46.2 (1174)	362.76	46.22	536062	518186	682626	660131	842207	889943	641482	477816	724032	555016	533956	583643	315143	355995	593319	447382	p=0.994	p=1.000	p=0.918
1175	362.9/14.5 (1175)	362.88	14.49	1.53776e+06	2.1248e+06	1.83909e+06	1.40358e+06	2.03286e+06	2.17959e+06	2.11702e+06	1.9662e+06	1.63711e+06	1.76938e+06	1.89125e+06	2.14136e+06	1.7763e+06	2.05887e+06	1.65069e+06	2.16451e+06	p=0.278	p=0.803	p=0.642
1176	363.0/9.9 (1176)	363	9.88	3.42396e+06	3.499e+06	2.49747e+06	2.51961e+06	5.34632e+06	3.48742e+06	2.88155e+06	3.51843e+06	3.08518e+06	3.11133e+06	2.86606e+06	2.70844e+06	3.67284e+06	2.71586e+06	3.7455e+06	3.19017e+06	p=0.345	p=0.173	p=0.165
1177	363.0/14.1 (1177)	363	14.06	4.65562e+07	3.40047e+07	2.4645e+07	2.62468e+07	9.85602e+07	5.31743e+07	2.91261e+07	3.7575e+07	3.43493e+07	3.58054e+07	3.02146e+07	3.0053e+07	4.53224e+07	5.7371e+07	4.88572e+07	3.80732e+07	p=0.677	p=0.176	p=0.171
1178	363.0/33.4 (1178)	363	33.37	5.66802e+07	5.56015e+07	6.47752e+07	6.08968e+07	6.94338e+07	7.45828e+07	6.84966e+07	6.63347e+07	6.91696e+07	6.9061e+07	6.47226e+07	7.48624e+07	5.68003e+07	6.17952e+07	7.18103e+07	6.1505e+07	p=0.931	p=0.672	p=0.871
1179	363.0/48.5 (1179)	363	48.46	2.24703e+07	2.26925e+07	2.21441e+07	2.21453e+07	2.12643e+07	2.18826e+07	2.14188e+07	2.21076e+07	2.15521e+07	2.13754e+07	2.14484e+07	2.27197e+07	2.08298e+07	2.1186e+07	2.14959e+07	2.20493e+07	p=0.841	p=0.988	p=0.185
1180	363.1/8.9 (1180)	363.12	8.94	3.81897e+07	3.76729e+07	2.648e+07	2.64843e+07	9.74666e+07	4.59766e+07	3.0532e+07	3.53148e+07	3.73603e+07	3.33095e+07	2.93872e+07	2.87443e+07	5.1071e+07	5.10169e+07	4.41853e+07	4.29111e+07	p=0.471	p=0.135	p=0.150
1181	363.1/13.1 (1181)	363.12	13.13	3.40316e+06	3.70321e+06	4.41864e+06	4.16489e+06	3.71743e+06	3.74185e+06	3.09711e+06	3.9402e+06	3.64904e+06	3.77274e+06	4.33248e+06	3.85186e+06	3.06092e+06	3.87587e+06	3.35467e+06	3.98581e+06	p=0.517	p=0.456	p=0.164
1182	363.1/17.6 (1182)	363.12	17.56	3.33252e+06	3.00805e+06	3.43819e+06	3.94805e+06	3.78343e+06	3.91433e+06	3.58444e+06	3.43607e+06	3.98345e+06	2.66716e+06	3.65054e+06	3.3716e+06	3.18154e+06	5.57972e+06	5.91625e+06	4.21351e+06	p=0.973	p=0.712	p=0.987
1183	363.5/15.4 (1183)	363.48	15.4	2.68914e+06	4.03145e+06	3.33858e+06	3.08633e+06	3.07884e+06	3.93926e+06	3.67555e+06	3.09928e+06	2.80385e+06	2.19935e+06	3.14268e+06	2.75973e+06	2.53394e+06	2.88606e+06	2.86829e+06	3.4832e+06	p=0.418	p=0.430	p=0.689
1184	363.6/14.5 (1184)	363.6	14.55	1.35758e+07	1.21975e+07	1.67973e+07	1.22494e+07	8.81975e+06	8.28754e+06	1.33002e+07	1.17359e+07	1.32776e+07	8.42378e+06	1.12295e+07	1.32351e+07	8.27002e+06	9.34725e+06	9.57164e+06	8.74754e+06	p=0.761	p=0.645	p=0.983
1185	363.8/14.6 (1185)	363.84	14.61	4.11223e+06	4.37054e+06	5.81248e+06	3.99105e+06	2.81204e+06	2.69123e+06	4.37159e+06	4.22626e+06	4.58732e+06	2.55558e+06	3.74684e+06	4.05453e+06	2.53812e+06	3.23382e+06	3.13709e+06	2.85347e+06	p=0.938	p=0.534	p=0.954
1186	364.1/6.9 (1186)	364.08	6.92	4.076e+06	3.83768e+06	4.77511e+06	2.80463e+06	5.59391e+06	1.3529e+06	3.35885e+06	2.84676e+06	3.11423e+06	4.56892e+06	4.27402e+06	4.79977e+06	2.63405e+06	3.46397e+06	5.19101e+06	2.59333e+06	p=0.840	p=0.842	p=0.809
1187	364.1/8.9 (1187)	364.08	8.93	1.3993e+07	1.38988e+07	1.26218e+07	1.21497e+07	2.92709e+07	1.57145e+07	1.39204e+07	1.49963e+07	1.29689e+07	1.22552e+07	1.18049e+07	1.53585e+07	1.58341e+07	1.63936e+07	1.60671e+07	2.16698e+07	p=0.582	p=0.402	p=0.868
1188	364.1/14.0 (1188)	364.08	14.03	1.14217e+07	8.84232e+06	6.69613e+06	7.3701e+06	2.40383e+07	1.33642e+07	7.82702e+06	9.66016e+06	9.21148e+06	9.18673e+06	8.03514e+06	8.00948e+06	1.11843e+07	1.46217e+07	1.18217e+07	1.01397e+07	p=0.710	p=0.178	p=0.200
1189	364.1/33.3 (1189)	364.08	33.34	1.43463e+07	1.4317e+07	1.60361e+07	1.4835e+07	1.79156e+07	1.91604e+07	1.77032e+07	1.713e+07	1.64695e+07	1.79125e+07	1.67032e+07	1.83947e+07	1.38482e+07	1.49931e+07	1.67783e+07	1.63004e+07	p=0.774	p=0.663	p=0.738
1190	364.3/15.2 (1190)	364.32	15.24	8.51727e+06	1.31311e+07	9.8144e+06	9.96918e+06	8.03058e+06	1.13518e+07	9.78439e+06	9.44996e+06	7.86283e+06	7.1963e+06	9.04333e+06	9.4931e+06	6.72242e+06	7.51231e+06	7.94475e+06	9.86697e+06	p=0.218	p=0.496	p=0.252
1191	364.3/17.6 (1191)	364.32	17.59	1.21558e+06	1.29849e+06	1.2044e+06	1.88943e+06	1.73877e+06	1.94811e+06	1.44801e+06	1.20382e+06	1.27094e+06	1.26656e+06	1.24471e+06	1.24474e+06	1.20473e+06	3.1817e+06	2.6548e+06	1.48609e+06	p=0.431	p=0.847	p=0.991
1192	364.8/14.6 (1192)	364.8	14.59	1.12068e+06	1.29562e+06	1.78139e+06	1.45154e+06	1.26848e+06	1.20457e+06	1.54564e+06	1.42833e+06	1.30617e+06	1.03758e+06	1.48865e+06	1.70495e+06	1.29634e+06	1.19669e+06	1.20816e+06	1.22142e+06	p=0.907	p=0.123	p=0.255
1193	364.9/1.8 (1193)	364.92	1.84	3.9e+08	3.45193e+08	2.88003e+08	3.23608e+08	3.43497e+08	2.83989e+08	2.68595e+08	2.50006e+08	3.86167e+08	3.25691e+08	3.31191e+08	2.6338e+08	3.29456e+08	3.59329e+08	3.09702e+08	2.21999e+08	p=0.390	p=0.055	p=0.004
1194	364.9/10.8 (1194)	364.92	10.83	8.95628e+06	9.71747e+06	1.08977e+07	1.00772e+07	8.93654e+06	8.04997e+06	9.27731e+06	9.89658e+06	1.02112e+07	8.43971e+06	9.88025e+06	9.21618e+06	7.881e+06	8.26355e+06	8.88585e+06	9.91781e+06	p=0.830	p=0.421	p=0.381
1195	365.0/8.9 (1195)	365.04	8.94	4.7945e+06	4.71063e+06	4.59779e+06	4.67985e+06	6.69697e+06	4.42407e+06	4.26095e+06	5.26666e+06	4.16421e+06	4.30623e+06	4.34736e+06	5.37042e+06	4.09332e+06	5.66314e+06	4.41408e+06	6.2646e+06	p=0.981	p=0.643	p=0.732
1196	365.0/9.1 (1196)	365.04	9.06	1.17806e+07	9.66904e+06	1.16354e+07	1.24818e+07	1.38005e+07	8.02902e+06	8.54548e+06	9.05851e+06	8.67786e+06	7.85763e+06	1.15241e+07	1.27218e+07	8.03594e+06	1.04118e+07	9.84944e+06	8.47277e+06	p=0.562	p=0.998	p=1.000
1197	365.0/12.8 (1197)	365.04	12.85	4.94215e+07	3.96032e+07	3.48017e+07	3.78464e+07	4.22281e+07	3.96054e+07	3.12413e+07	3.86629e+07	4.4667e+07	3.76634e+07	3.87037e+07	3.74652e+07	3.70781e+07	3.84895e+07	3.81656e+07	3.70889e+07	p=0.155	p=0.013	p=0.068
1198	365.0/14.1 (1198)	365.04	14.06	6.29794e+06	5.23169e+06	4.36893e+06	4.79708e+06	1.09975e+07	7.40039e+06	4.32851e+06	5.59077e+06	5.01415e+06	5.44965e+06	5.55541e+06	5.09083e+06	6.00089e+06	7.50389e+06	6.59739e+06	5.7173e+06	p=0.874	p=0.270	p=0.303
1199	365.0/17.6 (1199)	365.04	17.57	2.55098e+06	2.37104e+06	2.23036e+06	2.89763e+06	2.09141e+06	3.03687e+06	2.19683e+06	2.0698e+06	1.81297e+06	1.8153e+06	2.07144e+06	1.97042e+06	1.85619e+06	4.47832e+06	3.75947e+06	2.41613e+06	p=0.300	p=0.691	p=0.927
1200	365.0/33.4 (1200)	365.04	33.35	3.25624e+06	2.77834e+06	3.39031e+06	2.9643e+06	3.87567e+06	3.73646e+06	3.45454e+06	3.96994e+06	3.6323e+06	3.04684e+06	3.55126e+06	3.97202e+06	2.94935e+06	3.07973e+06	3.15459e+06	4.3199e+06	p=0.700	p=0.998	p=0.466
1201	365.0/33.4 (1201)	365.04	33.38	3.64627e+06	3.562e+06	4.09889e+06	3.37372e+06	4.43704e+06	4.31648e+06	4.35272e+06	4.72072e+06	4.50101e+06	3.62837e+06	4.39974e+06	4.46474e+06	3.22024e+06	3.74095e+06	3.7849e+06	4.87582e+06	p=0.962	p=0.891	p=0.556
1202	365.2/9.5 (1202)	365.16	9.46	4.00063e+06	2.63826e+06	3.01063e+06	2.90633e+06	3.20372e+06	1.6932e+06	3.04603e+06	2.70308e+06	2.68962e+06	2.26178e+06	2.69774e+06	3.59841e+06	2.42625e+06	3.04225e+06	3.29524e+06	3.59758e+06	p=0.214	p=0.995	p=0.975
1203	365.2/15.3 (1203)	365.16	15.32	2.60028e+06	3.84305e+06	2.61539e+06	2.84295e+06	2.33128e+06	2.78881e+06	2.90569e+06	2.62357e+06	2.5025e+06	2.28011e+06	2.79753e+06	2.91923e+06	2.08783e+06	1.72714e+06	2.33994e+06	3.04117e+06	p=0.760	p=0.752	p=0.407
1204	365.3/23.1 (1204)	365.28	23.12	3.2133e+06	3.37281e+06	3.47739e+06	3.19103e+06	3.37569e+06	2.9431e+06	3.32664e+06	2.74496e+06	3.09135e+06	2.58279e+06	2.96052e+06	2.7982e+06	2.30854e+06	2.97371e+06	3.22098e+06	2.63739e+06	p=0.999	p=0.593	p=0.847
1205	365.4/9.1 (1205)	365.4	9.06	1.02081e+06	829043	1.01599e+06	882256	1.05399e+06	777425	781488	705111	895661	841834	1.08799e+06	865503	811350	576209	1.00436e+06	583595	p=0.138	p=0.981	p=0.146
1206	365.4/10.6 (1206)	365.4	10.61	959394	791157	929859	710137	697041	462266	740013	712333	826803	561480	930408	558377	705316	692743	781168	621545	p=0.132	p=0.879	p=0.213
1207	365.5/15.3 (1207)	365.52	15.31	4.31078e+06	7.14529e+06	4.73213e+06	4.93909e+06	3.86091e+06	5.12769e+06	5.06684e+06	4.45145e+06	4.1087e+06	3.56771e+06	4.09972e+06	4.62634e+06	3.87038e+06	3.54201e+06	3.60073e+06	4.89597e+06	p=0.490	p=0.917	p=0.602
1208	365.9/10.8 (1208)	365.88	10.85	2.46869e+06	3.2635e+06	3.14158e+06	2.56165e+06	2.27316e+06	2.66983e+06	3.28232e+06	3.10196e+06	3.40074e+06	2.93351e+06	3.08919e+06	2.67869e+06	2.33155e+06	2.8753e+06	3.05963e+06	3.35389e+06	p=0.459	p=0.130	p=0.486
1209	366.0/1.8 (1209)	366	1.82	9.19046e+07	7.75384e+07	6.93506e+07	6.8879e+07	8.66369e+07	6.5978e+07	5.92114e+07	5.8471e+07	9.38014e+07	7.9618e+07	7.83345e+07	6.23441e+07	7.50287e+07	8.58264e+07	6.6647e+07	5.17811e+07	p=0.256	p=0.017	p=0.001
1210	366.0/9.0 (1210)	366	9.04	1.84198e+06	1.1387e+06	1.79865e+06	1.41211e+06	1.72098e+06	1.07389e+06	1.22893e+06	1.21999e+06	1.24884e+06	1.05021e+06	1.90056e+06	1.77735e+06	812772	1.23656e+06	1.33141e+06	970665	p=0.524	p=0.845	p=0.988
1211	366.0/12.8 (1211)	366	12.83	1.05188e+07	9.08425e+06	7.30333e+06	7.56612e+06	6.91608e+06	8.40071e+06	6.40226e+06	7.61319e+06	9.02854e+06	7.32458e+06	7.95069e+06	7.90557e+06	6.89603e+06	7.58117e+06	7.56396e+06	7.6949e+06	p=0.974	p=0.382	p=0.710
1212	366.0/15.3 (1212)	366	15.27	1.5372e+06	2.74035e+06	2.22657e+06	1.84174e+06	1.74257e+06	2.07563e+06	2.2537e+06	2.0269e+06	1.86439e+06	1.20045e+06	1.65269e+06	2.00579e+06	1.27041e+06	1.66052e+06	1.32602e+06	2.06014e+06	p=0.599	p=0.718	p=0.466
1213	366.1/17.6 (1213)	366.12	17.56	1.11652e+06	1.16789e+06	1.4284e+06	1.73996e+06	1.47785e+06	1.60969e+06	1.38108e+06	1.45231e+06	1.21495e+06	1.46916e+06	983262	1.05272e+06	1.18076e+06	2.16141e+06	2.64094e+06	1.27837e+06	p=0.558	p=0.545	p=0.951
1214	366.6/15.2 (1214)	366.6	15.23	867749	1.596e+06	1.26417e+06	965973	830921	982167	1.31498e+06	940170	960522	617338	865426	1.06135e+06	949309	867924	787338	1.12699e+06	p=0.862	p=0.723	p=0.838
1215	367.0/1.8 (1215)	366.96	1.82	2.83242e+07	2.22625e+07	2.19763e+07	2.08654e+07	2.14493e+07	2.08103e+07	1.63216e+07	1.8378e+07	2.40728e+07	1.42804e+07	2.02067e+07	1.94999e+07	1.68339e+07	1.56593e+07	1.87502e+07	1.49703e+07	p=0.235	p=0.429	p=0.261
1216	367.0/7.2 (1216)	366.96	7.2	9.25516e+06	7.61539e+06	5.0623e+06	4.10452e+06	3.61229e+07	6.16727e+06	5.54249e+06	6.56685e+06	6.56398e+06	7.57485e+06	6.08407e+06	4.87701e+06	9.83405e+06	1.47957e+07	1.04916e+07	6.76126e+06	p=0.489	p=0.271	p=0.189
1217	367.0/8.4 (1217)	366.96	8.45	632086	788556	749664	584661	759462	1.32385e+06	1.04259e+06	1.25729e+06	1.04498e+06	640841	1.01993e+06	1.19068e+06	538006	1.16668e+06	935417	938527	p=0.446	p=0.592	p=0.407
1218	367.1/12.7 (1218)	367.08	12.7	3.14673e+06	6.7692e+06	4.272e+06	4.05387e+06	3.15621e+06	1.66043e+07	5.27261e+06	1.1435e+07	5.11181e+06	3.12466e+06	4.94314e+06	8.59107e+06	3.51917e+06	4.11099e+06	4.73224e+06	6.64434e+06	p=0.305	p=0.947	p=0.300
1219	367.1/17.6 (1219)	367.08	17.59	2.59682e+06	2.50499e+06	2.67256e+06	3.87028e+06	3.06532e+06	2.76862e+06	2.58679e+06	2.56364e+06	2.78607e+06	2.27621e+06	2.37786e+06	2.46892e+06	2.28841e+06	5.07038e+06	6.03467e+06	2.88847e+06	p=0.888	p=0.699	p=0.976
1220	367.2/8.5 (1220)	367.2	8.46	6.67847e+06	8.45573e+06	7.14033e+06	6.47679e+06	3.83052e+06	8.07351e+06	5.8215e+06	8.0947e+06	5.40106e+06	3.1002e+06	5.61098e+06	7.94029e+06	2.62076e+06	5.36301e+06	6.0169e+06	4.7799e+06	p=0.450	p=0.498	p=0.234
1221	367.7/12.7 (1221)	367.68	12.71	3.1682e+06	1.41695e+07	5.44948e+06	7.15158e+06	2.7731e+06	1.73232e+07	4.08791e+06	1.21007e+07	4.13205e+06	2.36612e+06	4.0753e+06	7.78093e+06	2.16217e+06	3.19067e+06	3.90517e+06	5.02802e+06	p=0.130	p=0.941	p=0.257
1222	368.0/1.8 (1222)	368.04	1.8	3.36166e+06	3.24598e+06	3.13195e+06	3.21125e+06	4.15845e+06	3.56153e+06	1.93887e+06	3.5656e+06	2.8791e+06	2.74163e+06	3.98619e+06	3.30024e+06	2.02179e+06	2.55177e+06	3.38913e+06	3.99641e+06	p=0.997	p=1.000	p=0.733
1223	368.0/12.7 (1223)	368.04	12.67	382084	1.38665e+06	968405	679308	456432	3.08256e+06	640846	2.24934e+06	647142	301618	757881	1.17793e+06	318524	440137	567004	534414	p=0.304	p=0.912	p=0.438
1224	368.0/17.6 (1224)	368.04	17.59	965716	929661	1.19882e+06	1.67831e+06	1.0756e+06	1.11658e+06	1.09547e+06	953899	926147	749905	897727	1.09781e+06	875937	2.07163e+06	2.18196e+06	1.14881e+06	p=0.755	p=0.497	p=0.749
1225	368.2/8.3 (1225)	368.16	8.31	2.71326e+06	3.14214e+06	2.43761e+06	2.65474e+06	1.71507e+06	2.49089e+06	1.76307e+06	2.237e+06	2.02221e+06	1.88033e+06	2.10735e+06	2.51566e+06	1.74871e+06	2.11817e+06	2.31909e+06	1.77599e+06	p=0.532	p=0.971	p=0.766
1226	368.3/14.5 (1226)	368.28	14.46	2.91035e+07	3.17117e+07	4.32245e+07	4.59889e+07	2.42669e+07	2.19939e+07	2.96049e+07	2.45323e+07	1.79983e+07	1.92064e+07	2.21086e+07	2.81221e+07	1.68176e+07	1.66851e+07	1.95104e+07	2.39982e+07	p=1.000	p=0.588	p=0.389
1227	368.3/14.8 (1227)	368.28	14.78	8.11374e+06	9.52937e+06	8.62749e+06	9.26225e+06	1.16454e+07	1.13009e+07	1.74807e+07	1.49589e+07	1.15785e+07	1.15884e+07	1.42747e+07	1.67214e+07	1.03899e+07	1.02966e+07	1.2008e+07	1.45434e+07	p=0.998	p=0.381	p=0.207
1228	368.4/33.9 (1228)	368.4	33.92	1.02631e+08	9.65811e+07	9.35168e+07	8.65012e+07	5.30387e+07	6.08096e+07	2.93723e+07	2.22529e+07	1.58078e+07	1.43795e+07	9.42135e+06	1.84267e+07	5.10141e+06	5.24315e+06	7.14484e+06	5.55074e+06	p=1.000	p=0.977	p=0.964
1229	368.4/34.1 (1229)	368.4	34.06	1.85043e+07	2.33934e+07	2.71283e+07	2.98675e+07	8.42962e+07	8.26225e+07	7.8887e+07	7.94971e+07	7.88504e+07	7.76872e+07	7.35013e+07	7.68968e+07	5.52128e+07	6.03222e+07	7.43788e+07	6.22563e+07	p=0.999	p=0.991	p=0.997
1230	368.6/12.7 (1230)	368.64	12.72	748523	714187	903553	452779	890596	1.55592e+06	687067	1.34732e+06	591705	609001	754492	671569	522716	543635	717870	566618	p=0.809	p=0.974	p=0.979
1231	369.0/17.6 (1231)	369	17.56	2.55974e+06	2.79682e+06	3.0597e+06	3.66129e+06	2.96405e+06	3.10107e+06	2.79099e+06	2.9196e+06	2.74462e+06	2.27132e+06	2.38074e+06	2.89891e+06	2.30904e+06	5.35083e+06	5.06544e+06	3.03158e+06	p=0.563	p=0.617	p=0.806
1232	369.1/12.5 (1232)	369.12	12.5	9.10627e+06	1.13942e+07	1.20801e+07	1.36018e+07	1.02955e+07	9.90117e+06	1.15648e+07	1.12003e+07	8.21801e+06	8.77541e+06	1.05703e+07	1.62335e+07	8.36983e+06	7.29697e+06	9.62063e+06	1.3735e+07	p=0.977	p=0.216	p=0.003
1233	369.1/13.6 (1233)	369.12	13.64	2.67743e+07	2.60351e+07	2.1518e+07	3.24965e+07	2.02899e+07	2.44779e+07	1.84745e+07	2.14373e+07	1.99829e+07	1.58806e+07	2.3867e+07	2.63693e+07	1.66499e+07	1.40976e+07	2.11935e+07	1.89991e+07	p=0.991	p=0.999	p=0.551
1234	369.1/14.0 (1234)	369.12	13.95	4.4168e+06	5.19134e+06	3.70707e+06	6.08339e+06	3.3874e+06	3.98416e+06	4.04042e+06	3.87845e+06	4.69784e+06	3.66289e+06	3.24661e+06	5.51101e+06	3.98187e+06	3.68259e+06	3.17801e+06	4.74624e+06	p=1.000	p=0.525	p=0.189
1235	369.1/14.5 (1235)	369.12	14.54	4.91973e+06	4.57982e+06	5.70559e+06	5.22023e+06	7.89986e+06	6.0807e+06	8.58475e+06	6.76447e+06	6.12395e+06	5.86452e+06	6.83014e+06	8.14188e+06	5.83612e+06	5.10311e+06	6.56695e+06	7.75178e+06	p=0.652	p=0.701	p=0.663
1236	369.1/40.0 (1236)	369.12	39.99	1.15239e+07	1.03706e+07	1.1461e+07	9.07243e+06	9.82813e+06	1.04164e+07	9.48267e+06	9.24874e+06	1.91539e+07	9.64189e+06	1.01878e+07	1.13124e+07	8.82735e+06	9.26545e+06	9.74403e+06	1.02267e+07	p=0.402	p=0.499	p=0.415
1237	369.2/14.8 (1237)	369.24	14.79	3.23353e+06	3.79688e+06	3.75762e+06	3.77225e+06	4.68021e+06	3.98405e+06	5.32765e+06	4.41032e+06	3.85676e+06	4.44762e+06	4.63966e+06	5.34768e+06	3.80711e+06	4.16415e+06	3.90484e+06	4.97256e+06	p=0.930	p=0.502	p=0.246
1238	369.4/14.5 (1238)	369.36	14.48	1.56474e+07	1.64189e+07	1.92484e+07	1.93344e+07	1.38113e+07	1.37299e+07	1.51157e+07	1.28167e+07	1.08697e+07	1.05322e+07	1.22379e+07	1.53479e+07	1.00542e+07	9.50303e+06	1.13567e+07	1.38298e+07	p=1.000	p=0.719	p=0.472
1239	369.4/27.7 (1239)	369.36	27.67	1.99088e+07	2.18075e+07	2.14403e+07	1.98348e+07	1.86949e+07	2.12301e+07	1.81252e+07	1.79374e+07	1.72374e+07	1.56121e+07	1.70701e+07	1.75859e+07	1.26914e+07	1.5326e+07	1.68208e+07	1.25902e+07	p=0.859	p=0.890	p=1.000
1240	369.4/33.9 (1240)	369.36	33.91	4.6681e+07	4.32972e+07	4.32068e+07	4.02495e+07	3.85489e+07	3.86389e+07	3.57562e+07	3.51109e+07	3.57811e+07	3.72321e+07	3.4333e+07	3.54703e+07	2.72033e+07	2.89536e+07	3.41469e+07	3.07139e+07	p=1.000	p=1.000	p=0.956
1241	369.4/41.0 (1241)	369.36	41.02	1.45084e+07	1.70339e+07	1.77831e+07	1.6468e+07	1.23564e+07	1.5441e+07	1.57197e+07	1.6062e+07	1.66047e+07	1.71928e+07	1.68132e+07	1.60838e+07	1.64752e+07	1.51929e+07	1.70801e+07	1.43344e+07	p=0.429	p=0.153	p=0.755
1242	369.8/14.6 (1242)	369.84	14.61	793303	544881	619177	379111	523162	696782	702461	626780	609339	574774	667912	665649	619452	372138	637104	424327	p=0.573	p=0.989	p=0.404
1243	370.0/13.7 (1243)	369.96	13.66	2.33333e+06	2.64442e+06	2.28512e+06	2.82794e+06	2.1447e+06	2.34733e+06	1.47427e+06	2.23713e+06	2.41615e+06	1.84996e+06	2.5565e+06	2.55125e+06	1.64694e+06	1.55738e+06	2.05106e+06	2.40618e+06	p=0.998	p=0.997	p=0.441
1244	370.1/7.6 (1244)	370.08	7.6	3.24777e+06	3.457e+06	2.63784e+06	2.8771e+06	2.92014e+06	2.40929e+06	3.42521e+06	3.57418e+06	3.16146e+06	3.21177e+06	3.67195e+06	3.68255e+06	2.73924e+06	2.4188e+06	3.99583e+06	3.77313e+06	p=0.946	p=0.465	p=0.390
1245	370.1/12.4 (1245)	370.08	12.42	3.42858e+06	4.16606e+06	4.89261e+06	4.68569e+06	4.12185e+06	4.10093e+06	4.05746e+06	4.37363e+06	4.01707e+06	4.39176e+06	4.1718e+06	5.24784e+06	3.60968e+06	3.76471e+06	3.9284e+06	5.04849e+06	p=0.492	p=0.205	p=0.004
1246	370.1/17.6 (1246)	370.08	17.59	1.13944e+06	1.08463e+06	1.18908e+06	1.26046e+06	901687	1.18516e+06	1.10722e+06	1.16357e+06	1.03076e+06	898103	957297	921268	984647	1.95311e+06	2.22036e+06	1.07798e+06	p=0.644	p=0.441	p=0.973
1247	370.2/13.6 (1247)	370.2	13.61	7.26129e+06	8.35028e+06	7.03941e+06	9.15671e+06	6.44355e+06	7.33354e+06	5.95325e+06	7.45232e+06	6.92812e+06	6.14675e+06	7.68141e+06	7.02296e+06	5.18831e+06	4.6231e+06	6.3316e+06	7.17796e+06	p=0.994	p=0.964	p=0.306
1248	370.3/14.8 (1248)	370.32	14.79	5.60189e+06	5.73752e+06	7.48519e+06	6.80253e+06	5.84905e+06	5.4156e+06	6.87089e+06	6.03678e+06	5.94515e+06	5.47326e+06	6.13199e+06	6.14731e+06	5.37702e+06	4.31185e+06	5.55761e+06	5.43824e+06	p=0.596	p=0.190	p=0.665
1249	370.3/27.9 (1249)	370.32	27.88	1.76051e+07	1.6845e+07	1.6758e+07	1.58116e+07	1.42998e+07	1.49009e+07	1.427e+07	1.49909e+07	1.37543e+07	1.35248e+07	1.43949e+07	1.45992e+07	1.2254e+07	1.30047e+07	1.3935e+07	1.25193e+07	p=1.000	p=0.981	p=1.000
1250	370.3/33.9 (1250)	370.32	33.9	1.7412e+07	1.46283e+07	1.56405e+07	1.31059e+07	1.37172e+07	1.3984e+07	1.30635e+07	1.42666e+07	1.26943e+07	1.29695e+07	1.39498e+07	1.2993e+07	1.13014e+07	1.18297e+07	1.26009e+07	1.40252e+07	p=0.965	p=1.000	p=0.997
1251	370.4/33.8 (1251)	370.44	33.79	1.00169e+07	7.93542e+06	8.11135e+06	6.57816e+06	4.88184e+06	4.7802e+06	5.01748e+06	5.23716e+06	4.90374e+06	5.58344e+06	5.24683e+06	5.06091e+06	5.63631e+06	5.04688e+06	5.46799e+06	6.01057e+06	p=0.941	p=0.972	p=0.902
1252	370.8/27.9 (1252)	370.8	27.91	6.88687e+06	7.27329e+06	7.3075e+06	6.89678e+06	6.21316e+06	6.06583e+06	6.102e+06	6.43419e+06	5.82378e+06	6.07977e+06	6.38261e+06	5.6857e+06	5.82398e+06	5.85045e+06	5.90703e+06	5.81666e+06	p=0.978	p=0.891	p=1.000
1253	370.9/9.6 (1253)	370.92	9.55	3.46835e+06	2.45581e+06	2.88863e+06	2.66214e+06	2.629e+06	1.82697e+06	3.10903e+06	2.65486e+06	2.93532e+06	2.94152e+06	2.90134e+06	2.11613e+06	2.82745e+06	1.70703e+06	1.92926e+06	2.22657e+06	p=0.100	p=0.763	p=0.251
1254	371.0/10.7 (1254)	371.04	10.65	5.42496e+06	5.5881e+06	5.74623e+06	7.04079e+06	4.63006e+06	5.15728e+06	5.00597e+06	5.76767e+06	5.28348e+06	4.39165e+06	5.53067e+06	6.46386e+06	3.69116e+06	4.52271e+06	4.54127e+06	4.99218e+06	p=0.978	p=0.707	p=0.057
1255	371.0/13.9 (1255)	371.04	13.86	1.58727e+07	1.73657e+07	1.5176e+07	1.65431e+07	1.50678e+07	1.5014e+07	1.43293e+07	1.58486e+07	1.53006e+07	1.39826e+07	1.68332e+07	1.66394e+07	1.33397e+07	1.42695e+07	1.44951e+07	1.62362e+07	p=0.975	p=0.959	p=0.221
1256	371.2/14.7 (1256)	371.16	14.73	5.28515e+06	6.28808e+06	5.11537e+06	6.85314e+06	4.92402e+06	5.18013e+06	4.87052e+06	5.56435e+06	5.4374e+06	4.58376e+06	6.46672e+06	4.79526e+06	4.54151e+06	4.3194e+06	6.01983e+06	4.58675e+06	p=1.000	p=0.629	p=0.817
1257	371.2/27.9 (1257)	371.16	27.88	3.85428e+06	3.69137e+06	4.15085e+06	3.79275e+06	3.46839e+06	3.4416e+06	3.50267e+06	3.82277e+06	2.89638e+06	3.69385e+06	3.59822e+06	3.27746e+06	3.33699e+06	3.17937e+06	3.17262e+06	3.266e+06	p=0.938	p=0.710	p=0.870
1258	371.3/33.7 (1258)	371.28	33.75	7.25864e+06	4.77357e+06	5.43506e+06	4.58024e+06	4.28318e+06	4.74145e+06	4.25635e+06	5.11712e+06	4.54699e+06	4.59742e+06	4.94092e+06	4.6603e+06	3.95832e+06	4.35753e+06	4.44928e+06	4.73422e+06	p=0.836	p=0.953	p=0.954
1259	372.0/14.7 (1259)	372	14.73	993969	1.24976e+06	933873	1.16019e+06	1.09391e+06	1.09427e+06	1.10746e+06	1.05807e+06	1.08196e+06	1.02604e+06	1.21457e+06	772885	850037	922634	1.5071e+06	963828	p=0.896	p=0.327	p=0.998
1260	372.0/17.6 (1260)	372	17.56	4.03263e+06	3.34878e+06	3.85816e+06	4.17754e+06	3.76427e+06	3.97049e+06	3.89845e+06	3.32804e+06	3.51608e+06	4.02675e+06	3.61248e+06	4.24811e+06	3.59516e+06	6.02494e+06	6.21677e+06	3.99077e+06	p=0.642	p=0.586	p=0.974
1261	372.1/10.6 (1261)	372.12	10.61	1.47865e+06	1.4153e+06	1.57505e+06	2.17637e+06	1.45841e+06	1.29526e+06	1.56044e+06	1.78628e+06	1.40534e+06	1.66251e+06	2.03224e+06	1.80666e+06	1.16587e+06	1.67847e+06	1.59932e+06	1.3433e+06	p=0.759	p=0.196	p=0.083
1262	372.4/10.4 (1262)	372.36	10.43	893495	992702	818759	1.14206e+06	910501	855049	852706	947393	1.03241e+06	826814	1.15516e+06	1.17003e+06	816690	997134	913674	1.01479e+06	p=1.000	p=0.985	p=0.172
1263	372.4/30.0 (1263)	372.36	29.99	7.07235e+07	6.70441e+07	6.68214e+07	6.1242e+07	5.75751e+07	5.81116e+07	5.08492e+07	5.33748e+07	4.95352e+07	4.98296e+07	4.76278e+07	5.19042e+07	3.71233e+07	4.12975e+07	4.85878e+07	4.04929e+07	p=1.000	p=1.000	p=0.988
1264	373.1/17.7 (1264)	373.08	17.65	2.70192e+06	1.78632e+06	2.26751e+06	5.24944e+06	2.47256e+06	2.25258e+06	2.1941e+06	3.93294e+06	1.87776e+06	2.00149e+06	1.91994e+06	8.49502e+06	1.85211e+06	3.54706e+06	3.74298e+06	3.74383e+06	p=0.995	p=0.972	p=0.011
1265	373.1/17.7 (1265)	373.08	17.68	5.66741e+06	4.56138e+06	6.27259e+06	4.20618e+07	5.04598e+06	5.13098e+06	6.28661e+06	4.10544e+07	4.49562e+06	3.90524e+06	6.45605e+06	4.68627e+07	3.87086e+06	5.68406e+06	6.95946e+06	3.83582e+07	p=1.000	p=0.446	p=0.000
1266	373.2/12.0 (1266)	373.2	12	7.15064e+06	7.00997e+06	6.82462e+06	6.46454e+06	8.45651e+06	7.34367e+06	6.4428e+06	7.6671e+06	6.29094e+06	5.97521e+06	6.26806e+06	6.84804e+06	6.90433e+06	6.53348e+06	6.86459e+06	7.87557e+06	p=0.607	p=0.453	p=1.000
1267	373.2/20.6 (1267)	373.2	20.59	1.28738e+07	1.21614e+07	1.06893e+07	1.10203e+07	1.43594e+07	1.4629e+07	1.44776e+07	1.48385e+07	1.66175e+07	1.41173e+07	1.40155e+07	1.48155e+07	1.57593e+07	1.37873e+07	1.18561e+07	1.36641e+07	p=0.583	p=0.192	p=0.533
1268	373.2/30.3 (1268)	373.2	30.3	2.1983e+07	2.23092e+07	2.1299e+07	1.82363e+07	1.66053e+07	1.78127e+07	1.48993e+07	1.57908e+07	1.36684e+07	1.38773e+07	1.29111e+07	1.50823e+07	7.12696e+06	8.64461e+06	1.23604e+07	7.66577e+06	p=0.992	p=0.998	p=0.996
1269	373.3/10.5 (1269)	373.32	10.52	6.8139e+06	5.48601e+06	5.89973e+06	6.14492e+06	6.69266e+06	4.71924e+06	5.9973e+06	6.05255e+06	6.09686e+06	5.11733e+06	5.97982e+06	6.51385e+06	5.44452e+06	6.65854e+06	5.80589e+06	6.46942e+06	p=0.157	p=0.704	p=0.999
1270	373.3/30.4 (1270)	373.32	30.43	3.35484e+06	3.7719e+06	4.05669e+06	4.19176e+06	1.05741e+07	6.3018e+06	1.20116e+07	1.40985e+07	1.31549e+07	1.38516e+07	1.30723e+07	1.46447e+07	9.50519e+06	1.15571e+07	1.40144e+07	1.08104e+07	p=1.000	p=0.919	p=0.899
1271	373.8/12.0 (1271)	373.8	12.03	387664	467329	533861	553872	612199	418199	558980	654213	406690	404189	478188	524521	477113	422298	527977	521334	p=0.666	p=0.511	p=0.146
1272	374.0/10.6 (1272)	374.04	10.55	3.90051e+07	4.07199e+07	5.87485e+07	4.15107e+07	3.10084e+07	2.40045e+07	4.7801e+07	3.14511e+07	5.08534e+07	2.85863e+07	4.02522e+07	4.76803e+07	2.58912e+07	4.02905e+07	2.76438e+07	3.50297e+07	p=0.939	p=0.661	p=0.979
1273	374.0/11.9 (1273)	374.04	11.86	3.93046e+06	5.72003e+06	6.16778e+06	5.19557e+06	3.92696e+06	4.4871e+06	5.67861e+06	5.11946e+06	5.50379e+06	4.26811e+06	4.64299e+06	4.87791e+06	3.85659e+06	3.85514e+06	4.03909e+06	6.16574e+06	p=0.926	p=0.361	p=0.209
1274	374.2/17.7 (1274)	374.16	17.71	2.78569e+06	2.84446e+06	3.7543e+06	1.32597e+07	3.06821e+06	3.11713e+06	3.79725e+06	1.28925e+07	2.99566e+06	2.69821e+06	3.56488e+06	1.34526e+07	2.5164e+06	3.33984e+06	4.46565e+06	1.13875e+07	p=0.954	p=0.044	p=0.000
1275	374.2/20.6 (1275)	374.16	20.62	3.66615e+06	3.35478e+06	3.41858e+06	3.03148e+06	3.06427e+06	3.84971e+06	4.18701e+06	4.13504e+06	4.40584e+06	4.07094e+06	3.32452e+06	3.86634e+06	3.95694e+06	4.03108e+06	3.57155e+06	4.22547e+06	p=0.997	p=0.943	p=0.999
1276	374.3/30.4 (1276)	374.28	30.4	5.93157e+06	6.77875e+06	6.93308e+06	5.93657e+06	5.72291e+06	6.16218e+06	5.52149e+06	6.35539e+06	5.67685e+06	5.66368e+06	5.58255e+06	6.18409e+06	5.60411e+06	5.05306e+06	5.98567e+06	5.90818e+06	p=0.922	p=0.792	p=0.631
1277	374.5/10.5 (1277)	374.52	10.54	1.07102e+07	1.24691e+07	1.68006e+07	1.09227e+07	8.36251e+06	6.6157e+06	1.30428e+07	8.50887e+06	1.47783e+07	8.70659e+06	1.14382e+07	1.344e+07	7.24372e+06	1.07081e+07	7.86613e+06	9.64789e+06	p=0.980	p=0.668	p=0.996
1278	374.9/10.6 (1278)	374.88	10.56	9.3503e+06	1.04254e+07	1.3977e+07	9.5745e+06	8.0064e+06	6.11028e+06	1.06371e+07	8.53542e+06	1.18216e+07	7.975e+06	1.06411e+07	1.10869e+07	6.55504e+06	1.01401e+07	7.36276e+06	9.29633e+06	p=0.995	p=0.534	p=0.936
1279	374.9/20.6 (1279)	374.88	20.57	2.13927e+06	1.68033e+06	2.05636e+06	2.21921e+06	1.93597e+06	2.14733e+06	2.29234e+06	2.36992e+06	2.77523e+06	1.9053e+06	2.41498e+06	2.1889e+06	1.88936e+06	1.98004e+06	1.86641e+06	2.24375e+06	p=0.398	p=0.998	p=0.962
1280	375.0/17.6 (1280)	375	17.56	2.85781e+06	2.99587e+06	3.01895e+06	7.93227e+06	3.43536e+06	3.38974e+06	3.48042e+06	7.87048e+06	2.92915e+06	2.50656e+06	3.58891e+06	8.11004e+06	2.89646e+06	4.08018e+06	4.28461e+06	7.28933e+06	p=0.863	p=0.272	p=0.000
1281	375.5/10.5 (1281)	375.48	10.55	3.59884e+06	3.73511e+06	4.78987e+06	3.39918e+06	3.28349e+06	2.1703e+06	4.35802e+06	2.85306e+06	4.36265e+06	3.01794e+06	4.09405e+06	3.55669e+06	2.54685e+06	3.67342e+06	2.70014e+06	3.78588e+06	p=0.885	p=0.601	p=0.999
1282	376.2/10.5 (1282)	376.2	10.55	2.35791e+06	2.31546e+06	2.79963e+06	2.34989e+06	2.29173e+06	1.36325e+06	3.06957e+06	1.79516e+06	2.74792e+06	1.77236e+06	2.6959e+06	2.47047e+06	1.69431e+06	2.4348e+06	1.66901e+06	2.40965e+06	p=0.707	p=0.737	p=1.000
1283	376.2/17.6 (1283)	376.2	17.59	1.77269e+06	1.68194e+06	2.27385e+06	2.99013e+06	1.78638e+06	2.03034e+06	1.99073e+06	2.56457e+06	1.79874e+06	1.38863e+06	1.86094e+06	2.44181e+06	1.64415e+06	2.49487e+06	2.79076e+06	2.23271e+06	p=0.883	p=0.187	p=0.019
1284	376.3/12.8 (1284)	376.32	12.81	3.10767e+06	5.41116e+06	6.29784e+06	8.13849e+06	4.51296e+06	5.97525e+06	5.62384e+06	4.95598e+06	5.20576e+06	4.04993e+06	5.25969e+06	5.45795e+06	4.63867e+06	4.27368e+06	4.42423e+06	4.40063e+06	p=0.820	p=0.446	p=0.244
1285	376.4/11.9 (1285)	376.44	11.88	260879	222182	278207	126317	252849	231573	234801	86265.3	212037	127213	270889	204113	324171	235741	245720	290658	p=0.383	p=0.999	p=0.138
1286	376.7/41.0 (1286)	376.68	40.96	1.09827e+07	2.57114e+07	3.58269e+07	3.06939e+07	5.76969e+06	2.89732e+07	3.4334e+07	3.26084e+07	3.52514e+07	4.45593e+07	3.44194e+07	2.98188e+07	2.88781e+07	2.40251e+07	2.65825e+07	2.25412e+07	p=0.272	p=0.167	p=0.414
1287	377.0/9.0 (1287)	377.04	8.99	4.43057e+06	6.36286e+06	4.16459e+06	4.43086e+06	3.20227e+06	3.81615e+06	4.93737e+06	4.01175e+06	4.8619e+06	3.00883e+06	5.44476e+06	5.84636e+06	3.50757e+06	2.64938e+06	4.18791e+06	5.93867e+06	p=1.000	p=0.712	p=0.412
1288	377.0/11.0 (1288)	377.04	11.04	8.81876e+06	6.60708e+06	6.29873e+06	5.10997e+06	1.09925e+07	6.93697e+06	6.19836e+06	6.13695e+06	7.20327e+06	5.67642e+06	6.02001e+06	4.79486e+06	7.87446e+06	7.83244e+06	7.32195e+06	8.10423e+06	p=0.107	p=0.059	p=0.025
1289	377.0/11.9 (1289)	377.04	11.86	9.82103e+06	1.28117e+07	1.40662e+07	1.28486e+07	8.29338e+06	8.46767e+06	1.01859e+07	1.0756e+07	1.07463e+07	7.75932e+06	1.14378e+07	1.38552e+07	6.5039e+06	9.11429e+06	7.89308e+06	1.13567e+07	p=0.933	p=0.394	p=0.098
1290	377.0/13.0 (1290)	377.04	12.96	1.5224e+06	1.60781e+06	1.84497e+06	2.01422e+06	1.90626e+06	2.0227e+06	1.99443e+06	1.82761e+06	1.82131e+06	1.93358e+06	1.94923e+06	1.78175e+06	1.68428e+06	1.67915e+06	1.61307e+06	2.01297e+06	p=0.851	p=0.644	p=0.352
1291	377.2/10.5 (1291)	377.16	10.54	9.95756e+07	1.16244e+08	1.56699e+08	1.17051e+08	8.26269e+07	6.58412e+07	1.29454e+08	8.157e+07	1.41865e+08	8.07967e+07	1.0513e+08	1.21442e+08	7.75804e+07	1.04968e+08	8.28039e+07	9.99433e+07	p=0.939	p=0.649	p=0.989
1292	377.2/12.8 (1292)	377.16	12.8	2.07259e+06	2.40985e+06	2.74375e+06	2.99669e+06	2.32807e+06	2.86108e+06	2.52497e+06	2.26711e+06	2.40123e+06	2.23215e+06	2.74128e+06	2.50642e+06	1.55047e+06	2.06501e+06	2.30147e+06	2.36675e+06	p=0.432	p=0.126	p=0.172
1293	377.2/17.6 (1293)	377.16	17.57	2.38528e+06	2.48011e+06	2.99987e+06	3.33893e+06	2.72687e+06	3.02869e+06	2.383e+06	2.59336e+06	2.20883e+06	2.04056e+06	2.23593e+06	2.39987e+06	2.40308e+06	2.90342e+06	4.03883e+06	2.60644e+06	p=0.926	p=0.446	p=0.752
1294	377.8/11.9 (1294)	377.76	11.86	940500	1.22649e+06	1.28646e+06	1.34324e+06	816774	850692	949855	1.28096e+06	1.17888e+06	942055	1.17853e+06	1.18501e+06	974742	954810	964037	1.15976e+06	p=0.997	p=0.544	p=0.059
1295	377.8/41.0 (1295)	377.76	41.02	2.98399e+06	3.34095e+06	4.30669e+06	3.0911e+06	959766	3.21916e+06	4.14228e+06	3.72396e+06	4.08839e+06	4.63095e+06	3.79251e+06	3.38246e+06	2.83859e+06	3.12267e+06	2.68899e+06	2.75851e+06	p=0.379	p=0.262	p=0.723
1296	378.0/10.5 (1296)	378	10.51	2.32748e+07	2.70064e+07	4.17833e+07	2.73049e+07	1.92307e+07	1.38255e+07	3.06114e+07	1.86537e+07	3.52059e+07	1.74908e+07	2.49287e+07	3.18931e+07	1.4968e+07	2.49772e+07	2.03048e+07	2.1937e+07	p=0.948	p=0.540	p=0.976
1297	378.0/11.9 (1297)	378	11.87	5.27614e+06	5.95868e+06	5.88948e+06	5.63013e+06	4.87826e+06	5.02378e+06	6.08283e+06	5.53044e+06	6.16564e+06	4.95607e+06	5.58492e+06	5.93378e+06	5.08777e+06	4.99343e+06	5.0061e+06	6.32108e+06	p=0.970	p=0.729	p=0.348
1298	378.2/17.6 (1298)	378.24	17.56	1.41705e+06	1.37464e+06	1.91702e+06	2.28468e+06	1.63622e+06	1.82911e+06	1.93758e+06	1.61564e+06	1.29221e+06	1.41329e+06	1.4225e+06	1.53094e+06	1.42769e+06	2.98918e+06	2.92854e+06	1.40404e+06	p=0.503	p=0.295	p=0.824
1299	378.2/40.9 (1299)	378.24	40.88	2.17462e+06	1.41123e+06	1.67358e+06	1.14174e+06	700588	1.45082e+06	1.38706e+06	1.57502e+06	1.64332e+06	1.78117e+06	1.72262e+06	1.44889e+06	983194	1.13537e+06	833427	1.29924e+06	p=0.991	p=0.999	p=1.000
1300	378.5/11.8 (1300)	378.48	11.81	256853	136212	159241	142852	284384	163083	199118	218546	253302	120456	195645	304455	94008.9	224185	251779	228926	p=0.399	p=0.934	p=1.000
1301	378.7/7.9 (1301)	378.72	7.95	673441	885478	884427	1.02231e+06	1.08869e+06	1.10298e+06	887567	1.06343e+06	1.08778e+06	1.15113e+06	904346	1.18551e+06	1.03859e+06	1.23425e+06	1.19121e+06	1.08993e+06	p=0.544	p=1.000	p=0.563
1302	379.0/8.4 (1302)	378.96	8.43	1.7812e+06	1.6908e+06	1.93606e+06	1.52189e+06	3.2605e+06	1.12882e+06	1.78593e+06	1.7521e+06	1.83937e+06	1.98371e+06	2.55029e+06	1.97269e+06	1.61863e+06	3.44551e+06	2.68523e+06	1.66435e+06	p=0.998	p=0.990	p=0.742
1303	379.0/10.5 (1303)	378.96	10.51	3.64119e+06	3.96454e+06	5.83318e+06	3.63076e+06	3.56505e+06	2.70897e+06	4.35627e+06	3.35899e+06	5.07933e+06	2.94405e+06	3.68278e+06	4.71397e+06	2.69487e+06	4.16383e+06	4.59948e+06	3.64207e+06	p=0.916	p=0.340	p=0.997
1304	379.1/7.9 (1304)	379.08	7.93	8.52253e+06	7.3674e+06	6.76738e+06	5.70416e+06	1.36267e+07	8.46178e+06	8.16249e+06	8.58917e+06	9.62192e+06	9.52713e+06	8.70185e+06	8.43832e+06	1.07583e+07	1.1565e+07	1.07647e+07	1.02031e+07	p=0.605	p=0.334	p=0.223
1305	379.1/10.5 (1305)	379.08	10.51	8.4829e+06	9.94389e+06	1.36517e+07	8.78457e+06	7.70601e+06	6.05861e+06	1.01721e+07	7.28556e+06	1.12068e+07	6.89696e+06	9.19255e+06	1.07104e+07	6.24662e+06	9.03538e+06	1.07353e+07	9.13822e+06	p=0.975	p=0.171	p=0.945
1306	379.1/11.6 (1306)	379.08	11.58	3.31723e+07	3.03544e+07	3.70954e+07	3.78368e+07	2.80172e+07	2.32755e+07	2.87616e+07	3.17634e+07	4.7785e+07	3.77308e+07	3.25138e+07	3.87006e+07	3.21397e+07	3.81608e+07	3.0089e+07	3.48576e+07	p=0.840	p=0.805	p=0.999
1307	379.1/12.0 (1307)	379.08	12.03	6.91586e+06	8.07273e+06	7.71581e+06	7.72162e+06	6.44039e+06	5.89805e+06	7.12352e+06	7.96741e+06	1.00477e+07	7.72689e+06	7.37385e+06	8.94295e+06	7.5667e+06	9.01906e+06	6.72867e+06	7.67455e+06	p=1.000	p=0.851	p=0.948
1308	379.1/14.3 (1308)	379.08	14.33	4.16676e+06	4.25357e+06	3.1797e+06	3.63088e+06	4.57138e+06	4.49726e+06	3.78081e+06	4.28672e+06	3.75602e+06	4.04042e+06	4.35905e+06	3.20989e+06	4.24627e+06	4.16112e+06	4.9945e+06	4.03126e+06	p=0.997	p=0.980	p=0.553
1309	379.2/17.6 (1309)	379.2	17.6	2.29466e+06	2.37039e+06	2.7361e+06	2.76972e+06	2.246e+06	2.48458e+06	1.96642e+06	2.22695e+06	2.28029e+06	2.05298e+06	2.25369e+06	2.37352e+06	1.79316e+06	3.11832e+06	3.33283e+06	2.49272e+06	p=0.498	p=0.371	p=0.586
1310	379.2/39.7 (1310)	379.2	39.73	4.94834e+06	2.8537e+06	3.17634e+06	2.87062e+06	1.26132e+07	5.98313e+06	3.6809e+06	4.08123e+06	3.02271e+06	3.20799e+06	3.00568e+06	3.04335e+06	3.81107e+06	3.46678e+06	4.88735e+06	2.62811e+06	p=0.440	p=0.379	p=0.240
1311	379.3/20.6 (1311)	379.32	20.62	1.83788e+06	1.98458e+06	1.59793e+06	1.20191e+06	1.9993e+06	2.32968e+06	1.85461e+06	1.7052e+06	2.24884e+06	1.77592e+06	1.662e+06	1.38479e+06	1.81594e+06	2.06599e+06	1.77029e+06	1.68453e+06	p=0.944	p=0.231	p=0.015
1312	379.7/39.8 (1312)	379.68	39.76	2.08763e+06	1.31958e+06	1.33617e+06	1.09237e+06	6.0749e+06	2.97035e+06	1.35553e+06	1.80866e+06	1.38356e+06	1.23971e+06	1.23658e+06	1.08337e+06	1.4474e+06	1.51553e+06	2.14733e+06	920031	p=0.549	p=0.387	p=0.237
1313	380.0/8.0 (1313)	380.04	7.99	2.2615e+06	1.52382e+06	1.81983e+06	1.7101e+06	3.21752e+06	1.96862e+06	1.79546e+06	2.32543e+06	2.29857e+06	2.56652e+06	2.30173e+06	2.0743e+06	2.45979e+06	2.51555e+06	2.63175e+06	2.83547e+06	p=0.457	p=0.445	p=0.636
1314	380.0/10.6 (1314)	380.04	10.55	2.06637e+06	2.18941e+06	3.24129e+06	2.12817e+06	1.29193e+06	1.59185e+06	2.08063e+06	1.6012e+06	2.7024e+06	1.54643e+06	2.16483e+06	2.25578e+06	1.38459e+06	1.86762e+06	2.14254e+06	2.1839e+06	p=0.995	p=0.295	p=0.910
1315	380.0/11.6 (1315)	380.04	11.58	7.82521e+06	7.42165e+06	9.35362e+06	9.31105e+06	6.69339e+06	5.50336e+06	7.64098e+06	8.02166e+06	1.1859e+07	9.70829e+06	7.97915e+06	9.57554e+06	7.85107e+06	8.27998e+06	7.25196e+06	8.72736e+06	p=0.791	p=0.939	p=0.977
1316	380.0/12.0 (1316)	380.04	11.99	1.40137e+06	1.88982e+06	1.57802e+06	1.7272e+06	1.32384e+06	1.45624e+06	1.52378e+06	1.92707e+06	2.28975e+06	1.82135e+06	1.7566e+06	1.97677e+06	1.7101e+06	1.6062e+06	1.41169e+06	2.00326e+06	p=1.000	p=0.868	p=0.486
1317	380.2/17.6 (1317)	380.16	17.56	1.73112e+06	2.05905e+06	2.08646e+06	2.48031e+06	2.0192e+06	2.17199e+06	1.91806e+06	1.88216e+06	1.6591e+06	1.70849e+06	1.50997e+06	1.73209e+06	1.54146e+06	3.62994e+06	3.71589e+06	2.14899e+06	p=0.409	p=0.512	p=0.837
1318	380.2/39.8 (1318)	380.16	39.79	4.32875e+06	3.44588e+06	1.49685e+06	1.16264e+06	4.22434e+06	2.30762e+06	1.37077e+06	1.84541e+06	1.52256e+06	1.53391e+06	1.27603e+06	1.24088e+06	1.48843e+06	1.5394e+06	2.07262e+06	1.20104e+06	p=0.625	p=0.164	p=0.102
1319	380.3/43.5 (1319)	380.28	43.55	1.70039e+06	1.60114e+06	739644	646038	740664	663034	711391	699855	696332	527987	670477	737332	451988	534571	593133	707025	p=0.989	p=0.757	p=0.800
1320	380.4/1.6 (1320)	380.4	1.62	1.00382e+06	1.15677e+06	968535	565403	614563	519825	602772	565472	824625	494164	639822	675792	511152	642691	597333	470271	p=0.991	p=0.990	p=0.561
1321	380.5/1.8 (1321)	380.52	1.83	1.16253e+06	1.18562e+06	985703	1.27994e+06	1.04625e+06	1.14116e+06	1.29541e+06	939458	1.34222e+06	1.01815e+06	1.07817e+06	1.05594e+06	554372	1.4155e+06	1.39753e+06	1.04055e+06	p=0.611	p=0.615	p=0.974
1322	380.8/11.5 (1322)	380.76	11.51	476307	673392	813570	709176	703676	458788	802861	770861	867532	743890	808423	629447	652876	614740	794437	976775	p=0.883	p=0.363	p=0.580
1323	380.9/10.5 (1323)	380.88	10.51	1.60956e+06	1.74156e+06	2.55902e+06	1.7784e+06	1.65677e+06	1.544e+06	1.52804e+06	1.8229e+06	2.24585e+06	1.65697e+06	1.93033e+06	1.97753e+06	1.64763e+06	1.954e+06	2.50448e+06	1.72965e+06	p=0.980	p=0.313	p=0.996
1324	380.9/11.6 (1324)	380.88	11.59	2.36504e+06	2.22511e+06	3.03802e+06	3.09775e+06	2.21566e+06	1.84719e+06	2.08403e+06	2.59925e+06	3.37753e+06	2.64713e+06	2.70477e+06	2.74338e+06	2.31515e+06	2.80597e+06	2.15108e+06	2.60261e+06	p=0.873	p=0.990	p=0.864
1325	381.0/1.8 (1325)	381	1.81	4.91436e+07	4.46091e+07	4.39146e+07	4.27211e+07	4.59661e+07	3.6331e+07	3.96785e+07	3.50257e+07	4.89202e+07	4.2772e+07	4.27746e+07	3.88007e+07	4.17242e+07	4.38778e+07	4.00478e+07	3.14584e+07	p=0.241	p=0.202	p=0.009
1326	381.0/12.8 (1326)	381	12.84	1.13405e+07	8.72541e+06	8.04832e+06	8.61481e+06	7.01907e+06	8.55706e+06	6.80958e+06	8.27069e+06	9.68843e+06	7.48962e+06	8.60241e+06	8.4812e+06	7.51698e+06	7.90842e+06	8.30212e+06	8.42168e+06	p=0.694	p=0.508	p=0.897
1327	381.1/9.1 (1327)	381.12	9.06	8.32734e+06	7.47945e+06	7.52683e+06	7.68411e+06	8.81536e+06	6.77993e+06	7.09385e+06	7.48315e+06	7.92705e+06	6.65898e+06	7.71045e+06	7.3695e+06	7.49071e+06	7.0999e+06	7.71404e+06	7.78537e+06	p=0.003	p=0.090	p=0.140
1328	381.2/17.6 (1328)	381.24	17.59	1.71618e+06	1.78591e+06	2.11232e+06	2.43913e+06	2.42556e+06	2.38114e+06	2.08457e+06	2.25604e+06	2.08334e+06	2.02055e+06	1.86604e+06	2.37489e+06	1.55523e+06	2.87261e+06	2.91511e+06	2.08986e+06	p=0.537	p=0.584	p=0.482
1329	381.2/43.7 (1329)	381.24	43.69	9.73284e+06	8.7388e+06	1.01831e+07	8.87637e+06	1.22199e+07	9.30624e+06	1.08948e+07	1.05029e+07	9.82414e+06	1.00263e+07	8.84965e+06	1.05352e+07	7.78272e+06	8.07956e+06	1.08589e+07	1.00569e+07	p=0.620	p=0.966	p=0.999
1330	381.7/32.2 (1330)	381.72	32.15	370218	204009	357583	271851	435613	296699	453386	465067	389913	314288	489240	363108	439886	404205	490623	446391	p=0.136	p=0.777	p=0.942
1331	381.8/12.8 (1331)	381.84	12.84	1.60299e+06	1.22193e+06	1.23806e+06	1.53338e+06	1.34024e+06	1.38978e+06	1.37701e+06	1.53026e+06	1.75873e+06	1.06427e+06	1.31765e+06	1.31386e+06	1.40552e+06	1.21894e+06	1.57657e+06	1.39159e+06	p=0.033	p=0.377	p=0.758
1332	382.0/1.8 (1332)	381.96	1.82	7.71188e+06	7.98104e+06	8.63232e+06	8.03035e+06	8.40854e+06	7.16977e+06	6.90497e+06	6.51717e+06	8.65855e+06	8.7197e+06	7.77027e+06	5.85968e+06	8.65569e+06	8.05002e+06	7.40391e+06	6.06035e+06	p=0.803	p=0.434	p=0.014
1333	382.0/43.6 (1333)	381.96	43.64	375586	415925	472436	537777	475765	469642	481597	421120	413723	597103	338437	512718	331240	354407	383541	523845	p=0.544	p=0.963	p=0.189
1334	382.1/12.8 (1334)	382.08	12.84	2.66964e+06	1.81038e+06	1.84379e+06	2.36239e+06	1.98066e+06	2.16289e+06	1.90053e+06	2.359e+06	2.70401e+06	1.87651e+06	2.20486e+06	2.14616e+06	1.90019e+06	2.21538e+06	2.12313e+06	2.22581e+06	p=0.290	p=0.295	p=0.992
1335	382.2/43.7 (1335)	382.2	43.69	3.22153e+06	3.05446e+06	3.45474e+06	3.20701e+06	3.70618e+06	3.0367e+06	3.88599e+06	3.29087e+06	3.58289e+06	3.37299e+06	3.0091e+06	3.45703e+06	2.49613e+06	2.69958e+06	3.44733e+06	3.77446e+06	p=0.770	p=0.800	p=0.836
1336	382.3/17.6 (1336)	382.32	17.6	1.01463e+06	943077	1.06256e+06	1.52009e+06	1.31598e+06	1.66528e+06	1.00096e+06	1.15304e+06	1.02991e+06	975570	1.1411e+06	1.32931e+06	981464	1.92448e+06	2.24309e+06	1.09674e+06	p=0.624	p=0.659	p=0.847
1337	382.3/32.2 (1337)	382.32	32.19	1.09918e+07	1.07995e+07	9.62043e+06	8.92253e+06	1.22124e+07	1.31578e+07	9.64558e+06	9.83439e+06	9.89921e+06	1.05026e+07	9.17276e+06	1.36558e+07	9.06435e+06	1.06475e+07	9.48801e+06	1.41493e+07	p=0.858	p=0.686	p=0.665
1338	382.8/32.1 (1338)	382.8	32.07	451904	455761	537288	674984	839424	679888	722676	740207	557115	578520	397910	630493	492020	664250	642753	568500	p=0.999	p=0.999	p=0.795
1339	383.0/1.8 (1339)	383.04	1.82	1.15634e+07	9.58423e+06	9.77452e+06	9.16536e+06	1.01629e+07	8.73593e+06	8.38492e+06	7.76944e+06	9.80829e+06	8.17769e+06	9.31726e+06	8.22161e+06	8.07285e+06	8.73673e+06	7.66687e+06	6.38787e+06	p=0.376	p=0.361	p=0.053
1340	383.0/17.6 (1340)	383.04	17.6	854435	754263	1.09943e+06	957100	796285	1.06589e+06	852703	767546	796386	676804	857952	878208	803664	1.97882e+06	2.14552e+06	656028	p=0.639	p=0.402	p=1.000
1341	383.2/31.9 (1341)	383.16	31.92	4.4358e+06	4.55953e+06	4.59322e+06	3.91474e+06	4.135e+06	4.04975e+06	3.33538e+06	3.23936e+06	3.1938e+06	2.61335e+06	2.96154e+06	2.81513e+06	2.65488e+06	2.37482e+06	2.38733e+06	3.25276e+06	p=0.973	p=0.934	p=0.925
1342	383.3/32.2 (1342)	383.28	32.21	1.63368e+06	1.23816e+06	1.74555e+06	1.52253e+06	2.9845e+06	2.24261e+06	3.42334e+06	3.0082e+06	3.13765e+06	2.64412e+06	2.53269e+06	3.7395e+06	3.06706e+06	3.33407e+06	2.90664e+06	4.46477e+06	p=0.913	p=1.000	p=0.804
1343	383.3/42.5 (1343)	383.28	42.53	1.85633e+07	1.48131e+07	1.49509e+07	1.29889e+07	1.47653e+07	1.78615e+07	1.62723e+07	1.41808e+07	1.43211e+07	1.31923e+07	1.8344e+07	1.40304e+07	1.57752e+07	1.53787e+07	1.56283e+07	1.30906e+07	p=0.928	p=0.958	p=0.148
1344	383.3/43.6 (1344)	383.28	43.56	1.92688e+06	1.81435e+06	2.00101e+06	1.81023e+06	1.73421e+06	1.79644e+06	1.96936e+06	1.69774e+06	1.89384e+06	1.80049e+06	1.88697e+06	1.80514e+06	1.50683e+06	1.82938e+06	2.08526e+06	2.11199e+06	p=0.938	p=0.103	p=0.680
1345	384.0/17.6 (1345)	384	17.56	2.5923e+06	2.44164e+06	2.56702e+06	2.84695e+06	2.55965e+06	2.64529e+06	2.22863e+06	2.62558e+06	2.05816e+06	1.90775e+06	2.3644e+06	2.72558e+06	2.22528e+06	4.33356e+06	5.15714e+06	2.57166e+06	p=0.792	p=0.539	p=0.909
1346	384.2/42.5 (1346)	384.24	42.53	4.45264e+06	2.65031e+06	3.58683e+06	2.41371e+06	2.39419e+06	3.5996e+06	2.91036e+06	2.81973e+06	2.92818e+06	2.24067e+06	3.54486e+06	2.53396e+06	2.46332e+06	2.44275e+06	2.84847e+06	2.34468e+06	p=0.792	p=0.964	p=0.490
1347	384.6/13.6 (1347)	384.6	13.64	176297	116362	208231	165073	287930	77585.8	133430	134417	254944	186303	214741	212811	176838	241339	199631	105297	p=0.232	p=0.701	p=0.223
1348	384.8/1.6 (1348)	384.84	1.6	4.19512e+06	4.27958e+06	3.47099e+06	2.72368e+06	4.09798e+06	3.42138e+06	3.21346e+06	3.00674e+06	4.7854e+06	3.76613e+06	3.69722e+06	1.98659e+06	4.62641e+06	4.48129e+06	3.55873e+06	2.11087e+06	p=0.311	p=0.014	p=0.000
1349	384.8/10.5 (1349)	384.84	10.51	7.44882e+06	6.13633e+06	8.22104e+06	8.02278e+06	6.57373e+06	3.89859e+06	7.73301e+06	6.56664e+06	7.3512e+06	5.95141e+06	8.23636e+06	9.23102e+06	4.40597e+06	8.2962e+06	8.67369e+06	5.84873e+06	p=0.963	p=0.218	p=0.642
1350	385.1/13.6 (1350)	385.08	13.64	6.07647e+06	5.59686e+06	4.80965e+06	6.59558e+06	4.39609e+06	5.11974e+06	3.37013e+06	4.84866e+06	4.11634e+06	3.51453e+06	4.89497e+06	5.28192e+06	3.10598e+06	3.28261e+06	4.64969e+06	3.89841e+06	p=1.000	p=1.000	p=0.661
1351	385.2/36.6 (1351)	385.2	36.62	1.35711e+07	1.2674e+07	1.27611e+07	1.06876e+07	1.31403e+07	1.33224e+07	1.22194e+07	1.29195e+07	1.28753e+07	1.1468e+07	1.34051e+07	1.39417e+07	9.92894e+06	1.3631e+07	1.54334e+07	1.30283e+07	p=0.956	p=0.569	p=0.985
1352	385.2/42.4 (1352)	385.2	42.45	7.74819e+07	6.09942e+07	6.19673e+07	5.94096e+07	6.0484e+07	6.15046e+07	5.51598e+07	5.82612e+07	6.29329e+07	5.37588e+07	5.72954e+07	6.29512e+07	5.32892e+07	5.28914e+07	5.91511e+07	5.55707e+07	p=0.352	p=0.496	p=0.593
1353	385.4/10.5 (1353)	385.44	10.51	3.75911e+06	4.00226e+06	5.23224e+06	4.73958e+06	3.5593e+06	2.42393e+06	4.21051e+06	4.05305e+06	4.05848e+06	3.29668e+06	4.37358e+06	4.81464e+06	2.69272e+06	4.72111e+06	5.01725e+06	3.58507e+06	p=0.995	p=0.076	p=0.298
1354	385.6/42.5 (1354)	385.56	42.49	3.03036e+06	2.47358e+06	2.86021e+06	2.06487e+06	1.9709e+06	2.04937e+06	1.88745e+06	2.27332e+06	2.15221e+06	1.96983e+06	2.3638e+06	2.53948e+06	1.84687e+06	2.03699e+06	1.91176e+06	2.19103e+06	p=0.948	p=1.000	p=1.000
1355	385.8/10.5 (1355)	385.8	10.51	2.35946e+06	2.74887e+06	3.20307e+06	2.96382e+06	1.93536e+06	1.91721e+06	2.48608e+06	2.66354e+06	2.29325e+06	1.85378e+06	2.41792e+06	2.8195e+06	1.6378e+06	2.97179e+06	2.92058e+06	2.68565e+06	p=0.536	p=0.061	p=0.052
1356	385.8/13.6 (1356)	385.8	13.65	1.36101e+06	1.13203e+06	1.03858e+06	1.16672e+06	1.3309e+06	956484	949967	1.3678e+06	996111	943083	1.37911e+06	1.34155e+06	1.04885e+06	998470	989311	873592	p=0.413	p=0.805	p=1.000
1357	386.0/17.6 (1357)	386.04	17.59	1.75987e+06	1.56924e+06	1.65431e+06	1.81591e+06	1.56295e+06	1.46778e+06	1.47199e+06	1.73393e+06	1.45994e+06	1.04339e+06	1.50354e+06	1.40248e+06	1.40633e+06	2.62897e+06	2.89879e+06	1.46267e+06	p=0.966	p=0.668	p=0.997
1358	386.2/36.6 (1358)	386.16	36.63	4.00858e+06	7.00644e+06	5.51714e+06	3.96967e+06	3.82267e+06	4.93377e+06	4.74524e+06	5.22594e+06	5.30732e+06	4.44538e+06	5.71821e+06	5.49938e+06	4.55653e+06	6.63915e+06	6.59877e+06	6.00373e+06	p=0.147	p=0.194	p=0.535
1359	386.2/39.7 (1359)	386.16	39.74	2.19994e+06	1.46506e+06	1.64698e+06	1.12668e+06	1.284e+06	1.31911e+06	1.2339e+06	1.3676e+06	1.46834e+06	1.22212e+06	1.27888e+06	1.14512e+06	1.18043e+06	1.47504e+06	1.33561e+06	1.2167e+06	p=0.715	p=0.727	p=0.248
1360	386.2/42.5 (1360)	386.16	42.5	2.42173e+07	1.95874e+07	1.91993e+07	1.85152e+07	1.80962e+07	1.92732e+07	1.71344e+07	1.85202e+07	2.00415e+07	1.71032e+07	1.84897e+07	1.99269e+07	1.54971e+07	1.72336e+07	1.8788e+07	1.87489e+07	p=0.760	p=0.803	p=0.965
1361	386.3/30.5 (1361)	386.28	30.54	577169	765865	911745	737883	1.0774e+06	996958	2.08358e+06	2.53815e+06	2.31652e+06	2.34364e+06	1.99401e+06	2.06968e+06	997985	1.20994e+06	1.45893e+06	964654	p=0.996	p=0.813	p=0.850
1362	386.3/35.7 (1362)	386.28	35.69	339528	1.33385e+06	997583	917969	365451	596111	838171	994968	905906	713996	1.09217e+06	843738	930715	1.29658e+06	1.09368e+06	1.22215e+06	p=0.215	p=0.182	p=0.199
1363	386.6/10.5 (1363)	386.64	10.51	2.95881e+06	3.35525e+06	3.92806e+06	3.28448e+06	3.07819e+06	2.94371e+06	3.49381e+06	3.38731e+06	3.014e+06	3.23998e+06	3.42953e+06	3.24335e+06	2.48626e+06	3.17561e+06	4.31648e+06	3.71081e+06	p=0.358	p=0.002	p=0.056
1364	387.0/12.0 (1364)	387	11.95	4.7303e+06	2.36321e+07	5.75455e+06	4.46513e+06	5.02903e+06	2.07938e+07	5.48148e+06	5.00671e+06	5.03831e+06	2.50619e+07	5.83456e+06	4.70242e+06	5.11836e+06	1.98792e+07	5.86112e+06	4.95522e+06	p=0.000	p=0.720	p=0.991
1365	387.1/17.6 (1365)	387.12	17.56	1.77986e+06	1.42245e+06	1.7248e+06	2.41973e+06	1.70658e+06	1.96254e+06	1.42332e+06	1.65714e+06	1.32896e+06	1.44573e+06	1.63746e+06	1.8482e+06	1.31808e+06	2.69781e+06	2.32097e+06	1.6218e+06	p=0.524	p=0.753	p=0.515
1366	387.1/35.7 (1366)	387.12	35.72	4.88745e+06	6.68908e+06	6.0119e+06	5.24049e+06	5.63353e+06	6.40167e+06	6.78918e+06	6.43552e+06	6.30243e+06	6.78286e+06	6.95916e+06	5.96143e+06	5.4499e+06	6.36946e+06	8.047e+06	7.28818e+06	p=0.142	p=0.034	p=0.402
1367	387.1/39.7 (1367)	387.12	39.73	1.79238e+07	9.18128e+06	1.13081e+07	1.10875e+07	5.63967e+07	2.65442e+07	1.22017e+07	1.57583e+07	1.17007e+07	1.13238e+07	8.81079e+06	9.34154e+06	1.38774e+07	1.13113e+07	2.15619e+07	8.01195e+06	p=0.481	p=0.405	p=0.268
1368	387.1/42.4 (1368)	387.12	42.44	5.9422e+06	4.67849e+06	4.91889e+06	4.06844e+06	4.18698e+06	4.64506e+06	4.26297e+06	4.72371e+06	4.83252e+06	4.44311e+06	4.37764e+06	4.30546e+06	3.84111e+06	4.30683e+06	4.4824e+06	4.93134e+06	p=0.928	p=0.920	p=0.917
1369	387.7/39.7 (1369)	387.72	39.74	7.16834e+06	3.81115e+06	4.54097e+06	3.98853e+06	2.23534e+07	1.06098e+07	4.77916e+06	6.54867e+06	4.55248e+06	4.33613e+06	3.46037e+06	3.90348e+06	5.22627e+06	4.76394e+06	8.39199e+06	3.31614e+06	p=0.516	p=0.413	p=0.288
1370	388.1/12.2 (1370)	388.08	12.16	2.40417e+06	6.32912e+06	2.29775e+06	2.20844e+06	2.4896e+06	5.66193e+06	2.55629e+06	2.10001e+06	2.55951e+06	6.27775e+06	2.31614e+06	1.77692e+06	2.4269e+06	5.43289e+06	2.1784e+06	2.51627e+06	p=0.000	p=0.847	p=0.303
1371	388.1/39.8 (1371)	388.08	39.81	3.74703e+06	2.01384e+06	2.28421e+06	1.75626e+06	7.70658e+06	4.0259e+06	2.08885e+06	2.75869e+06	2.19641e+06	1.95569e+06	1.61229e+06	1.7061e+06	2.16171e+06	2.42556e+06	3.58437e+06	1.85195e+06	p=0.456	p=0.347	p=0.204
1372	388.2/17.6 (1372)	388.2	17.56	1.09801e+06	858886	1.07635e+06	1.43829e+06	1.24609e+06	1.46452e+06	954570	979964	872441	844789	991274	913869	725570	1.78551e+06	2.34437e+06	760301	p=0.768	p=0.559	p=0.999
1373	388.2/35.7 (1373)	388.2	35.74	956958	1.26738e+06	1.22158e+06	1.08404e+06	1.29345e+06	1.24313e+06	1.36535e+06	1.39059e+06	1.35672e+06	1.39204e+06	1.19699e+06	1.15891e+06	1.0286e+06	1.03816e+06	1.39638e+06	1.26096e+06	p=0.809	p=0.451	p=0.870
1374	388.3/39.7 (1374)	388.32	39.74	2.30864e+06	1.2476e+06	1.55507e+06	965293	3.48921e+06	1.94568e+06	1.34917e+06	1.50758e+06	1.55058e+06	1.43589e+06	1.21286e+06	1.2062e+06	1.26956e+06	1.64362e+06	1.98747e+06	1.41907e+06	p=0.353	p=0.303	p=0.110
1375	389.0/17.7 (1375)	389.04	17.7	3.30618e+06	2.82779e+06	2.74703e+06	1.77418e+07	3.21527e+06	3.24897e+06	2.95021e+06	1.57946e+07	2.92797e+06	2.51832e+06	2.69647e+06	1.77365e+07	2.45048e+06	2.99408e+06	4.41264e+06	1.3589e+07	p=0.999	p=0.982	p=0.000
1376	389.3/39.7 (1376)	389.28	39.69	2.1316e+06	1.96894e+06	2.26547e+06	2.49839e+06	3.14717e+06	1.90712e+06	2.07686e+06	2.50305e+06	2.68052e+06	2.72018e+06	2.60521e+06	2.54341e+06	2.0151e+06	2.4889e+06	2.47649e+06	2.62652e+06	p=0.704	p=0.900	p=0.994
1377	389.8/39.7 (1377)	389.76	39.73	1.30012e+06	776577	2.00489e+06	2.81088e+06	943522	759844	1.32451e+06	2.26531e+06	2.61509e+06	2.65922e+06	3.16697e+06	2.37529e+06	1.98314e+06	2.11459e+06	1.939e+06	2.44311e+06	p=0.988	p=0.782	p=0.354
1378	390.1/17.6 (1378)	390.12	17.59	2.37203e+06	1.71729e+06	2.37578e+06	7.08417e+06	2.43298e+06	2.63792e+06	2.39589e+06	6.16887e+06	2.23388e+06	1.81804e+06	2.16594e+06	6.18214e+06	2.33812e+06	3.33129e+06	4.02916e+06	5.4639e+06	p=1.000	p=0.738	p=0.000
1379	390.2/14.5 (1379)	390.24	14.46	2.95276e+07	3.30219e+07	4.32849e+07	4.92756e+07	3.14361e+07	2.57916e+07	4.18603e+07	3.30865e+07	2.75453e+07	2.3075e+07	3.20923e+07	3.94047e+07	2.05179e+07	2.14531e+07	2.36075e+07	2.96722e+07	p=0.985	p=0.317	p=0.141
1380	390.2/14.8 (1380)	390.24	14.78	1.36299e+06	1.21601e+06	1.70498e+06	1.51552e+06	7.08401e+06	5.40674e+06	1.1214e+07	8.10732e+06	7.23186e+06	6.62788e+06	8.17851e+06	1.11214e+07	4.93925e+06	5.7298e+06	5.81284e+06	8.1879e+06	p=0.996	p=0.850	p=0.723
1381	390.7/10.8 (1381)	390.72	10.77	465359	365957	223440	265125	740969	756863	322011	509793	206469	487958	330235	275940	424826	485530	580385	489362	p=0.908	p=0.772	p=0.871
1382	391.0/13.8 (1382)	390.96	13.81	1.41977e+06	1.73061e+06	1.91096e+06	1.72047e+06	1.26798e+06	1.91606e+06	1.36715e+06	1.88068e+06	1.80992e+06	1.70515e+06	2.11888e+06	2.13266e+06	1.25953e+06	1.42463e+06	1.15263e+06	1.56912e+06	p=0.520	p=0.690	p=0.223
1383	391.0/33.3 (1383)	390.96	33.31	4.33892e+06	3.99651e+06	4.73432e+06	4.46161e+06	5.41999e+06	5.27629e+06	5.12423e+06	5.07592e+06	5.11663e+06	5.26559e+06	4.73121e+06	5.11411e+06	3.73792e+06	3.85893e+06	5.13061e+06	3.42557e+06	p=0.999	p=0.891	p=0.985
1384	391.1/10.4 (1384)	391.08	10.39	4.56557e+07	4.17216e+07	2.72054e+07	3.02081e+07	8.40558e+07	5.37582e+07	2.90593e+07	3.61475e+07	2.79519e+07	3.09797e+07	2.94823e+07	2.86201e+07	3.07941e+07	3.69093e+07	4.13919e+07	2.99663e+07	p=0.868	p=0.336	p=0.311
1385	391.1/10.7 (1385)	391.08	10.72	1.17115e+07	1.10448e+07	4.51447e+06	6.21543e+06	2.15579e+07	1.77075e+07	6.1817e+06	1.11759e+07	4.57561e+06	7.79201e+06	6.62405e+06	4.8097e+06	8.31904e+06	9.3128e+06	1.27509e+07	7.78557e+06	p=1.000	p=0.522	p=0.518
1386	391.1/13.1 (1386)	391.08	13.06	7.94617e+06	1.12284e+07	1.42563e+07	1.28566e+07	6.34033e+06	7.07384e+06	1.15777e+07	9.03036e+06	1.22103e+07	7.85121e+06	9.27827e+06	1.2497e+07	5.81929e+06	1.02201e+07	6.46827e+06	8.65262e+06	p=0.907	p=0.490	p=0.381
1387	391.1/14.6 (1387)	391.08	14.6	1.52788e+06	2.14982e+06	2.36052e+06	2.3762e+06	3.07545e+06	3.18381e+06	4.26476e+06	3.75058e+06	3.09096e+06	2.28514e+06	3.39457e+06	4.1652e+06	2.22582e+06	2.61504e+06	2.92783e+06	3.09409e+06	p=0.997	p=0.346	p=0.252
1388	391.1/17.6 (1388)	391.08	17.57	3.66029e+06	3.55615e+06	2.88064e+06	4.40896e+06	3.54611e+06	3.96812e+06	3.09769e+06	3.82161e+06	2.71697e+06	2.65746e+06	2.81878e+06	4.22024e+06	3.26865e+06	2.90608e+06	4.22537e+06	3.29071e+06	p=1.000	p=0.999	p=0.284
1389	391.2/14.4 (1389)	391.2	14.44	1.34798e+07	1.54435e+07	1.88668e+07	1.91865e+07	1.36869e+07	1.23626e+07	1.77649e+07	1.51769e+07	1.29966e+07	1.13927e+07	1.47984e+07	1.6938e+07	1.00569e+07	1.10061e+07	1.23409e+07	1.36182e+07	p=1.000	p=0.143	p=0.106
1390	391.2/14.8 (1390)	391.2	14.76	1.23931e+06	1.49946e+06	1.28757e+06	1.26169e+06	2.59907e+06	2.12333e+06	3.89418e+06	3.34356e+06	2.54438e+06	2.24643e+06	3.08149e+06	3.7734e+06	1.99562e+06	2.25417e+06	2.1525e+06	2.61361e+06	p=0.999	p=0.748	p=0.596
1391	391.2/15.1 (1391)	391.2	15.14	3.98054e+06	2.91486e+06	2.47521e+06	2.39846e+06	6.80805e+06	4.42682e+06	3.26689e+06	3.0571e+06	4.00654e+06	3.29077e+06	3.25177e+06	2.12404e+06	4.55934e+06	4.31759e+06	3.55549e+06	3.83777e+06	p=0.238	p=0.048	p=0.021
1392	391.6/13.1 (1392)	391.56	13.06	1.46212e+06	1.69785e+06	3.00979e+06	2.27418e+06	966973	1.07932e+06	2.03912e+06	1.34447e+06	2.3328e+06	1.31194e+06	1.42035e+06	2.4875e+06	677386	1.79399e+06	1.39865e+06	1.74101e+06	p=0.988	p=0.389	p=0.395
1393	391.8/10.7 (1393)	391.8	10.72	1.06128e+06	978225	429909	694162	1.51511e+06	1.33975e+06	550423	1.19042e+06	601950	699123	648626	665902	730557	898692	885611	638787	p=1.000	p=0.266	p=0.724
1394	391.9/13.1 (1394)	391.92	13.09	488244	706794	845490	762986	350465	538935	622313	547737	708433	424498	363613	757689	361091	520054	310914	692558	p=0.882	p=0.926	p=0.223
1395	392.0/10.4 (1395)	392.04	10.39	1.3097e+07	1.22587e+07	8.74544e+06	9.56861e+06	2.30784e+07	1.54651e+07	9.10457e+06	1.08743e+07	9.63324e+06	9.59914e+06	1.01292e+07	9.90371e+06	9.61138e+06	1.1019e+07	1.30127e+07	1.01583e+07	p=0.824	p=0.380	p=0.355
1396	392.0/14.7 (1396)	392.04	14.75	1.50471e+06	1.10229e+06	1.29674e+06	1.23134e+06	1.28465e+06	923194	1.75399e+06	1.20446e+06	1.29057e+06	1.22043e+06	1.41268e+06	1.41208e+06	864828	574114	1.27398e+06	1.27533e+06	p=0.243	p=0.495	p=0.985
1397	392.0/17.6 (1397)	392.04	17.56	1.64544e+06	2.05286e+06	1.95187e+06	2.7798e+06	1.92958e+06	2.20909e+06	1.88027e+06	2.57255e+06	1.6503e+06	1.40824e+06	1.67017e+06	2.44426e+06	1.89798e+06	3.09812e+06	3.18318e+06	2.40711e+06	p=0.536	p=0.572	p=0.121
1398	392.5/10.5 (1398)	392.52	10.51	5.47285e+06	5.80905e+06	3.48927e+06	3.54636e+06	7.64e+06	7.93886e+06	4.22291e+06	5.20115e+06	4.86893e+06	3.90638e+06	4.82976e+06	2.96225e+06	5.29143e+06	4.18766e+06	6.71752e+06	4.95344e+06	p=0.969	p=0.638	p=0.279
1399	392.6/11.9 (1399)	392.64	11.85	397517	661379	504683	610004	510350	562401	789820	804160	666347	565703	607299	466265	616917	698810	593988	682616	p=0.696	p=0.681	p=0.548
1400	392.9/14.4 (1400)	392.88	14.41	7.49992e+06	8.21876e+06	8.61215e+06	8.74529e+06	6.78071e+06	6.19211e+06	8.71171e+06	8.01678e+06	6.73904e+06	6.81866e+06	7.39922e+06	8.21103e+06	6.39802e+06	6.16672e+06	6.44366e+06	7.62897e+06	p=1.000	p=0.270	p=0.096
1401	393.0/10.6 (1401)	393	10.56	1.82014e+07	1.96977e+07	2.20073e+07	1.97606e+07	2.07076e+07	1.73107e+07	2.208e+07	1.65262e+07	2.3646e+07	1.69016e+07	1.8681e+07	2.15631e+07	1.63751e+07	1.87361e+07	1.99833e+07	1.90215e+07	p=0.620	p=0.867	p=0.974
1402	393.0/14.4 (1402)	393	14.45	1.29627e+07	1.30729e+07	1.11548e+07	1.04555e+07	1.20965e+07	1.14858e+07	1.15877e+07	1.1267e+07	1.11008e+07	1.09328e+07	1.16576e+07	1.06662e+07	1.17649e+07	1.19201e+07	1.13591e+07	1.18329e+07	p=0.987	p=0.559	p=0.184
1403	393.0/17.5 (1403)	393	17.54	8.39267e+06	7.72392e+06	7.08105e+06	6.74611e+06	8.93396e+06	8.45115e+06	7.21786e+06	8.67513e+06	8.21613e+06	6.92129e+06	7.52237e+06	8.22359e+06	7.82078e+06	6.96096e+06	8.09083e+06	8.90754e+06	p=0.257	p=0.229	p=0.952
1404	393.1/10.6 (1404)	393.12	10.57	4.89514e+07	5.07762e+07	5.85529e+07	4.57117e+07	4.9079e+07	4.01431e+07	5.0135e+07	4.07307e+07	5.3844e+07	3.87178e+07	4.60692e+07	4.92415e+07	3.6655e+07	4.6075e+07	4.41358e+07	4.6302e+07	p=0.784	p=0.867	p=0.960
1405	393.1/12.0 (1405)	393.12	11.98	1.19426e+07	1.47621e+07	1.39434e+07	1.27291e+07	1.11092e+07	1.19255e+07	1.26739e+07	1.33641e+07	1.26582e+07	1.07937e+07	1.28794e+07	1.24857e+07	9.75845e+06	1.17046e+07	1.06909e+07	1.39832e+07	p=0.632	p=0.462	p=0.182
1406	393.1/15.3 (1406)	393.12	15.26	1.85383e+07	2.0216e+07	1.61811e+07	1.60663e+07	2.20024e+07	1.86141e+07	1.697e+07	1.8824e+07	1.71316e+07	1.87228e+07	1.74082e+07	1.65339e+07	1.96305e+07	1.94883e+07	1.93194e+07	2.08048e+07	p=1.000	p=0.319	p=0.596
1407	393.2/36.2 (1407)	393.24	36.2	5.24047e+06	5.06748e+06	5.07408e+06	5.00995e+06	7.95382e+06	9.24819e+06	6.37054e+06	8.19931e+06	8.0431e+06	7.02553e+06	6.1559e+06	8.70444e+06	7.38198e+06	9.04549e+06	8.66254e+06	8.41203e+06	p=0.963	p=0.921	p=0.967
1408	393.2/45.0 (1408)	393.24	44.96	2.18326e+07	1.60866e+07	1.74031e+07	1.89065e+07	2.13372e+07	1.93499e+07	1.68386e+07	1.62244e+07	1.76081e+07	1.75283e+07	1.60097e+07	1.84292e+07	1.45327e+07	1.55369e+07	1.76004e+07	1.38687e+07	p=0.597	p=0.532	p=0.492
1409	393.7/10.5 (1409)	393.72	10.51	8.43816e+06	8.9351e+06	1.09261e+07	8.17236e+06	7.73449e+06	6.61581e+06	8.6671e+06	7.46555e+06	9.58972e+06	6.94514e+06	8.59814e+06	8.55396e+06	5.94765e+06	8.11488e+06	9.26787e+06	8.3146e+06	p=0.970	p=0.207	p=0.988
1410	394.0/8.5 (1410)	393.96	8.47	1.4066e+06	1.38837e+06	1.51088e+06	1.61597e+06	1.48518e+06	1.14403e+06	1.2549e+06	1.40317e+06	1.57286e+06	1.68161e+06	1.37094e+06	1.72487e+06	1.39995e+06	1.34551e+06	1.61434e+06	1.72628e+06	p=0.842	p=0.989	p=0.434
1411	394.0/10.6 (1411)	393.96	10.57	4.25085e+06	4.60549e+06	5.85295e+06	4.02376e+06	3.31968e+06	2.68928e+06	4.63725e+06	3.30663e+06	4.66411e+06	2.95338e+06	3.96757e+06	4.35675e+06	2.61435e+06	3.86539e+06	3.88083e+06	3.71623e+06	p=0.977	p=0.338	p=0.990
1412	394.1/12.0 (1412)	394.08	11.97	3.47856e+06	4.12903e+06	3.87708e+06	3.43017e+06	3.42774e+06	3.95294e+06	3.74389e+06	3.94667e+06	3.54581e+06	3.43344e+06	3.7704e+06	3.64338e+06	3.08539e+06	3.78374e+06	3.15088e+06	4.21398e+06	p=0.139	p=0.516	p=0.158
1413	394.1/15.3 (1413)	394.08	15.27	963103	1.18867e+06	618394	849386	1.57688e+06	977772	1.10701e+06	1.22284e+06	1.11677e+06	1.02391e+06	905011	974074	1.29211e+06	1.36494e+06	1.12858e+06	1.00772e+06	p=0.850	p=0.166	p=0.350
1414	394.1/17.6 (1414)	394.08	17.59	2.84103e+06	2.55428e+06	2.14503e+06	2.67311e+06	3.10656e+06	2.66421e+06	2.78777e+06	2.82417e+06	2.43608e+06	2.46182e+06	2.24688e+06	2.42733e+06	2.51729e+06	3.3717e+06	3.69691e+06	2.81076e+06	p=0.999	p=1.000	p=0.998
1415	394.2/15.3 (1415)	394.2	15.27	1.42309e+06	1.61459e+06	900028	1.3629e+06	1.54714e+06	1.8814e+06	1.50715e+06	1.7229e+06	1.31552e+06	1.27974e+06	1.36246e+06	1.15527e+06	1.68985e+06	1.69638e+06	1.60244e+06	1.51258e+06	p=0.819	p=0.726	p=0.978
1416	394.2/44.9 (1416)	394.2	44.91	5.87287e+06	4.59396e+06	4.56643e+06	5.8832e+06	6.39711e+06	5.5947e+06	4.43029e+06	4.84656e+06	4.73e+06	4.64615e+06	4.85925e+06	5.11144e+06	3.43338e+06	4.27751e+06	4.72897e+06	3.63606e+06	p=0.906	p=0.791	p=0.960
1417	394.7/8.5 (1417)	394.68	8.51	2.7021e+06	2.88741e+06	3.00117e+06	2.82405e+06	3.18584e+06	2.42037e+06	2.94017e+06	3.35112e+06	3.25302e+06	3.49341e+06	3.11851e+06	3.80606e+06	2.91988e+06	3.96575e+06	3.5485e+06	3.82367e+06	p=0.902	p=0.950	p=0.417
1418	394.9/7.9 (1418)	394.92	7.86	2.3715e+06	2.71236e+06	3.62919e+06	2.037e+06	3.32315e+06	1.58906e+06	3.37144e+06	2.77663e+06	3.33666e+06	2.79899e+06	3.00122e+06	4.74639e+06	2.35714e+06	3.69122e+06	3.65956e+06	3.40304e+06	p=0.986	p=0.622	p=0.821
1419	394.9/11.6 (1419)	394.92	11.59	6.72176e+06	6.56625e+06	7.99467e+06	7.71293e+06	5.27197e+06	4.71018e+06	5.87497e+06	6.56593e+06	8.64794e+06	7.52425e+06	5.98904e+06	7.52257e+06	5.9586e+06	6.87189e+06	5.74549e+06	7.14747e+06	p=0.982	p=0.978	p=0.800
1420	394.9/12.0 (1420)	394.92	12	2.65513e+06	2.52895e+06	2.2299e+06	2.5568e+06	2.22264e+06	2.2394e+06	2.068e+06	2.41546e+06	2.81485e+06	2.35066e+06	2.63181e+06	2.26376e+06	2.06919e+06	2.51959e+06	2.31912e+06	2.72036e+06	p=0.996	p=0.800	p=0.984
1421	395.0/8.4 (1421)	395.04	8.44	1.14569e+07	1.50919e+07	1.53801e+07	1.21908e+07	1.24544e+07	8.51277e+06	1.55033e+07	1.47508e+07	1.69849e+07	1.44104e+07	1.20796e+07	1.70613e+07	1.48659e+07	1.80439e+07	1.40979e+07	1.66754e+07	p=1.000	p=0.996	p=0.859
1422	395.0/10.6 (1422)	395.04	10.56	5.11351e+06	5.33765e+06	6.28293e+06	4.80985e+06	5.4688e+06	3.60717e+06	5.42435e+06	4.5703e+06	5.64697e+06	4.57524e+06	5.73772e+06	5.71988e+06	4.07696e+06	5.91177e+06	5.37013e+06	5.24096e+06	p=0.943	p=0.463	p=1.000
1423	395.0/15.3 (1423)	395.04	15.27	2.74169e+06	3.68928e+06	2.28868e+06	2.21105e+06	4.56657e+06	5.36309e+06	3.1971e+06	3.39843e+06	2.42454e+06	3.25779e+06	3.01024e+06	1.71321e+06	4.06274e+06	6.4198e+06	4.93555e+06	3.26148e+06	p=0.328	p=0.999	p=0.637
1424	395.2/17.6 (1424)	395.16	17.56	2.03205e+06	2.29078e+06	1.84851e+06	2.4033e+06	2.60762e+06	2.25131e+06	2.10715e+06	2.2713e+06	1.77207e+06	1.79517e+06	1.59623e+06	2.11952e+06	1.71039e+06	3.14082e+06	2.96835e+06	2.30042e+06	p=0.613	p=0.980	p=0.800
1425	395.6/15.3 (1425)	395.64	15.26	727510	822574	539540	465190	756793	1.05134e+06	707580	771302	619798	858580	802153	388265	1.01097e+06	1.33504e+06	1.14977e+06	732887	p=0.315	p=0.998	p=0.484
1426	395.9/8.5 (1426)	395.88	8.51	3.0887e+06	3.88275e+06	3.61526e+06	2.83378e+06	3.21993e+06	2.90412e+06	4.10028e+06	3.47059e+06	4.30796e+06	3.90149e+06	3.49758e+06	3.86493e+06	3.78337e+06	4.46056e+06	3.5323e+06	4.12067e+06	p=0.924	p=0.991	p=1.000
1427	395.9/10.6 (1427)	395.88	10.58	1.93415e+06	2.3439e+06	2.19432e+06	1.90052e+06	1.98306e+06	1.50868e+06	1.64776e+06	2.11387e+06	2.41258e+06	2.19417e+06	2.52103e+06	2.2425e+06	1.84848e+06	2.1393e+06	2.26478e+06	2.39234e+06	p=1.000	p=0.916	p=0.906
1428	396.0/17.6 (1428)	396	17.59	1.28836e+06	1.24486e+06	1.57084e+06	1.52539e+06	1.65189e+06	1.60746e+06	1.51919e+06	1.37967e+06	1.13361e+06	1.32156e+06	1.20177e+06	1.27402e+06	1.35671e+06	2.54875e+06	2.63539e+06	1.56757e+06	p=0.630	p=0.527	p=0.989
1429	396.2/15.3 (1429)	396.24	15.28	1.7765e+06	2.18517e+06	1.73922e+06	1.50395e+06	2.05364e+06	2.77195e+06	1.93973e+06	2.06053e+06	1.83991e+06	1.98668e+06	2.09915e+06	1.6534e+06	2.36617e+06	2.90423e+06	2.40483e+06	2.2887e+06	p=0.204	p=0.997	p=0.906
1430	396.2/40.3 (1430)	396.24	40.28	2.59841e+06	1.55007e+06	1.83987e+06	996402	1.04476e+06	1.23319e+06	1.27426e+06	1.74711e+06	1.5846e+06	1.1483e+06	1.4853e+06	1.02554e+06	868593	1.24642e+06	970207	1.21369e+06	p=0.833	p=0.959	p=0.745
1431	396.5/40.3 (1431)	396.48	40.25	1.50602e+06	890064	867814	509671	500703	624432	532189	783916	879276	753769	845728	614792	541271	579892	488839	697876	p=0.790	p=0.696	p=0.587
1432	397.1/17.6 (1432)	397.08	17.6	3.16131e+06	3.55529e+06	3.77481e+06	3.41628e+06	3.549e+06	3.39992e+06	3.4166e+06	2.71852e+06	2.9684e+06	2.4921e+06	2.9558e+06	3.28302e+06	2.64322e+06	4.21161e+06	4.535e+06	3.1358e+06	p=0.722	p=0.328	p=0.997
1433	397.2/40.4 (1433)	397.2	40.44	2.03234e+07	1.51224e+07	1.52948e+07	2.11149e+07	1.27432e+07	1.21731e+07	1.39456e+07	1.24036e+07	1.27221e+07	8.67236e+06	1.35471e+07	1.66321e+07	8.32522e+06	7.91947e+06	1.21593e+07	1.11409e+07	p=0.671	p=1.000	p=0.845
1434	397.2/44.3 (1434)	397.2	44.27	4.85821e+06	4.3611e+06	4.67691e+06	3.62876e+06	4.73656e+06	6.18924e+06	4.59148e+06	4.33229e+06	4.16989e+06	3.68148e+06	4.28016e+06	3.89594e+06	3.59289e+06	3.98178e+06	4.05184e+06	3.25187e+06	p=0.945	p=0.999	p=0.538
1435	397.6/48.5 (1435)	397.56	48.49	2.04501e+06	1.95176e+06	2.69956e+06	4.13871e+06	1.46539e+06	2.29669e+06	3.72835e+06	3.50863e+06	3.82438e+06	3.58699e+06	3.5479e+06	4.16827e+06	2.96368e+06	3.60809e+06	3.54958e+06	4.53208e+06	p=0.905	p=0.329	p=0.035
1436	397.7/17.6 (1436)	397.68	17.65	1.79741e+06	1.79224e+06	1.9623e+06	2.26301e+06	2.48522e+06	2.31444e+06	2.00093e+06	2.03634e+06	1.95383e+06	1.58994e+06	1.64728e+06	2.0931e+06	1.73855e+06	2.64368e+06	2.67174e+06	1.89116e+06	p=0.972	p=0.983	p=0.982
1437	398.2/20.6 (1437)	398.16	20.63	1.80527e+07	1.53669e+07	1.10101e+07	9.73805e+06	1.50715e+07	1.66493e+07	1.53299e+07	1.52006e+07	1.87059e+07	1.56928e+07	1.37337e+07	1.28201e+07	1.89096e+07	1.56618e+07	1.26062e+07	1.49437e+07	p=0.378	p=0.011	p=0.011
1438	398.2/40.4 (1438)	398.16	40.44	4.56357e+06	2.94693e+06	3.02382e+06	3.72312e+06	2.66355e+06	2.53801e+06	2.35702e+06	2.63177e+06	3.20187e+06	1.73479e+06	2.73435e+06	3.67547e+06	1.56964e+06	1.65629e+06	2.27638e+06	2.28751e+06	p=0.412	p=0.823	p=0.998
1439	398.2/44.2 (1439)	398.16	44.2	1.06291e+06	998075	968633	611566	1.05433e+06	1.31032e+06	1.09752e+06	1.07462e+06	1.05937e+06	600371	955173	967252	564284	739689	1.09654e+06	629968	p=0.998	p=0.894	p=0.832
1440	398.2/48.5 (1440)	398.16	48.48	991108	1.55151e+06	1.2236e+06	1.71567e+06	1.22657e+06	1.31032e+06	2.00908e+06	1.674e+06	1.74085e+06	1.64338e+06	2.00095e+06	1.97305e+06	1.63061e+06	1.57963e+06	1.69328e+06	2.58504e+06	p=0.916	p=0.396	p=0.073
1441	398.3/40.5 (1441)	398.28	40.47	7.01651e+06	4.98555e+06	4.97189e+06	6.22792e+06	4.95605e+06	5.15495e+06	4.48241e+06	3.98038e+06	5.26277e+06	4.83242e+06	6.26743e+06	6.66223e+06	4.42483e+06	4.35374e+06	5.99642e+06	5.54347e+06	p=0.712	p=1.000	p=0.983
1442	398.6/20.6 (1442)	398.64	20.62	7.32599e+06	6.49154e+06	4.42132e+06	4.10544e+06	6.76702e+06	6.73911e+06	6.24514e+06	6.64487e+06	7.09497e+06	6.94209e+06	5.59274e+06	5.6199e+06	7.68833e+06	6.70375e+06	5.27947e+06	6.2793e+06	p=0.640	p=0.009	p=0.024
1443	398.9/48.5 (1443)	398.88	48.46	958547	1.17905e+06	1.18832e+06	1.23951e+06	1.08068e+06	676831	942830	1.22789e+06	1.42393e+06	1.09307e+06	1.20456e+06	1.81803e+06	1.2945e+06	1.01198e+06	1.37137e+06	1.30314e+06	p=0.480	p=1.000	p=0.449
1444	399.0/1.6 (1444)	399	1.59	8.1421e+06	7.68559e+06	5.70889e+06	5.4072e+06	6.91958e+06	6.71748e+06	4.95265e+06	5.04846e+06	7.29929e+06	6.23346e+06	6.30781e+06	4.3909e+06	5.83197e+06	5.7462e+06	6.53008e+06	3.1613e+06	p=0.809	p=0.192	p=0.004
1445	399.0/10.5 (1445)	399	10.52	1.18262e+07	1.11146e+07	1.52992e+07	1.4521e+07	1.0517e+07	7.4824e+06	1.31609e+07	9.07702e+06	1.41915e+07	9.64163e+06	1.21784e+07	1.40784e+07	7.48683e+06	1.25738e+07	1.07033e+07	1.05199e+07	p=0.935	p=0.592	p=0.874
1446	399.0/17.6 (1446)	399	17.59	1.29528e+06	1.1757e+06	1.26444e+06	1.38074e+06	1.69973e+06	1.81648e+06	1.54987e+06	1.36619e+06	1.31058e+06	1.3458e+06	1.18606e+06	1.20284e+06	1.03336e+06	2.47755e+06	2.04947e+06	1.14968e+06	p=0.412	p=0.848	p=0.992
1447	399.0/20.6 (1447)	399	20.6	3.02859e+06	2.93553e+06	1.7525e+06	1.58278e+06	2.51175e+06	2.71929e+06	2.74946e+06	2.44303e+06	2.8685e+06	2.83509e+06	2.37964e+06	2.22293e+06	2.98842e+06	2.54065e+06	2.2288e+06	2.40866e+06	p=0.957	p=0.067	p=0.028
1448	399.0/37.8 (1448)	399	37.85	1.56379e+06	1.69371e+06	2.588e+06	2.61898e+06	2.25231e+06	4.29596e+06	3.42726e+06	2.66836e+06	4.89471e+06	5.10763e+06	5.18365e+06	5.20908e+06	4.81393e+06	4.53784e+06	4.87724e+06	5.29417e+06	p=0.925	p=0.879	p=0.910
1449	399.2/37.8 (1449)	399.24	37.84	1.84929e+07	2.17066e+07	3.74625e+07	3.43326e+07	1.73505e+07	4.15157e+07	3.8801e+07	3.33003e+07	4.33843e+07	5.77559e+07	4.4515e+07	4.09097e+07	3.36186e+07	3.03745e+07	3.26392e+07	3.24548e+07	p=0.451	p=0.412	p=0.670
1450	399.4/20.6 (1450)	399.36	20.63	822474	1.00263e+06	690230	678708	748709	981518	1.04211e+06	864281	830729	804228	791956	829012	929754	844343	731251	943350	p=0.684	p=0.991	p=1.000
1451	399.5/1.6 (1451)	399.48	1.63	952225	970867	771238	655646	854371	1.08521e+06	571908	674321	1.04519e+06	842275	594125	539897	580304	730083	855133	526817	p=0.937	p=0.337	p=0.075
1452	399.7/10.5 (1452)	399.72	10.54	1.66271e+06	1.40743e+06	2.36153e+06	1.80267e+06	1.58146e+06	1.08937e+06	2.38953e+06	1.28238e+06	2.2134e+06	1.37805e+06	1.71438e+06	1.59767e+06	1.19749e+06	1.63643e+06	1.88109e+06	1.56797e+06	p=0.452	p=0.183	p=0.939
1453	399.8/37.9 (1453)	399.84	37.87	6.79105e+06	9.58362e+06	1.82254e+07	1.56638e+07	5.58182e+06	1.89226e+07	1.84529e+07	1.57681e+07	1.84956e+07	2.94393e+07	1.86577e+07	1.6901e+07	1.33902e+07	1.11543e+07	1.12323e+07	1.23408e+07	p=0.341	p=0.421	p=0.640
1454	399.8/48.5 (1454)	399.84	48.48	1.19326e+06	1.35045e+06	1.74813e+06	1.75723e+06	1.43797e+06	1.81092e+06	1.09883e+06	2.27701e+06	1.55023e+06	1.45256e+06	1.97837e+06	1.7475e+06	1.78456e+06	1.39556e+06	1.94859e+06	1.95887e+06	p=1.000	p=0.645	p=0.121
1455	400.0/1.6 (1455)	399.96	1.59	1.2101e+06	1.25356e+06	926595	951800	979518	922048	733923	630815	1.24927e+06	391960	666708	914844	642810	796927	959168	580787	p=0.643	p=0.573	p=0.402
1456	400.0/20.6 (1456)	399.96	20.65	692300	838112	476875	456542	668367	617820	594439	540956	660136	688326	796674	497378	774315	728169	514782	576857	p=0.982	p=0.311	p=0.043
1457	400.1/17.6 (1457)	400.08	17.57	890599	860221	861252	1.26939e+06	1.04818e+06	952605	903893	803692	617072	726799	596437	649443	840569	1.41852e+06	2.0294e+06	1.05241e+06	p=0.919	p=0.698	p=0.972
1458	400.3/37.8 (1458)	400.32	37.83	1.66169e+06	1.89125e+06	2.70854e+06	2.16632e+06	1.54016e+06	2.9246e+06	2.15648e+06	2.36107e+06	3.08339e+06	3.32826e+06	2.68118e+06	2.5023e+06	1.8204e+06	1.98213e+06	1.85474e+06	1.73097e+06	p=0.478	p=0.763	p=0.956
1459	400.7/10.5 (1459)	400.68	10.52	686614	400147	703547	633906	485527	417664	602248	452351	759836	395265	730171	417538	505197	597226	740580	509014	p=0.116	p=0.517	p=0.351
1460	400.9/10.5 (1460)	400.92	10.55	1.65763e+06	1.46222e+06	1.83945e+06	1.31121e+06	1.40018e+06	1.25154e+06	1.45929e+06	964551	1.47655e+06	1.15976e+06	1.83789e+06	1.50271e+06	1.37141e+06	1.51332e+06	1.52989e+06	1.29534e+06	p=0.639	p=0.363	p=0.299
1461	401.0/17.6 (1461)	401.04	17.59	1.8548e+06	1.43707e+06	1.60487e+06	1.84184e+06	1.67713e+06	1.78774e+06	1.65802e+06	1.4879e+06	1.36452e+06	1.29688e+06	1.25763e+06	1.58623e+06	1.59706e+06	2.4522e+06	2.39542e+06	1.71257e+06	p=0.941	p=0.958	p=0.998
1462	401.2/20.6 (1462)	401.16	20.61	1.35593e+08	1.18994e+08	9.04961e+07	8.90812e+07	1.26528e+08	1.32232e+08	1.1756e+08	1.22368e+08	1.3549e+08	1.27892e+08	1.11283e+08	1.08669e+08	1.4581e+08	1.26317e+08	1.082e+08	1.29657e+08	p=0.541	p=0.011	p=0.038
1463	402.1/17.6 (1463)	402.12	17.6	1.30026e+06	1.47776e+06	1.59033e+06	1.52905e+06	1.6178e+06	1.63271e+06	1.3131e+06	1.4071e+06	1.3019e+06	1.18171e+06	1.35232e+06	1.25149e+06	1.33213e+06	2.76361e+06	2.71529e+06	1.49907e+06	p=0.580	p=0.620	p=0.999
1464	402.1/20.6 (1464)	402.12	20.59	3.79661e+07	3.30741e+07	2.53797e+07	2.415e+07	3.27391e+07	3.57447e+07	3.18518e+07	3.47745e+07	3.74256e+07	3.54367e+07	3.10293e+07	2.95069e+07	4.0282e+07	3.45849e+07	2.94345e+07	3.87639e+07	p=0.720	p=0.040	p=0.179
1465	402.1/20.9 (1465)	402.12	20.91	1.16582e+06	807824	980220	980467	1.81986e+06	1.85537e+06	1.78806e+06	2.17678e+06	2.27887e+06	1.72355e+06	1.9728e+06	1.68441e+06	2.42149e+06	1.80977e+06	1.97509e+06	2.45484e+06	p=0.665	p=0.867	p=0.989
1466	402.2/17.6 (1466)	402.24	17.6	504207	559905	545707	594443	411421	515364	477994	559698	463381	507356	458427	362747	471107	948917	982474	661643	p=0.413	p=0.490	p=0.848
1467	402.4/27.6 (1467)	402.36	27.59	5.30075e+06	4.04856e+06	4.71539e+06	2.74438e+06	1.62886e+06	3.04454e+06	1.48219e+06	1.66105e+06	1.66781e+06	1.38054e+06	1.59943e+06	1.47607e+06	1.35696e+06	1.55554e+06	1.40898e+06	1.28989e+06	p=1.000	p=0.995	p=0.832
1468	402.4/48.5 (1468)	402.36	48.47	1.23338e+06	1.39949e+06	1.32543e+06	1.64064e+06	864514	1.21443e+06	983520	759400	1.26084e+06	603199	753352	1.68387e+06	625215	920829	1.25239e+06	869727	p=0.997	p=0.977	p=0.673
1469	402.5/11.2 (1469)	402.48	11.17	138227	212120	199288	122473	124575	184410	118484	95793.9	143571	179362	98646.1	133765	90320.8	295652	9515.11	221461	p=0.086	p=0.943	p=0.929
1470	403.1/11.1 (1470)	403.08	11.11	8.42272e+06	8.68109e+06	8.52441e+06	8.49442e+06	9.80453e+06	7.76722e+06	6.35735e+06	7.37582e+06	7.77441e+06	6.72413e+06	7.81065e+06	8.48856e+06	5.13023e+06	8.34303e+06	7.82978e+06	6.00281e+06	p=0.999	p=0.997	p=0.993
1471	403.1/20.6 (1471)	403.08	20.62	1.24674e+07	1.12794e+07	8.61587e+06	7.85082e+06	1.11526e+07	1.30084e+07	1.04287e+07	1.09538e+07	1.26445e+07	1.04622e+07	1.09868e+07	1.07417e+07	1.3186e+07	1.17776e+07	9.7108e+06	1.12544e+07	p=0.711	p=0.031	p=0.055
1472	403.8/11.2 (1472)	403.8	11.17	593132	686329	669472	644876	834429	757856	619660	728000	753910	624462	779763	667707	353945	908659	681148	754257	p=0.506	p=0.886	p=0.821
1473	404.0/10.5 (1473)	404.04	10.52	1.74571e+06	1.32016e+06	1.5054e+06	1.90592e+06	2.2711e+06	1.28418e+06	1.57979e+06	1.78773e+06	2.03027e+06	1.74114e+06	1.97565e+06	2.19254e+06	949156	1.79049e+06	2.04527e+06	1.74441e+06	p=0.738	p=0.999	p=0.867
1474	404.0/17.6 (1474)	404.04	17.56	1.58654e+06	1.41841e+06	1.79105e+06	2.22135e+06	1.66745e+06	1.77724e+06	1.65029e+06	1.5957e+06	1.09542e+06	1.67991e+06	1.25456e+06	1.71549e+06	1.11279e+06	2.60483e+06	3.82125e+06	1.63194e+06	p=0.590	p=0.288	p=0.699
1475	404.2/11.1 (1475)	404.16	11.11	1.95103e+06	1.89077e+06	2.27442e+06	2.06315e+06	2.43774e+06	1.81432e+06	1.81919e+06	1.75538e+06	1.89673e+06	1.75822e+06	1.9531e+06	2.04863e+06	1.2797e+06	2.36688e+06	1.62177e+06	1.68109e+06	p=0.983	p=0.999	p=1.000
1476	404.2/20.6 (1476)	404.16	20.6	3.81215e+06	3.49372e+06	2.58187e+06	2.1025e+06	3.14664e+06	3.73157e+06	3.21002e+06	3.42372e+06	3.84052e+06	3.09201e+06	3.55427e+06	2.92724e+06	3.54618e+06	3.74619e+06	2.34622e+06	2.90057e+06	p=0.992	p=0.139	p=0.088
1477	404.8/20.6 (1477)	404.76	20.63	1.27025e+06	1.30992e+06	1.27455e+06	872087	1.43225e+06	1.13837e+06	1.37989e+06	1.29842e+06	1.31738e+06	1.06589e+06	1.16919e+06	1.29921e+06	1.57837e+06	1.27942e+06	1.1071e+06	1.19431e+06	p=0.182	p=0.301	p=0.109
1478	405.1/12.4 (1478)	405.12	12.42	9.34592e+06	8.62483e+06	8.10805e+06	9.46115e+06	7.68461e+06	8.99984e+06	6.30366e+06	7.35182e+06	1.07548e+07	9.04299e+06	7.81686e+06	7.97364e+06	5.91418e+06	7.34713e+06	6.99948e+06	7.83343e+06	p=0.999	p=0.487	p=0.981
1479	405.1/12.7 (1479)	405.12	12.7	3.33493e+06	2.9457e+06	1.61523e+06	2.56473e+06	5.19151e+06	4.2582e+06	1.21204e+06	2.81709e+06	2.00389e+06	2.44702e+06	2.66101e+06	2.07758e+06	2.09966e+06	3.17157e+06	2.82446e+06	2.31803e+06	p=1.000	p=0.287	p=0.588
1480	405.1/17.6 (1480)	405.12	17.56	1.34381e+06	1.18035e+06	1.19092e+06	1.34883e+06	1.23888e+06	1.47744e+06	1.32788e+06	1.36213e+06	825345	971495	1.14844e+06	1.16151e+06	941929	2.57458e+06	2.81188e+06	1.22773e+06	p=0.517	p=0.415	p=0.931
1481	405.4/17.6 (1481)	405.36	17.6	962008	938560	913950	848740	847353	1.1006e+06	733590	769240	608104	712674	582123	540330	747848	1.18459e+06	1.46184e+06	689156	p=0.551	p=0.782	p=0.936
1482	406.1/1.9 (1482)	406.08	1.87	812692	1.03966e+06	1.0955e+06	1.63215e+06	1.38943e+06	890937	2.87026e+06	3.29246e+06	3.61149e+06	1.30199e+06	2.97661e+06	951984	4.61262e+06	651683	999941	4.04833e+06	p=0.219	p=0.834	p=0.998
1483	406.1/12.4 (1483)	406.08	12.4	1.90759e+06	1.94098e+06	2.0921e+06	2.43529e+06	1.91717e+06	2.06806e+06	1.29899e+06	1.74643e+06	2.45414e+06	2.10773e+06	1.8815e+06	2.05434e+06	1.50948e+06	1.63408e+06	1.84162e+06	1.86804e+06	p=1.000	p=0.795	p=0.970
1484	406.2/17.6 (1484)	406.2	17.57	794681	1.2283e+06	912396	1.11722e+06	1.03107e+06	1.03689e+06	874171	798437	760720	914285	626268	920474	806733	1.47768e+06	2.09649e+06	1.00475e+06	p=0.492	p=0.582	p=0.947
1485	407.0/10.4 (1485)	407.04	10.39	1.19944e+07	9.23782e+06	5.92851e+06	8.76799e+06	1.99964e+07	1.27633e+07	6.77883e+06	8.70253e+06	5.97845e+06	6.85851e+06	7.2836e+06	7.80898e+06	7.22074e+06	9.92566e+06	1.03276e+07	8.04313e+06	p=0.859	p=0.353	p=0.520
1486	407.0/17.6 (1486)	407.04	17.59	1.479e+06	1.94245e+06	1.7128e+06	1.73609e+06	1.52036e+06	1.88134e+06	1.36038e+06	1.26845e+06	1.35757e+06	1.14517e+06	1.15373e+06	1.28066e+06	1.34003e+06	1.99717e+06	2.33034e+06	1.15801e+06	p=0.469	p=0.728	p=0.988
1487	407.2/13.9 (1487)	407.16	13.87	2.30518e+06	3.23027e+06	3.02265e+06	3.29048e+06	3.12956e+06	2.94887e+06	3.18491e+06	3.79527e+06	2.9053e+06	2.98874e+06	3.40422e+06	3.69828e+06	3.26446e+06	3.17597e+06	2.74871e+06	3.4148e+06	p=0.697	p=0.684	p=0.020
1488	407.2/37.9 (1488)	407.16	37.93	5.14395e+06	4.69193e+07	1.12756e+08	1.01255e+08	3.29363e+06	1.25099e+08	1.29328e+08	9.84522e+07	1.03922e+08	1.98803e+08	1.22174e+08	1.06165e+08	7.84342e+07	5.47691e+07	5.63987e+07	6.4191e+07	p=0.244	p=0.258	p=0.436
1489	407.2/38.0 (1489)	407.16	37.95	4.99937e+06	5.12416e+07	1.16089e+08	1.09625e+08	2.81734e+06	1.2965e+08	1.32981e+08	1.0474e+08	1.08827e+08	1.99229e+08	1.25451e+08	1.15367e+08	8.66594e+07	6.01301e+07	6.41753e+07	7.13681e+07	p=0.238	p=0.243	p=0.364
1490	407.2/38.3 (1490)	407.16	38.28	1.64315e+06	6.32666e+07	8.34311e+07	8.45711e+07	849757	8.21578e+07	8.23316e+07	7.77883e+07	8.56236e+07	8.95364e+07	8.21144e+07	8.17573e+07	7.22672e+07	6.62593e+07	6.5336e+07	6.63747e+07	p=0.146	p=0.109	p=0.117
1491	407.2/40.2 (1491)	407.16	40.24	2.85774e+06	7.60988e+06	1.06374e+07	8.21099e+06	1.01891e+06	7.48611e+06	7.42076e+06	8.72392e+06	8.92948e+06	6.72457e+06	7.64762e+06	7.61014e+06	7.30154e+06	8.15034e+06	8.60798e+06	6.41782e+06	p=0.265	p=0.079	p=0.205
1492	407.5/38.3 (1492)	407.52	38.28	4.5777e+06	5.94284e+07	1.0337e+08	9.31205e+07	2.37951e+06	9.63371e+07	9.90622e+07	9.09513e+07	9.29358e+07	1.22536e+08	1.01274e+08	9.11819e+07	7.6851e+07	6.25722e+07	6.83113e+07	7.14677e+07	p=0.174	p=0.094	p=0.155
1493	407.6/40.3 (1493)	407.64	40.28	1.0319e+06	2.80582e+06	4.07385e+06	2.89912e+06	440722	2.77616e+06	2.50652e+06	2.90003e+06	3.03838e+06	2.49601e+06	2.43208e+06	2.71851e+06	2.43885e+06	2.99519e+06	2.8671e+06	2.27156e+06	p=0.166	p=0.086	p=0.206
1494	407.9/17.6 (1494)	407.88	17.59	1.54719e+06	1.70928e+06	1.59796e+06	1.57729e+06	2.23544e+06	2.22467e+06	1.38627e+06	1.54266e+06	1.11775e+06	1.3634e+06	1.05224e+06	1.61496e+06	1.79436e+06	2.75256e+06	3.135e+06	1.34495e+06	p=0.769	p=0.984	p=0.968
1495	408.0/38.0 (1495)	408	37.98	3.25564e+06	9.54559e+06	2.11229e+07	1.86143e+07	1.72678e+06	2.08491e+07	2.23983e+07	1.8328e+07	1.88669e+07	3.72393e+07	2.2789e+07	1.98537e+07	1.42883e+07	1.09641e+07	1.09272e+07	1.29533e+07	p=0.247	p=0.270	p=0.423
1496	408.0/38.2 (1496)	408	38.22	1.29521e+06	1.04281e+07	1.77887e+07	1.50568e+07	629282	1.37766e+07	1.53176e+07	1.38706e+07	1.56577e+07	1.77122e+07	1.65817e+07	1.44956e+07	1.27843e+07	1.10484e+07	1.11601e+07	1.08845e+07	p=0.237	p=0.087	p=0.202
1497	408.1/10.4 (1497)	408.12	10.42	2.58912e+06	2.37696e+06	1.43209e+06	2.14318e+06	4.83124e+06	3.07912e+06	1.6556e+06	1.8837e+06	1.67149e+06	1.69762e+06	1.66989e+06	1.54656e+06	1.95859e+06	2.4712e+06	2.58484e+06	1.96039e+06	p=0.872	p=0.300	p=0.338
1498	408.1/11.6 (1498)	408.12	11.62	1.01375e+06	880892	1.35722e+06	1.11331e+06	848537	968141	1.1131e+06	1.08873e+06	926360	1.08436e+06	1.27686e+06	1.19349e+06	770858	1.24631e+06	1.19519e+06	1.04085e+06	p=0.177	p=0.003	p=0.045
1499	408.1/40.3 (1499)	408.12	40.29	1.08462e+06	1.18699e+06	1.70762e+06	1.26949e+06	318244	1.0713e+06	1.14905e+06	1.28825e+06	1.33701e+06	1.08223e+06	1.2438e+06	1.11206e+06	824681	1.31236e+06	1.30123e+06	1.03454e+06	p=0.365	p=0.074	p=0.332
1500	408.5/48.4 (1500)	408.48	48.45	2.27294e+06	2.2644e+06	2.16077e+06	1.9205e+06	2.163e+06	2.34928e+06	2.30617e+06	2.19437e+06	2.01653e+06	1.94386e+06	1.99294e+06	2.28437e+06	2.07469e+06	2.25179e+06	1.91198e+06	2.00544e+06	p=0.868	p=0.973	p=0.986
1501	408.7/11.7 (1501)	408.72	11.69	8.74961e+06	1.05306e+07	1.05423e+07	1.26726e+07	1.30234e+07	1.217e+07	1.26174e+07	1.16818e+07	1.5893e+07	1.55153e+07	1.56541e+07	1.47949e+07	1.40036e+07	1.41161e+07	1.32015e+07	1.66498e+07	p=0.999	p=1.000	p=0.876
1502	408.7/37.8 (1502)	408.72	37.8	348534	727055	1.52224e+06	1.21136e+06	247778	1.45506e+06	1.56387e+06	1.33223e+06	1.17167e+06	2.62778e+06	1.69155e+06	1.50762e+06	907626	809855	915569	905564	p=0.177	p=0.164	p=0.344
1503	409.0/10.7 (1503)	408.96	10.65	7.36155e+06	6.20184e+06	6.54456e+06	5.28329e+06	7.96667e+06	6.24508e+06	6.10017e+06	6.7701e+06	7.18835e+06	7.12149e+06	6.39027e+06	5.51866e+06	6.65415e+06	7.21832e+06	6.7025e+06	5.93209e+06	p=0.292	p=0.093	p=0.006
1504	409.0/11.2 (1504)	408.96	11.22	2.95245e+06	1.84509e+06	2.02425e+06	1.24227e+06	2.85051e+06	2.49952e+06	2.29073e+06	1.89045e+06	3.72147e+06	3.47957e+06	2.52328e+06	1.61922e+06	3.06764e+06	3.58256e+06	3.31821e+06	2.14912e+06	p=0.806	p=0.341	p=0.011
1505	409.0/11.7 (1505)	408.96	11.69	1.06549e+08	1.11458e+08	9.84305e+07	1.06254e+08	9.38681e+07	9.65886e+07	9.6209e+07	9.26906e+07	1.26695e+08	1.18153e+08	1.12421e+08	1.08384e+08	1.0547e+08	1.0762e+08	1.00506e+08	1.1099e+08	p=1.000	p=0.703	p=0.918
1506	409.0/13.7 (1506)	408.96	13.67	4.08288e+06	3.71122e+06	3.95851e+06	3.27679e+06	6.98292e+06	4.73415e+06	4.11732e+06	4.17543e+06	4.27169e+06	5.80591e+06	4.04823e+06	3.83396e+06	5.62221e+06	6.85293e+06	5.10136e+06	5.13952e+06	p=1.000	p=0.488	p=0.344
1507	409.0/14.1 (1507)	408.96	14.06	1.07442e+07	7.76591e+06	4.8945e+06	4.38634e+06	3.1462e+07	1.35557e+07	6.0455e+06	8.30175e+06	7.5789e+06	7.59968e+06	6.81589e+06	5.33692e+06	1.28325e+07	1.48598e+07	1.12331e+07	8.69453e+06	p=0.563	p=0.163	p=0.131
1508	409.0/17.6 (1508)	408.96	17.59	3.02757e+06	2.64538e+06	2.22156e+06	2.40145e+06	3.7247e+06	3.01202e+06	2.52822e+06	2.42779e+06	2.54726e+06	2.44528e+06	2.08313e+06	2.3388e+06	2.26575e+06	3.89945e+06	3.98383e+06	2.70345e+06	p=0.990	p=0.953	p=0.674
1509	409.1/12.2 (1509)	409.08	12.22	5.64706e+07	5.91183e+07	4.09843e+07	4.39623e+07	6.85119e+07	5.82275e+07	4.78294e+07	5.03278e+07	6.24501e+07	6.20254e+07	5.03549e+07	4.67134e+07	6.32539e+07	6.40494e+07	5.24191e+07	5.86241e+07	p=0.914	p=0.003	p=0.008
1510	409.1/20.6 (1510)	409.08	20.62	7.46344e+06	6.90353e+06	5.18897e+06	5.03021e+06	7.8768e+06	7.75365e+06	7.99106e+06	6.98224e+06	8.56299e+06	7.63758e+06	7.47848e+06	6.76651e+06	8.43629e+06	8.14918e+06	7.52872e+06	6.89992e+06	p=0.781	p=0.258	p=0.046
1511	409.2/38.2 (1511)	409.2	38.23	1.51043e+06	3.57282e+06	4.65018e+06	5.43747e+06	1.16407e+06	3.8731e+06	4.16096e+06	4.62757e+06	4.90174e+06	5.39328e+06	4.79088e+06	4.4393e+06	4.12487e+06	3.2786e+06	4.26139e+06	4.11e+06	p=0.381	p=0.163	p=0.109
1512	409.2/40.3 (1512)	409.2	40.3	1.76781e+06	1.50931e+06	2.12154e+06	1.92674e+06	629739	1.23637e+06	1.62485e+06	2.20913e+06	2.21208e+06	2.13934e+06	2.35794e+06	1.89852e+06	1.60941e+06	1.8102e+06	2.79443e+06	1.88759e+06	p=0.968	p=0.150	p=0.451
1513	409.3/48.4 (1513)	409.32	48.39	440708	445836	453963	439927	469397	442124	484773	477104	415543	391593	347051	474927	434700	596540	437546	474036	p=0.801	p=0.990	p=0.838
1514	409.6/48.5 (1514)	409.56	48.48	1.54264e+06	3.16189e+06	3.24099e+06	2.5962e+06	1.06005e+06	2.77081e+06	2.31207e+06	2.27037e+06	2.63951e+06	2.12502e+06	2.53554e+06	4.23244e+06	3.01186e+06	2.70341e+06	3.02432e+06	2.8536e+06	p=0.469	p=0.371	p=0.197
1515	409.7/20.6 (1515)	409.68	20.62	5.27007e+06	4.30347e+06	3.34054e+06	3.02656e+06	4.73824e+06	4.39181e+06	4.4619e+06	4.35464e+06	4.77248e+06	3.794e+06	4.09643e+06	3.7978e+06	4.17984e+06	4.54474e+06	4.57261e+06	3.82783e+06	p=0.383	p=0.208	p=0.032
1516	409.8/12.2 (1516)	409.8	12.25	1.49888e+06	1.72667e+06	1.46398e+06	949718	2.15419e+06	1.81172e+06	1.79483e+06	1.88699e+06	1.95206e+06	2.22965e+06	1.51506e+06	1.2224e+06	2.41964e+06	2.16544e+06	1.52643e+06	2.0276e+06	p=0.999	p=0.252	p=0.181
1517	409.8/17.6 (1517)	409.8	17.56	1.00795e+06	717780	708903	731241	773164	941879	735311	609334	651342	598231	585796	578157	698672	1.02363e+06	1.23755e+06	621017	p=0.985	p=0.989	p=0.589
1518	409.9/10.7 (1518)	409.92	10.67	1.13287e+06	1.61055e+06	1.85048e+06	1.34781e+06	1.76579e+06	1.32075e+06	1.7745e+06	1.70608e+06	2.15443e+06	2.05826e+06	1.7496e+06	1.43601e+06	1.87572e+06	1.70941e+06	1.75877e+06	1.898e+06	p=0.985	p=0.989	p=0.852
1519	409.9/11.7 (1519)	409.92	11.7	2.56688e+07	2.98635e+07	2.43279e+07	2.60138e+07	2.27536e+07	2.47145e+07	2.30738e+07	2.41649e+07	3.3671e+07	3.02975e+07	2.95853e+07	2.86121e+07	2.70594e+07	2.81992e+07	2.5729e+07	2.90394e+07	p=0.948	p=0.819	p=0.998
1520	409.9/14.0 (1520)	409.92	14.04	2.06005e+06	1.58892e+06	984528	1.14062e+06	5.65805e+06	2.48741e+06	1.07585e+06	1.99116e+06	1.73007e+06	1.49535e+06	1.3286e+06	1.01389e+06	2.41511e+06	2.45965e+06	1.88381e+06	1.96835e+06	p=0.423	p=0.094	p=0.155
1521	410.0/12.2 (1521)	410.04	12.24	1.85756e+07	2.01418e+07	1.49508e+07	1.54369e+07	2.36725e+07	1.99436e+07	1.72161e+07	1.77402e+07	2.06515e+07	2.08126e+07	1.86193e+07	1.5641e+07	2.1434e+07	2.21926e+07	1.87914e+07	1.99719e+07	p=0.990	p=0.035	p=0.027
1522	410.0/13.7 (1522)	410.04	13.65	1.11881e+06	926786	1.15532e+06	707534	1.71496e+06	1.17682e+06	1.15204e+06	1.09202e+06	1.15e+06	1.44092e+06	1.07263e+06	1.05121e+06	1.30875e+06	1.38693e+06	1.15452e+06	1.1985e+06	p=0.875	p=0.465	p=0.139
1523	410.0/40.3 (1523)	410.04	40.25	1.0177e+06	526468	694049	523084	273707	373062	455217	571813	663884	545982	818557	577652	250485	588089	535708	326693	p=0.983	p=0.926	p=0.972
1524	410.2/20.6 (1524)	410.16	20.64	2.62642e+06	2.35862e+06	2.12552e+06	2.03893e+06	2.68956e+06	2.79022e+06	1.84235e+06	2.68982e+06	2.29207e+06	2.4392e+06	2.68482e+06	2.36691e+06	2.37024e+06	2.58777e+06	2.38547e+06	2.47102e+06	p=0.987	p=0.472	p=0.901
1525	410.2/36.3 (1525)	410.16	36.31	7.6635e+06	6.22443e+06	1.12182e+07	1.67651e+07	5.70914e+06	5.06662e+06	9.69905e+06	7.17867e+06	6.28369e+06	4.88413e+06	7.3058e+06	1.0969e+07	3.91798e+06	4.23186e+06	6.11502e+06	5.2766e+06	p=0.962	p=0.449	p=0.158
1526	410.3/17.6 (1526)	410.28	17.6	1.71223e+06	1.34449e+06	1.28647e+06	1.55967e+06	1.57313e+06	1.80515e+06	1.16883e+06	1.30722e+06	1.17201e+06	1.26231e+06	993966	1.58562e+06	1.26e+06	2.91163e+06	3.03858e+06	1.43377e+06	p=0.698	p=0.947	p=0.999
1527	410.4/33.9 (1527)	410.4	33.9	6.33315e+06	5.70963e+06	4.47501e+06	3.09378e+06	1.70073e+06	1.48594e+06	1.50839e+06	1.50897e+06	1.73439e+06	1.24643e+06	1.33785e+06	1.21143e+06	1.53903e+06	1.45226e+06	1.59742e+06	1.84918e+06	p=0.985	p=0.936	p=0.819
1528	410.4/34.1 (1528)	410.4	34.08	2.66219e+06	2.4758e+06	2.93214e+06	3.55269e+06	1.00001e+07	1.00512e+07	7.45296e+06	8.00633e+06	7.15697e+06	8.13123e+06	6.6933e+06	1.01136e+07	6.86772e+06	7.04006e+06	6.68652e+06	8.30142e+06	p=0.998	p=0.966	p=0.953
1529	410.6/20.6 (1529)	410.64	20.58	220866	337757	205750	597032	275194	279003	395844	540108	350433	437829	414979	506041	245376	273804	338678	498577	p=0.520	p=0.440	p=0.000
1530	410.6/36.3 (1530)	410.64	36.29	7.05105e+06	5.00554e+06	8.76107e+06	1.19495e+07	5.01923e+06	4.68098e+06	7.62675e+06	5.27629e+06	5.20155e+06	3.80465e+06	6.12787e+06	7.63558e+06	3.13072e+06	3.8269e+06	5.08809e+06	4.39514e+06	p=0.911	p=0.489	p=0.336
1531	410.8/20.6 (1531)	410.76	20.63	1.04814e+06	1.07706e+06	1.28911e+06	830608	801483	1.03801e+06	1.03822e+06	1.08825e+06	1.09156e+06	1.27151e+06	1.16437e+06	1.01771e+06	832403	1.06304e+06	872528	1.22274e+06	p=0.309	p=0.407	p=0.702
1532	410.9/12.1 (1532)	410.88	12.11	2.74102e+06	3.56091e+06	2.56702e+06	3.13534e+06	4.61805e+06	3.68211e+06	3.14695e+06	3.35441e+06	3.869e+06	3.87432e+06	3.64379e+06	3.10028e+06	3.43757e+06	3.91133e+06	3.46298e+06	4.00589e+06	p=0.989	p=0.465	p=0.803
1533	411.0/8.5 (1533)	411	8.49	4.5724e+06	5.16591e+06	7.04891e+06	5.1213e+06	5.14899e+06	3.10439e+06	6.61334e+06	5.89507e+06	7.0793e+06	5.46045e+06	6.08037e+06	7.71784e+06	6.19821e+06	7.16198e+06	5.95408e+06	6.8373e+06	p=0.862	p=0.760	p=0.783
1534	411.0/10.7 (1534)	411	10.75	1.0007e+07	7.96023e+06	7.36123e+06	8.1322e+06	1.1324e+07	9.22235e+06	6.78682e+06	7.8162e+06	8.12649e+06	7.47588e+06	8.13154e+06	8.20353e+06	7.88115e+06	8.10791e+06	9.89397e+06	6.44388e+06	p=0.421	p=0.332	p=0.162
1535	411.0/11.7 (1535)	411	11.7	6.81563e+06	7.051e+06	6.61812e+06	6.77783e+06	6.16397e+06	6.36979e+06	5.65855e+06	6.52772e+06	7.97228e+06	7.25913e+06	7.37575e+06	7.47233e+06	6.4553e+06	7.0921e+06	6.41099e+06	7.0609e+06	p=0.993	p=0.772	p=0.988
1536	411.1/12.1 (1536)	411.12	12.13	8.58482e+06	9.18453e+06	6.96382e+06	7.31693e+06	1.3307e+07	9.44865e+06	7.57806e+06	8.60927e+06	8.82136e+06	8.74445e+06	7.7583e+06	6.80646e+06	9.63758e+06	9.96069e+06	7.94192e+06	8.96101e+06	p=0.736	p=0.037	p=0.077
1537	411.1/40.3 (1537)	411.12	40.27	2.34226e+06	1.19134e+06	1.32906e+06	1.08192e+06	936544	1.13023e+06	823935	1.01477e+06	1.22924e+06	761518	1.1283e+06	1.24915e+06	937208	1.00248e+06	943706	971292	p=0.451	p=0.531	p=0.587
1538	411.2/36.3 (1538)	411.24	36.33	3.27506e+06	2.15098e+06	3.40748e+06	4.87079e+06	2.21715e+06	2.17282e+06	3.2605e+06	2.239e+06	2.37739e+06	1.70589e+06	2.69863e+06	2.79582e+06	1.31643e+06	1.98275e+06	2.75946e+06	2.2265e+06	p=0.908	p=0.426	p=0.424
1539	411.4/34.2 (1539)	411.36	34.17	5.47133e+06	5.01125e+06	4.82564e+06	5.02813e+06	5.72611e+06	5.8541e+06	4.5416e+06	5.02916e+06	5.1353e+06	5.58909e+06	4.96958e+06	6.15222e+06	4.03001e+06	4.9514e+06	4.70939e+06	5.30071e+06	p=0.818	p=0.703	p=0.776
1540	411.6/36.3 (1540)	411.6	36.3	1.00714e+06	548577	943012	1.13393e+06	751340	725484	886932	897275	624867	694312	1.02529e+06	960358	630555	855826	967159	1.09654e+06	p=0.910	p=0.104	p=0.028
1541	411.8/10.7 (1541)	411.84	10.69	2.41653e+06	2.04204e+06	1.98446e+06	1.97687e+06	2.87167e+06	2.34129e+06	1.82681e+06	1.85369e+06	1.79332e+06	1.93666e+06	1.9904e+06	1.91996e+06	1.95213e+06	1.97914e+06	2.28407e+06	1.71908e+06	p=0.690	p=0.519	p=0.173
1542	411.8/11.6 (1542)	411.84	11.65	1.20629e+06	1.43905e+06	1.34263e+06	1.26089e+06	1.04995e+06	960764	804430	1.13634e+06	1.46099e+06	1.45748e+06	1.35381e+06	1.50895e+06	993067	1.65095e+06	1.16872e+06	1.19592e+06	p=0.513	p=1.000	p=0.885
1543	411.8/17.6 (1543)	411.84	17.57	1.13989e+06	1.04962e+06	1.07214e+06	1.42231e+06	1.12659e+06	1.16239e+06	982087	1.01371e+06	707510	715904	731628	1.11953e+06	780355	1.06746e+06	1.60213e+06	763439	p=0.979	p=0.753	p=0.808
1544	412.0/11.7 (1544)	411.96	11.7	979913	1.10561e+06	1.19779e+06	1.14322e+06	1.02032e+06	698654	657773	965331	1.27851e+06	1.22403e+06	1.17682e+06	1.14794e+06	1.11923e+06	1.02404e+06	1.10814e+06	1.04323e+06	p=0.853	p=0.929	p=0.995
1545	412.1/46.2 (1545)	412.08	46.24	536273	518836	603217	542342	610369	506983	601651	489312	551582	366730	644477	570361	450951	376543	469957	367352	p=0.256	p=0.789	p=0.762
1546	412.9/17.6 (1546)	412.92	17.57	2.09713e+06	2.34103e+06	1.82638e+06	1.95492e+06	1.89568e+06	2.36881e+06	1.79233e+06	1.83085e+06	1.57926e+06	1.45109e+06	1.82921e+06	1.86232e+06	1.38495e+06	1.60553e+06	2.48933e+06	1.65625e+06	p=0.740	p=0.625	p=0.968
1547	413.0/44.8 (1547)	413.04	44.78	4.26629e+08	3.27383e+08	2.93649e+08	3.1318e+08	4.38507e+08	3.79122e+08	3.00674e+08	2.83729e+08	3.26955e+08	2.85522e+08	2.65947e+08	3.31426e+08	2.76233e+08	2.97416e+08	3.12299e+08	2.82421e+08	p=0.427	p=0.112	p=0.179
1548	413.2/36.3 (1548)	413.16	36.33	1.0158e+08	7.94551e+07	1.05542e+08	1.24656e+08	6.90511e+07	7.13515e+07	8.95852e+07	7.13897e+07	6.8121e+07	6.30216e+07	7.54629e+07	9.81265e+07	4.60621e+07	5.52123e+07	7.31712e+07	6.4269e+07	p=0.985	p=0.613	p=0.454
1549	413.2/41.0 (1549)	413.16	41.01	1.40622e+07	1.23939e+07	1.13198e+07	1.10248e+07	1.21647e+07	1.09255e+07	9.57724e+06	1.10218e+07	1.07973e+07	1.03343e+07	1.16136e+07	1.18873e+07	1.03866e+07	1.09892e+07	1.04253e+07	1.16912e+07	p=0.692	p=0.354	p=0.883
1550	413.2/46.2 (1550)	413.16	46.24	4.59245e+07	4.12701e+07	4.50964e+07	4.83777e+07	5.12258e+07	4.55808e+07	4.22264e+07	4.13114e+07	4.7547e+07	3.96094e+07	4.00786e+07	5.16551e+07	3.67647e+07	3.53689e+07	4.90371e+07	4.19741e+07	p=0.387	p=0.968	p=0.998
1551	413.3/40.0 (1551)	413.28	40.03	2.73824e+07	2.06e+07	2.1358e+07	2.01868e+07	2.00561e+07	2.09995e+07	1.96246e+07	2.06571e+07	3.1765e+07	1.84271e+07	1.95267e+07	2.10464e+07	1.8877e+07	2.09984e+07	1.9819e+07	2.23255e+07	p=0.191	p=0.169	p=0.327
1552	413.4/39.9 (1552)	413.4	39.94	1.75669e+07	1.55903e+07	1.64207e+07	1.37446e+07	1.3602e+07	1.43468e+07	1.44259e+07	1.40115e+07	2.09625e+07	1.36766e+07	1.40049e+07	1.40041e+07	1.32541e+07	1.43992e+07	1.34669e+07	1.49823e+07	p=0.447	p=0.478	p=0.330
1553	413.8/21.7 (1553)	413.76	21.72	560783	725310	776688	717864	483925	507289	517206	884288	613445	712527	625476	722173	572582	612429	329089	708082	p=0.652	p=1.000	p=0.082
1554	414.0/17.6 (1554)	414	17.59	576604	464317	626434	738038	656515	773156	505878	624650	549499	383681	354588	649335	527272	1.16875e+06	1.18372e+06	556709	p=0.849	p=0.926	p=0.970
1555	414.0/21.7 (1555)	414	21.7	2.28021e+06	2.72991e+06	2.44136e+06	2.82565e+06	2.39393e+06	2.63685e+06	2.02425e+06	2.86585e+06	2.67067e+06	2.66113e+06	2.58009e+06	2.50515e+06	2.14638e+06	2.76238e+06	2.16175e+06	2.81723e+06	p=0.081	p=0.913	p=0.039
1556	414.1/44.8 (1556)	414.12	44.81	1.88632e+08	1.37946e+08	1.36017e+08	1.30529e+08	1.84648e+08	1.66404e+08	1.31708e+08	1.25222e+08	1.45167e+08	1.26354e+08	1.23124e+08	1.42992e+08	1.16898e+08	1.28839e+08	1.389e+08	1.23288e+08	p=0.436	p=0.205	p=0.165
1557	414.1/46.2 (1557)	414.12	46.24	1.60191e+07	1.45476e+07	1.53093e+07	1.70515e+07	1.7896e+07	1.61883e+07	1.46513e+07	1.36991e+07	1.72414e+07	1.35112e+07	1.43135e+07	1.79713e+07	1.24117e+07	1.24872e+07	1.68177e+07	1.43907e+07	p=0.455	p=0.935	p=1.000
1558	414.2/36.3 (1558)	414.24	36.28	3.56098e+07	2.7384e+07	3.6302e+07	4.45596e+07	2.48407e+07	2.37823e+07	3.04144e+07	2.58644e+07	2.28312e+07	2.08198e+07	2.64913e+07	3.47214e+07	1.55874e+07	1.76199e+07	2.37304e+07	2.25673e+07	p=0.942	p=0.718	p=0.397
1559	414.2/40.0 (1559)	414.24	40.02	1.4145e+07	1.29933e+07	1.33907e+07	1.17643e+07	1.17373e+07	1.24269e+07	1.25893e+07	1.15101e+07	1.69299e+07	1.17133e+07	1.23646e+07	1.24168e+07	1.13634e+07	1.23349e+07	1.13374e+07	1.25718e+07	p=0.519	p=0.552	p=0.350
1560	414.5/21.7 (1560)	414.48	21.74	1.51898e+06	1.62225e+06	1.5787e+06	1.81047e+06	1.9198e+06	1.67562e+06	1.35411e+06	1.92344e+06	1.86843e+06	2.16839e+06	1.98692e+06	1.82131e+06	1.52377e+06	2.09105e+06	1.59382e+06	1.90219e+06	p=0.538	p=0.922	p=0.640
1561	414.5/46.2 (1561)	414.48	46.2	1.30429e+06	1.20256e+06	1.20222e+06	1.05914e+06	1.13189e+06	1.09281e+06	1.00743e+06	842749	1.10292e+06	901952	1.08587e+06	1.0415e+06	961718	940185	838110	1.00614e+06	p=0.667	p=0.660	p=0.370
1562	414.8/1.7 (1562)	414.84	1.69	1.47127e+07	1.23084e+07	9.32085e+06	1.05048e+07	1.14554e+07	1.08952e+07	9.05293e+06	9.53307e+06	1.63207e+07	1.11415e+07	1.01162e+07	5.49783e+06	1.55086e+07	1.13721e+07	1.30105e+07	6.83819e+06	p=0.089	p=0.021	p=0.001
1563	415.0/10.5 (1563)	414.96	10.54	5.29433e+06	4.13433e+06	5.3468e+06	5.15281e+06	3.27167e+06	2.70239e+06	4.55456e+06	3.35438e+06	4.10271e+06	3.08213e+06	4.36187e+06	4.81219e+06	2.85734e+06	4.26429e+06	3.67384e+06	3.56469e+06	p=0.904	p=0.651	p=0.901
1564	415.1/19.6 (1564)	415.08	19.62	4.19543e+06	3.63599e+06	2.38679e+06	2.8313e+06	6.53816e+06	4.69062e+06	4.07562e+06	4.42042e+06	4.37179e+06	3.4251e+06	3.28826e+06	3.08418e+06	5.03672e+06	4.54965e+06	5.00625e+06	3.84897e+06	p=0.349	p=0.139	p=0.095
1565	415.1/36.3 (1565)	415.08	36.28	7.14729e+06	6.18852e+06	7.66483e+06	8.7577e+06	5.13134e+06	5.13691e+06	6.32398e+06	5.38741e+06	5.18735e+06	5.08281e+06	5.96696e+06	7.7539e+06	3.95556e+06	4.57774e+06	5.3363e+06	5.25836e+06	p=0.999	p=0.574	p=0.288
1566	415.1/40.0 (1566)	415.08	40.04	3.48723e+07	3.24621e+07	3.56019e+07	3.09296e+07	3.46394e+07	4.18254e+07	3.43071e+07	3.42032e+07	3.74693e+07	3.16323e+07	3.004e+07	3.84821e+07	2.56359e+07	2.94641e+07	3.40322e+07	2.69155e+07	p=0.993	p=0.999	p=0.997
1567	415.1/46.3 (1567)	415.08	46.26	3.8563e+06	3.71327e+06	4.14024e+06	4.09106e+06	4.47399e+06	3.93077e+06	3.5209e+06	3.78164e+06	3.93315e+06	3.27446e+06	3.76806e+06	4.33307e+06	3.03825e+06	3.07464e+06	3.83626e+06	3.43346e+06	p=0.580	p=1.000	p=0.984
1568	415.2/17.6 (1568)	415.2	17.57	1.00184e+06	1.15951e+06	953551	1.43796e+06	1.73686e+06	1.91008e+06	1.35361e+06	1.24078e+06	1.11284e+06	869022	1.07795e+06	1.30376e+06	1.64002e+06	1.52399e+06	1.98789e+06	1.13651e+06	p=1.000	p=0.999	p=0.971
1569	415.2/44.8 (1569)	415.2	44.81	4.15312e+07	3.10153e+07	3.05211e+07	2.82644e+07	4.04328e+07	3.70909e+07	3.00064e+07	2.90091e+07	3.37246e+07	2.80018e+07	2.80739e+07	3.22838e+07	2.58716e+07	2.83522e+07	3.06763e+07	2.78412e+07	p=0.400	p=0.216	p=0.170
1570	415.3/21.7 (1570)	415.32	21.72	1.32576e+06	1.44336e+06	1.3253e+06	1.53558e+06	1.27107e+06	1.3691e+06	1.11131e+06	1.47353e+06	1.64982e+06	1.55447e+06	1.63597e+06	1.42247e+06	1.18251e+06	1.48086e+06	1.11855e+06	1.45537e+06	p=0.709	p=0.921	p=0.655
1571	415.4/15.3 (1571)	415.44	15.28	189470	266742	206207	291750	122135	275219	218772	328683	155494	193611	114448	202885	179451	284457	139828	488140	p=0.190	p=0.997	p=0.014
1572	415.6/46.3 (1572)	415.56	46.28	518651	484544	495903	407417	425584	476713	500466	464592	391484	418512	383406	492000	322058	358271	287906	424625	p=0.962	p=1.000	p=0.866
1573	415.8/40.0 (1573)	415.8	40.01	567104	443783	666861	235978	397786	529762	448529	250793	733028	453437	403863	886546	458135	539302	614505	577649	p=0.967	p=1.000	p=0.960
1574	415.9/10.5 (1574)	415.92	10.49	2.0948e+06	2.13993e+06	2.65289e+06	2.10174e+06	1.74306e+06	1.48774e+06	1.98359e+06	1.96671e+06	1.75827e+06	2.01349e+06	1.93141e+06	2.23643e+06	1.01289e+06	2.08365e+06	1.53847e+06	1.47264e+06	p=0.638	p=0.428	p=0.607
1575	415.9/21.7 (1575)	415.92	21.72	364956	437862	513528	356570	289722	481299	375779	578154	359321	340582	585796	342859	306960	503514	147521	504291	p=0.446	p=0.707	p=0.415
1576	416.0/21.7 (1576)	416.04	21.73	603480	656451	730212	443290	474545	619081	459701	667709	501714	505916	739767	530765	427516	575847	243788	682220	p=0.717	p=0.953	p=0.770
1577	416.0/44.8 (1577)	416.04	44.77	5.66077e+06	4.7646e+06	4.91614e+06	3.64185e+06	5.74171e+06	5.44469e+06	4.60288e+06	4.32581e+06	4.73032e+06	3.59426e+06	4.3068e+06	4.55613e+06	3.90957e+06	4.59168e+06	4.23173e+06	4.15931e+06	p=0.686	p=0.563	p=0.193
1578	416.2/17.6 (1578)	416.16	17.6	3.40838e+06	3.05994e+06	2.17186e+06	2.53109e+06	6.28573e+06	4.73647e+06	2.77416e+06	2.91535e+06	3.09226e+06	2.90983e+06	2.6041e+06	2.21395e+06	5.10293e+06	4.35257e+06	4.86506e+06	2.87054e+06	p=0.683	p=0.222	p=0.080
1579	416.2/40.1 (1579)	416.16	40.06	8.32917e+06	7.80109e+06	9.47144e+06	6.78408e+06	6.7245e+06	1.04124e+07	7.14807e+06	8.86404e+06	9.17525e+06	8.28081e+06	6.97927e+06	9.04362e+06	6.36583e+06	7.38057e+06	7.23212e+06	8.29924e+06	p=0.674	p=1.000	p=0.831
1580	416.2/46.2 (1580)	416.16	46.24	945091	957930	981395	844621	1.13143e+06	925488	1.03041e+06	855058	992006	813152	985701	918814	781730	774176	851454	786097	p=0.403	p=1.000	p=0.287
1581	416.3/15.1 (1581)	416.28	15.08	3.55184e+06	6.80113e+06	4.161e+06	6.5041e+06	3.36475e+06	4.4376e+06	3.87646e+06	7.88534e+06	4.91694e+06	2.28962e+06	4.14678e+06	6.33814e+06	2.68323e+06	5.19072e+06	3.97568e+06	4.85752e+06	p=0.499	p=0.932	p=0.019
1582	416.3/15.2 (1582)	416.28	15.23	2.75493e+07	5.24542e+07	2.74722e+07	3.29745e+07	2.31195e+07	3.35555e+07	2.90316e+07	3.21802e+07	2.1666e+07	1.17008e+07	2.31777e+07	3.33214e+07	1.50683e+07	1.86525e+07	2.13835e+07	3.15589e+07	p=0.592	p=0.922	p=0.310
1583	417.0/14.0 (1583)	417	13.95	4.61453e+06	1.01081e+07	7.81034e+07	3.9326e+06	3.98724e+06	9.37901e+06	6.83515e+07	4.15088e+06	4.24689e+06	9.88126e+06	7.36274e+07	4.28593e+06	3.99855e+06	1.00486e+07	6.63243e+07	4.6174e+06	p=0.029	p=0.000	p=1.000
1584	417.0/14.9 (1584)	417	14.9	1.38262e+07	1.33675e+07	1.02939e+07	9.96882e+06	1.97417e+07	1.53905e+07	1.13487e+07	1.33896e+07	1.25056e+07	1.19515e+07	9.58796e+06	1.06828e+07	1.36876e+07	1.35766e+07	1.17219e+07	1.21913e+07	p=0.657	p=0.029	p=0.082
1585	417.0/17.6 (1585)	417	17.59	2.66713e+06	2.29304e+06	2.08953e+06	2.19467e+06	3.10737e+06	3.26873e+06	2.14319e+06	2.25218e+06	2.18867e+06	1.80635e+06	2.14355e+06	2.13187e+06	2.51725e+06	3.04325e+06	3.24672e+06	2.04825e+06	p=1.000	p=0.863	p=0.416
1586	417.1/13.5 (1586)	417.12	13.48	4.07914e+06	6.27549e+07	3.48454e+06	3.56838e+06	3.81275e+06	5.44959e+07	3.81799e+06	4.03541e+06	3.75959e+06	5.53568e+07	3.54812e+06	3.77285e+06	3.59481e+06	6.26571e+07	3.55118e+06	4.27838e+06	p=0.000	p=0.998	p=1.000
1587	417.1/14.3 (1587)	417.12	14.33	1.2741e+06	1.34165e+06	8.9147e+06	1.30761e+06	1.18943e+06	1.39452e+06	9.08675e+06	1.12264e+06	1.36439e+06	1.28385e+06	1.18989e+07	1.23713e+06	1.21301e+06	1.29235e+06	1.02399e+07	1.43241e+06	p=0.998	p=0.000	p=1.000
1588	417.1/20.6 (1588)	417.12	20.62	4.3049e+07	3.85591e+07	3.20528e+07	3.0475e+07	4.03616e+07	4.45624e+07	4.24087e+07	4.01415e+07	4.86213e+07	4.2148e+07	3.80838e+07	4.0169e+07	4.67842e+07	4.16022e+07	3.54646e+07	3.84698e+07	p=0.581	p=0.040	p=0.049
1589	417.4/15.2 (1589)	417.36	15.24	1.13793e+07	2.07178e+07	1.20944e+07	1.31474e+07	9.98813e+06	1.33342e+07	1.21863e+07	1.3363e+07	1.00946e+07	5.83974e+06	9.2791e+06	1.27376e+07	6.39998e+06	8.201e+06	9.09908e+06	1.30414e+07	p=0.629	p=0.933	p=0.381
1590	417.6/20.6 (1590)	417.6	20.61	5.62545e+06	5.08672e+06	4.66584e+06	3.6786e+06	5.41191e+06	6.11682e+06	5.74128e+06	5.95485e+06	6.73033e+06	5.23364e+06	5.66305e+06	5.38262e+06	6.8842e+06	5.87671e+06	5.00762e+06	5.37545e+06	p=0.539	p=0.234	p=0.136
1591	417.7/14.9 (1591)	417.72	14.85	233933	283786	335552	307084	333535	340728	277883	361847	317342	210725	290840	189458	350065	312480	270103	407714	p=0.926	p=0.972	p=0.996
1592	418.1/13.5 (1592)	418.08	13.5	1.9766e+06	1.78704e+07	1.89134e+06	1.75923e+06	2.06489e+06	1.41909e+07	1.84702e+06	2.08332e+06	1.91594e+06	1.62258e+07	1.99404e+06	1.6046e+06	1.8121e+06	1.61831e+07	1.91659e+06	1.74563e+06	p=0.000	p=1.000	p=0.986
1593	418.1/14.0 (1593)	418.08	13.96	2.61727e+06	3.71457e+06	2.27323e+07	2.49018e+06	2.19293e+06	3.51903e+06	1.86654e+07	2.56951e+06	3.07722e+06	3.70021e+06	2.14969e+07	2.62502e+06	2.7049e+06	3.43082e+06	1.78604e+07	2.26941e+06	p=0.548	p=0.000	p=0.995
1594	418.1/14.3 (1594)	418.08	14.32	620997	762066	1.98231e+06	682631	787794	710579	2.31181e+06	703890	675985	562104	3.14898e+06	669295	592444	588776	2.41383e+06	576625	p=1.000	p=0.000	p=1.000
1595	418.1/20.6 (1595)	418.08	20.61	9.434e+06	7.80455e+06	6.58085e+06	5.58981e+06	7.67375e+06	8.85965e+06	7.68463e+06	8.35638e+06	9.18464e+06	8.22903e+06	7.64423e+06	7.40317e+06	9.033e+06	7.7704e+06	6.71128e+06	7.8357e+06	p=0.541	p=0.034	p=0.053
1596	418.2/17.6 (1596)	418.2	17.56	1.32785e+06	1.36533e+06	1.30476e+06	1.90593e+06	1.66112e+06	1.86284e+06	1.33707e+06	1.15782e+06	1.27158e+06	1.25568e+06	1.10287e+06	1.23587e+06	1.37978e+06	2.07668e+06	2.07169e+06	1.27047e+06	p=0.680	p=0.996	p=1.000
1597	418.4/15.2 (1597)	418.44	15.25	2.35159e+06	4.09093e+06	2.44139e+06	2.18358e+06	1.91206e+06	2.42393e+06	2.67189e+06	2.68762e+06	1.90962e+06	1.33537e+06	2.18839e+06	2.35821e+06	1.35462e+06	1.65535e+06	1.91689e+06	2.6141e+06	p=0.618	p=0.715	p=0.507
1598	418.6/17.6 (1598)	418.56	17.57	697985	897628	841420	1.13411e+06	1.13853e+06	1.06796e+06	741295	880493	725559	630093	723869	582669	795771	1.33457e+06	1.43864e+06	917851	p=0.800	p=0.922	p=0.994
1599	418.7/48.5 (1599)	418.68	48.49	2.04985e+06	1.97305e+06	1.8417e+06	2.77389e+06	1.68628e+06	1.86439e+06	1.48926e+06	1.70774e+06	2.23082e+06	2.03259e+06	1.54515e+06	2.37204e+06	1.38793e+06	948743	1.68362e+06	2.11361e+06	p=0.931	p=0.820	p=0.375
1600	418.9/13.9 (1600)	418.92	13.92	574909	695158	3.74346e+06	877612	957745	1.00743e+06	3.81672e+06	837255	829266	1.18109e+06	4.49443e+06	891743	574657	994751	3.58459e+06	1.05172e+06	p=0.429	p=0.000	p=0.621
1601	418.9/15.1 (1601)	418.92	15.06	6.29875e+06	7.76961e+06	5.24579e+06	1.6126e+07	6.80363e+06	6.98414e+06	5.92208e+06	1.86566e+07	5.04495e+06	4.59173e+06	5.45391e+06	1.60761e+07	5.38601e+06	4.91059e+06	5.89465e+06	1.72342e+07	p=0.990	p=0.975	p=0.000
1602	419.0/11.1 (1602)	419.04	11.13	2.29812e+06	3.00008e+06	2.46189e+06	2.92338e+06	2.99941e+06	2.32218e+06	2.15088e+06	2.4137e+06	2.37739e+06	1.9298e+06	2.67066e+06	2.29844e+06	1.37621e+06	2.4551e+06	2.27352e+06	1.96541e+06	p=0.923	p=0.961	p=0.951
1603	419.0/13.4 (1603)	419.04	13.45	1.13721e+06	4.03053e+06	1.10699e+06	1.02907e+06	980700	3.41691e+06	931172	1.01284e+06	1.11266e+06	3.9153e+06	1.13445e+06	918020	731325	4.24306e+06	1.11245e+06	908933	p=0.000	p=0.901	p=0.997
1604	419.0/15.4 (1604)	419.04	15.39	2.56871e+06	3.3812e+06	3.01168e+06	8.42968e+06	3.02004e+06	3.54059e+06	3.01304e+06	1.1679e+07	2.74388e+06	2.18848e+06	2.93658e+06	8.87253e+06	2.97309e+06	2.05486e+06	3.17753e+06	9.92028e+06	p=1.000	p=0.969	p=0.000
1605	419.2/15.1 (1605)	419.16	15.07	1.71774e+07	1.69447e+07	1.12243e+07	6.23912e+07	2.28786e+07	1.86033e+07	1.15729e+07	6.26694e+07	1.11393e+07	1.16462e+07	1.22196e+07	5.85534e+07	1.32854e+07	1.21218e+07	1.57268e+07	5.40964e+07	p=0.933	p=0.472	p=0.000
1606	419.2/17.6 (1606)	419.16	17.56	565550	527495	698050	823046	651228	532531	677061	676626	574393	518843	479233	620026	428552	1.37242e+06	1.54416e+06	518362	p=0.772	p=0.466	p=0.941
1607	419.2/20.6 (1607)	419.16	20.62	7.70125e+06	7.62515e+06	6.16122e+06	5.29398e+06	7.00607e+06	8.47604e+06	6.82146e+06	7.47165e+06	7.33363e+06	6.34275e+06	7.37347e+06	7.0793e+06	9.04602e+06	7.0748e+06	6.74774e+06	6.79502e+06	p=0.844	p=0.261	p=0.192
1608	419.8/20.6 (1608)	419.76	20.64	541818	551828	370769	524845	678090	715165	552067	655874	628044	518439	496714	808113	709005	586176	500844	710130	p=0.811	p=0.070	p=0.900
1609	420.0/17.6 (1609)	420	17.56	1.11807e+06	1.18723e+06	1.2655e+06	1.60147e+06	1.15655e+06	1.23243e+06	1.27014e+06	1.40351e+06	1.07698e+06	877141	1.16117e+06	1.13863e+06	776593	2.16573e+06	2.96154e+06	1.28609e+06	p=0.710	p=0.264	p=0.724
1610	420.0/20.6 (1610)	420	20.59	4.17548e+06	3.61792e+06	3.32014e+06	2.73729e+06	3.73882e+06	4.38815e+06	3.79815e+06	4.04382e+06	4.63551e+06	4.04178e+06	3.99224e+06	4.11824e+06	4.68627e+06	3.68006e+06	3.66209e+06	3.88543e+06	p=0.526	p=0.183	p=0.186
1611	420.1/15.1 (1611)	420.12	15.08	4.93841e+06	5.49699e+06	3.50781e+06	1.67496e+07	6.47387e+06	5.18953e+06	3.65997e+06	1.87201e+07	4.11102e+06	4.35265e+06	3.9815e+06	1.63836e+07	4.09379e+06	4.41871e+06	5.04777e+06	1.59872e+07	p=1.000	p=0.459	p=0.000
1612	420.5/15.1 (1612)	420.48	15.11	609272	620755	685041	1.39501e+06	842474	440099	725403	1.27706e+06	530557	580944	493199	1.25171e+06	636817	665117	671187	1.65715e+06	p=0.753	p=0.999	p=0.000
1613	420.7/1.5 (1613)	420.72	1.5	1.75651e+06	2.29417e+06	1.88935e+06	1.96069e+06	1.71374e+06	2.18108e+06	1.75933e+06	1.88495e+06	2.14397e+06	1.73207e+06	1.96858e+06	1.67603e+06	1.75344e+06	1.61231e+06	2.11927e+06	1.56351e+06	p=0.826	p=0.893	p=0.946
1614	420.8/21.7 (1614)	420.84	21.72	1.17666e+06	1.25455e+06	1.06811e+06	1.01714e+06	786993	1.27302e+06	956431	1.14369e+06	855788	1.09821e+06	955268	1.12123e+06	801361	730083	643088	948601	p=0.399	p=1.000	p=0.537
1615	421.0/9.4 (1615)	420.96	9.35	7.21711e+06	5.58105e+06	3.42798e+06	3.4176e+06	2.66933e+07	7.73683e+06	3.73582e+06	5.25432e+06	5.15158e+06	4.12775e+06	3.74928e+06	4.32943e+06	6.26429e+06	6.12162e+06	7.07608e+06	5.57234e+06	p=0.367	p=0.212	p=0.225
1616	421.0/17.6 (1616)	420.96	17.57	3.67106e+06	3.16151e+06	1.58192e+06	2.0916e+06	1.61902e+06	1.52951e+06	1.57158e+06	1.40546e+06	1.19506e+06	1.35274e+06	995645	1.03731e+06	1.36836e+06	1.91343e+06	3.09372e+06	1.35552e+06	p=1.000	p=0.989	p=0.765
1617	421.1/15.1 (1617)	421.08	15.08	1.30143e+06	912104	739677	3.47529e+06	1.186e+06	1.20399e+06	921532	3.3104e+06	770545	717816	870207	3.10049e+06	1.0792e+06	861496	1.24142e+06	2.61932e+06	p=0.727	p=0.792	p=0.000
1618	421.1/20.6 (1618)	421.08	20.63	2.31104e+06	2.11754e+06	1.7994e+06	1.75214e+06	1.95015e+06	2.24093e+06	2.45719e+06	1.96667e+06	2.50793e+06	1.96035e+06	2.18858e+06	2.39391e+06	2.30835e+06	1.62441e+06	1.70257e+06	1.82312e+06	p=0.399	p=0.546	p=0.394
1619	421.9/21.7 (1619)	421.92	21.73	6.16006e+06	5.22484e+06	5.45467e+06	5.76846e+06	6.00401e+06	6.24088e+06	6.07027e+06	6.03203e+06	6.00983e+06	6.20154e+06	5.83561e+06	6.22322e+06	5.04713e+06	5.81625e+06	5.72758e+06	5.83287e+06	p=0.990	p=0.999	p=0.886
1620	422.0/9.4 (1620)	422.04	9.36	1.11443e+06	1.2602e+06	680406	730956	5.56291e+06	1.44971e+06	947687	1.35959e+06	1.09663e+06	1.03155e+06	836956	951660	1.29968e+06	1.01082e+06	1.405e+06	953919	p=0.417	p=0.283	p=0.300
1621	422.0/17.6 (1621)	422.04	17.6	1.86055e+06	1.4103e+06	797320	994945	801301	645104	619603	660668	661296	623139	434803	590934	814134	1.03424e+06	1.33731e+06	625773	p=0.964	p=0.740	p=0.558
1622	422.5/21.7 (1622)	422.52	21.73	3.83592e+06	3.5606e+06	3.87972e+06	3.51189e+06	3.62446e+06	4.04195e+06	3.89545e+06	4.06858e+06	4.02924e+06	4.0918e+06	3.94515e+06	3.91167e+06	3.51617e+06	3.47621e+06	3.96119e+06	3.54933e+06	p=0.990	p=0.640	p=1.000
1623	422.9/10.6 (1623)	422.88	10.56	5.59215e+06	5.78389e+06	7.06807e+06	5.96556e+06	5.46461e+06	4.42652e+06	5.82789e+06	5.30359e+06	6.81582e+06	4.78964e+06	6.16508e+06	6.93366e+06	4.31089e+06	6.64503e+06	4.83271e+06	5.29559e+06	p=0.994	p=0.855	p=0.925
1624	422.9/21.7 (1624)	422.88	21.72	1.9201e+06	1.90823e+06	1.94255e+06	1.91145e+06	1.66768e+06	2.02101e+06	1.50741e+06	2.31421e+06	2.24203e+06	1.71562e+06	2.2744e+06	1.98038e+06	1.54982e+06	2.04761e+06	1.84708e+06	1.69364e+06	p=0.953	p=0.988	p=0.830
1625	423.0/13.4 (1625)	423	13.4	4.23555e+07	3.4398e+07	2.82827e+07	3.22463e+07	4.14803e+07	3.79859e+07	2.99501e+07	3.63151e+07	4.09101e+07	3.97174e+07	3.43857e+07	3.17195e+07	3.74479e+07	3.82846e+07	3.90992e+07	3.65387e+07	p=0.439	p=0.014	p=0.038
1626	423.1/17.6 (1626)	423.12	17.59	1.19559e+06	1.19219e+06	834147	1.71885e+06	1.09185e+06	1.26539e+06	1.06908e+06	807487	711615	805487	782708	887773	710911	2.00462e+06	1.68763e+06	824973	p=0.432	p=0.894	p=0.941
1627	423.1/20.6 (1627)	423.12	20.64	1.05198e+07	9.66894e+06	6.8586e+06	6.83124e+06	8.8912e+06	9.82018e+06	8.44074e+06	9.43619e+06	9.70338e+06	9.15107e+06	9.06195e+06	8.04193e+06	1.09688e+07	8.64934e+06	7.2223e+06	8.71782e+06	p=0.593	p=0.018	p=0.048
1628	423.5/21.7 (1628)	423.48	21.73	1.09158e+06	953036	883415	955003	785659	1.09579e+06	645965	1.24061e+06	1.14786e+06	839778	873279	985769	621911	595565	647845	877654	p=0.982	p=0.580	p=0.795
1629	424.0/10.6 (1629)	423.96	10.58	1.69895e+06	1.49925e+06	1.87284e+06	1.86877e+06	1.31477e+06	1.40285e+06	1.7541e+06	1.28343e+06	1.60488e+06	1.42561e+06	1.77943e+06	1.73992e+06	1.14393e+06	1.65286e+06	1.48469e+06	1.45187e+06	p=0.967	p=0.191	p=0.653
1630	424.0/13.4 (1630)	423.96	13.39	1.16345e+07	9.45206e+06	7.61032e+06	8.69913e+06	1.09341e+07	9.56568e+06	8.15161e+06	1.0069e+07	1.09542e+07	1.0774e+07	9.17158e+06	8.249e+06	9.72276e+06	9.93739e+06	1.01317e+07	9.77832e+06	p=0.376	p=0.015	p=0.054
1631	424.1/17.6 (1631)	424.08	17.59	574874	747145	591609	941174	772104	817676	613747	668893	629057	532558	507608	683227	489012	1.82041e+06	1.79604e+06	987543	p=0.518	p=0.733	p=0.844
1632	424.2/11.5 (1632)	424.2	11.54	431420	213763	263553	138208	266195	241280	267010	127092	300565	240618	184657	152859	265737	139683	167072	233946	p=0.057	p=0.095	p=0.008
1633	424.2/20.6 (1633)	424.2	20.63	2.34523e+06	2.65264e+06	2.13907e+06	1.98644e+06	1.96365e+06	2.45366e+06	2.5215e+06	2.95557e+06	2.31246e+06	2.51e+06	2.50925e+06	1.88953e+06	2.40731e+06	2.16537e+06	2.39231e+06	2.52106e+06	p=0.711	p=0.864	p=0.963
1634	424.9/20.6 (1634)	424.92	20.64	542878	703851	690818	403533	547795	655810	781899	686630	830408	710691	595107	530513	591100	503659	648328	1.03405e+06	p=0.998	p=0.946	p=0.980
1635	425.0/11.5 (1635)	425.04	11.51	8.76974e+07	6.64321e+07	5.86924e+07	5.61358e+07	1.06186e+08	8.09163e+07	5.93586e+07	6.35205e+07	7.79141e+07	7.34169e+07	6.15161e+07	5.52577e+07	7.80516e+07	7.78015e+07	7.49602e+07	6.17558e+07	p=0.131	p=0.005	p=0.001
1636	425.0/12.2 (1636)	425.04	12.25	2.17528e+07	2.46059e+07	1.80581e+07	1.95502e+07	2.48839e+07	2.10242e+07	1.93951e+07	2.15931e+07	2.34158e+07	2.23588e+07	2.02846e+07	1.9291e+07	2.32754e+07	2.3562e+07	2.12475e+07	2.12858e+07	p=0.936	p=0.007	p=0.026
1637	425.0/13.4 (1637)	425.04	13.4	5.48341e+06	5.83923e+06	4.82404e+06	4.45792e+06	5.98273e+06	5.79944e+06	4.9967e+06	5.52142e+06	5.02735e+06	6.27466e+06	5.18407e+06	4.60912e+06	5.25097e+06	6.40474e+06	5.87978e+06	5.80695e+06	p=0.190	p=0.862	p=0.641
1638	425.0/20.3 (1638)	425.04	20.29	7.93794e+06	1.2509e+07	1.17175e+07	9.49843e+06	5.81259e+06	8.07794e+06	9.77591e+06	7.98263e+06	1.14564e+07	3.45896e+06	1.27473e+07	1.55607e+07	5.79674e+06	7.57265e+06	6.55941e+06	6.02715e+06	p=1.000	p=0.618	p=0.736
1639	425.0/36.0 (1639)	425.04	35.99	4.11257e+07	3.25588e+07	3.33979e+07	3.55705e+07	3.98785e+07	3.95251e+07	3.13462e+07	3.28366e+07	3.51868e+07	3.05352e+07	3.15907e+07	3.83109e+07	2.71561e+07	2.98835e+07	3.77148e+07	2.98326e+07	p=0.735	p=0.809	p=0.910
1640	425.0/46.2 (1640)	425.04	46.23	1.90615e+06	1.78208e+06	2.23365e+06	2.30017e+06	2.2663e+06	2.37695e+06	2.01517e+06	1.97688e+06	2.15161e+06	1.84338e+06	1.99205e+06	2.40268e+06	1.6471e+06	1.53615e+06	1.9965e+06	1.77859e+06	p=0.898	p=0.972	p=0.863
1641	425.2/17.6 (1641)	425.16	17.57	928104	1.33734e+06	1.44427e+06	2.02046e+06	1.56158e+06	1.63316e+06	1.37326e+06	1.24699e+06	1.3355e+06	1.17651e+06	1.0853e+06	1.24525e+06	1.29589e+06	2.90485e+06	2.89799e+06	1.57018e+06	p=0.559	p=0.653	p=0.898
1642	425.4/13.5 (1642)	425.4	13.46	324342	331528	334475	183810	347186	286074	271569	318544	269794	267134	416182	236237	548148	306630	391272	281938	p=0.403	p=0.970	p=0.119
1643	425.6/17.6 (1643)	425.64	17.57	977512	1.27354e+06	1.0137e+06	1.14049e+06	966055	1.64856e+06	1.14164e+06	1.04109e+06	979513	757985	905264	1.05431e+06	1.01339e+06	1.85206e+06	1.87321e+06	1.11761e+06	p=0.246	p=0.585	p=0.941
1644	425.8/20.3 (1644)	425.76	20.27	414998	571678	586343	304201	196186	417052	368381	392636	304384	244952	514036	560940	486948	302910	202085	349186	p=0.973	p=0.838	p=0.917
1645	425.9/11.5 (1645)	425.88	11.51	2.56508e+07	2.12182e+07	1.75482e+07	1.76413e+07	3.15642e+07	2.48168e+07	1.74233e+07	1.94546e+07	2.23765e+07	2.12684e+07	1.90396e+07	1.65412e+07	2.25411e+07	2.39602e+07	2.07427e+07	1.93717e+07	p=0.346	p=0.007	p=0.005
1646	426.0/12.2 (1646)	426	12.25	4.08189e+06	4.50131e+06	3.62159e+06	3.77265e+06	4.52947e+06	4.11476e+06	3.52882e+06	4.00652e+06	4.00658e+06	5.15218e+06	3.86962e+06	4.09034e+06	4.58922e+06	4.76166e+06	3.8392e+06	3.89254e+06	p=0.284	p=0.034	p=0.226
[truncated: 845 more rows]

## Sheet: Data 2
Ion ID	m/z	Rt	Cont_1	Z3HOL_1	E2HOL_1	nHOL_1	Cont_2	Z3HOL_2	E2HOL_2	nHOL_2	Cont_3	Z3HOL_3	E2HOL_3	nHOL_3	Cont_4	Z3HOL_4	E2HOL_4	nHOL_4	Adjusted p-value Z3HOL vs Cont	Adjusted p-value E2HOL vs Cont	Adjusted p-value nHOL vs Cont
[truncated: 54 more rows]

[truncated: 4 more sheets: Data 3, Data 4, Data 5, Data 6]
